# Supplementary material for: Hetairos is a histology-based artificial intelligence model for predicting central nervous system tumor methylation subtypes
Source: Nat Cancer. 2026 Jun 10;7(6):884–98. doi: 10.1038/s43018-026-01186-3 (PMC13309283; doi:10.1038/s43018-026-01186-3)
Supplement: Supplementary file 3 — Supplementary Tables 1–12. [file 43018_2026_1186_MOESM3_ESM.xlsx]

## Sheet: Supplementary Table 1
Tumour hierarchy, label and color codes
Molecular superfamily	Molecular subtype	Label	Label_superfamily	Abbrevation_superfamily	Abbrevation_subtype	Color_code_superfamily	Color_code_subtype
Adult-type diffuse gliomas	glioblastoma, IDH-wildtype	0	0	ADG	GBM	#bac645	#68C62D
Adult-type diffuse gliomas	Astrocytoma, IDH-mutant	3	0	ADG	A_IDH	#bac645	#DDCA11
Adult-type diffuse gliomas	Oligodendroglioma, IDH-mutant and 1p/19q-codeleted	9	0	ADG	O_IDH	#bac645	#FFE336
Adult-type diffuse gliomas	Adult-type diffuse high grade glioma, IDH-wildtype	34	0	ADG	HGG	#bac645	#7ea2ce
Adult-type diffuse gliomas	Oligosarcoma, IDH-mutant	52	0	ADG	OLIGOSARC_IDH	#bac645	#FFF700
Adult-type diffuse gliomas	High-grade diffuse glioma of the midline/posterior fossa; H3/IDH-wildtype	67	0	ADG	GBM_CBM	#bac645	#58c159
Adult-type diffuse gliomas	Anaplastic neuroepithelial tumour with condensed nuclei	76	0	ADG	ANT	#bac645	#ff9e4d
Ependymal tumours	posterior fossa ependymoma group A	1	1	EPN	EPN_PFA	#e73b5e	#ffb3cb
Ependymal tumours	supratentorial ependymoma, ZFTA fusion-positive	2	1	EPN	EPN_ST_ZFTA_FUS	#e73b5e	#df6d6c
Ependymal tumours	Myxopapillary ependymoma	13	1	EPN	EPN_MPE	#e73b5e	#B90F38
Ependymal tumours	Spinal ependymoma	22	1	EPN	EPN_SPINE	#e73b5e	#FF044C
Ependymal tumours	Posterior fossa subependymoma	30	1	EPN	EPN_PF_SE	#e73b5e	#DD052E
Ependymal tumours	posterior fossa ependymoma group B	37	1	EPN	EPN_PFB	#e73b5e	#e6657b
Ependymal tumours	spinal subependymoma	43	1	EPN	EPN_SPINE_SE	#e73b5e	#ff1a5b
Ependymal tumours	Supratentorial subependymoma	57	1	EPN	EPN_ST_SE	#e73b5e	#FF4156
Ependymal tumours	Spinal ependymoma, MYCN-amplified	77	1	EPN	EPN_SPINE_MYCN	#e73b5e	#b30033
Ependymal tumours	Supratentorial ependymoma, YAP1-fused	86	1	EPN	EPN_YAP	#e73b5e	#FE576C
meningioma	meningioma, benign	4	2	MNG	MNG_BEN	#c15cc9	#e39ae5
meningioma	meningioma, intermediate	10	2	MNG	MNG_INT	#c15cc9	#8c258d
meningioma	meningioma, malignant	47	2	MNG	MNG_MAL	#c15cc9	#e382fd
meningioma	meningioma, SMARCE1-altered	89	2	MNG	MNG_SMARCE1	#c15cc9	#b430b6
Low-grade glial/glioneuronal/neuroepithelial tumours	pilocytic astrocytoma	5	3	LGG/NT	PA	#c56d5d	#9D73C9
Low-grade glial/glioneuronal/neuroepithelial tumours	Dysembryoplastic neuroepithelial tumour	20	3	LGG/NT	DNET	#c56d5d	#CB5216
Low-grade glial/glioneuronal/neuroepithelial tumours	Ganglioglioma	28	3	LGG/NT	GG	#c56d5d	#E4703A
Low-grade glial/glioneuronal/neuroepithelial tumours	Desmoplastic infantile ganglioglioma / desmoplastic infantile astrocytoma	59	3	LGG/NT	DIG_DIA	#c56d5d	#cd4d00
Low-grade glial/glioneuronal/neuroepithelial tumours	Diffuse glioneuronal tumour with oligodendroglioma-like features and nuclear clusters	68	3	LGG/NT	DGONC	#c56d5d	#ff701a
Low-grade glial/glioneuronal/neuroepithelial tumours	Angiocentric glioma, MYB/MYBL1-altered	70	3	LGG/NT	AG_MYB	#c56d5d	#9159DE
Low-grade glial/glioneuronal/neuroepithelial tumours	Rosette-forming glioneuronal tumour	79	3	LGG/NT	RGNT	#c56d5d	#F79246
Low-grade glial/glioneuronal/neuroepithelial tumours	Extraventricular neurocytoma	82	3	LGG/NT	EVNCYT	#c56d5d	#e7b598
Low-grade glial/glioneuronal/neuroepithelial tumours	diffuse glioma, MYB- or MYBL1-altered	83	3	LGG/NT	LGG_MYB	#c56d5d	#9c6ae1
Low-grade glial/glioneuronal/neuroepithelial tumours	Myxoid glioneuronal tumour, PDGFRA-mutant	87	3	LGG/NT	MYXGNT	#c56d5d	#d47a45
Low-grade glial/glioneuronal/neuroepithelial tumours	Papillary glioneuronal tumour	88	3	LGG/NT	PGNT	#c56d5d	#ba602b
Low-grade glial/glioneuronal/neuroepithelial tumours	Polymorphous low-grade neuroepithelial tumour of the young	96	3	LGG/NT	PLNTY	#c56d5d	#914b22
Paediatric-type diffuse high-grade gliomas	Diffuse paediatric-type high grade glioma	8	4	PedDHGG	pedHGG	#78ce73	#19cd19
Paediatric-type diffuse high-grade gliomas	Diffuse midline glioma, H3 K27-altered	15	4	PedDHGG	DMG_K27	#78ce73	#a3f187
Paediatric-type diffuse high-grade gliomas	Diffuse hemispheric glioma, H3 G34-mutant	39	4	PedDHGG	DHG_G34	#78ce73	#55C056
Paediatric-type diffuse high-grade gliomas	Infant-type hemispheric glioma	41	4	PedDHGG	IHG	#78ce73	#d0bbd8
Medulloblastoma	medulloblastoma, SHH-activated	7	5	MB	MB_SHH	#61aaeb	#8BC0FF
Medulloblastoma	medulloblastoma Group 4	12	5	MB	MB_G4	#61aaeb	#1566d0
Medulloblastoma	medulloblastoma Group 3	18	5	MB	MB_G3	#61aaeb	#bad5f8
Medulloblastoma	Medulloblastoma, WNT activated	42	5	MB	MB_WNT	#61aaeb	#6DA7D9
Medulloblastoma	Medullomyoblastoma	92	5	MB	MB_MYO	#61aaeb	#1fb1f9
tumours of the sellar region	Pituitary adenoma	6	6	TSR	PITAD	#48c0bb	#137D75
tumours of the sellar region	Papillary craniopharyngioma	19	6	TSR	CPH_PAP	#48c0bb	#43DAD7
tumours of the sellar region	Adamantinomatous craniopharyngioma	23	6	TSR	CPH_ADM	#48c0bb	#72D4C8
tumours of the sellar region	Pituicytoma, granular cell tumour of the sellar region, and spindle-cell oncocytoma	33	6	TSR	PITUI	#48c0bb	#58D8DB
Other CNS embryonal tumours	Atypical teratoid rhabdoid tumour	11	7	CNS_ET	ATRT	#3e8ac2	#006EAD
Other CNS embryonal tumours	embryonal tumour with multilayered rosettes	25	7	CNS_ET	ETMR	#3e8ac2	#1693D6
Other CNS embryonal tumours	CNS neuroblastoma, FOXR2-altered	64	7	CNS_ET	CNS_NB_FOXR2	#3e8ac2	#518ccb
Other CNS embryonal tumours	CNS tumour with BCOR internal tandem duplication	84	7	CNS_ET	CNS_BCOR_ITD	#3e8ac2	#739ACA
Other CNS embryonal tumours	CNS Embryonal tumour with PLAG-family amplification	90	7	CNS_ET	ET_PLAG	#3e8ac2	#315581
Other CNS embryonal tumours	CNS tumour with EP300:BCOR(L1) fusion	98	7	CNS_ET	CNS_BCOR_FUS	#3e8ac2	#5987c0
Other CNS embryonal tumours	CNS embryonal tumour with BRD4:LEUTX fusion	100	7	CNS_ET	ET_BRD4_LEUTX	#3e8ac2	#51c3fa
Mesenchymal, non-meningothelial tumours involving the CNS	Chordoma	21	9	MNMT_CNS	CHORDM	#d869e6	#FA8CFF
Mesenchymal, non-meningothelial tumours involving the CNS	Ewing sarcoma	26	9	MNMT_CNS	EWS	#d869e6	#CE69EC
Mesenchymal, non-meningothelial tumours involving the CNS	Haemangioblastoma	38	9	MNMT_CNS	HMB	#d869e6	#ED5CFC
Mesenchymal, non-meningothelial tumours involving the CNS	Solitary fibrous tumour / haemangiopericytoma	49	9	MNMT_CNS	SFT_HMPC	#d869e6	#FF6DFA
Mesenchymal, non-meningothelial tumours involving the CNS	CIC-rearranged sarcoma	61	9	MNMT_CNS	CNS_SARC_CIC	#d869e6	#955C9D
Mesenchymal, non-meningothelial tumours involving the CNS	Primary intracranial sarcoma, DICER1-mutant	72	9	MNMT_CNS	CNS_SARC_DICER	#d869e6	#cb61eb
Cranial and paraspinal nerve tumours	Malignant melanotic nerve sheath tumour	14	8	CPNT	MMNST	#fbaa73	#F7CA8A
Cranial and paraspinal nerve tumours	Plexiform neurofibroma	36	8	CPNT	NFIB_PLEX	#fbaa73	#ff9999
Cranial and paraspinal nerve tumours	Schwannoma	55	8	CPNT	SCHW	#fbaa73	#FFE1B2
Cranial and paraspinal nerve tumours	Cauda equina neuroendocrine tumour [paraganglioma], subtype non-CIMP	80	8	CPNT	CAUDEQU_NET	#fbaa73	#F5811D
Cranial and paraspinal nerve tumours	CNS Schwannoma, VGLL-fused	91	8	CPNT	CNS_SCHW_VGLL	#fbaa73	#ff904d
Control tissues	control tissue	17	10	CT	CTRL	#d5d5d5	#D3D3D3
Control tissues	Control tissue, reactive tumour microenvironment	27	10	CT	CTRL_REACTIVE	#d5d5d5	#D7D7D7
diffuse glioma, MAPK altered, cell-cycle activated	Pleomorphic xanthoastrocytoma	16	11	DGMACCA	PXA	#7748b9	#7C46C9
diffuse glioma, MAPK altered, cell-cycle activated	High-grade astrocytoma with piloid features	50	11	DGMACCA	HGAP	#7748b9	#734ba9
Pineal parenchymal and retinal tumours	Pineoblastoma, miRNA pathway altered, group 1	35	12	PPRT	PB_GRP1	#a4d288	#cbf5af
Pineal parenchymal and retinal tumours	Pineoblastoma	45	12	PPRT	PB	#a4d288	#98eb60
Pineal parenchymal and retinal tumours	Pineal parenchymal tumour of intermediate differentiation	56	12	PPRT	PPTID	#a4d288	#b4f79b
Pineal parenchymal and retinal tumours	Pineal retinoblastoma	78	12	PPRT	PIN_RB	#a4d288	#b6dc95
Pineal parenchymal and retinal tumours	Retinoblastoma, MYCN-activated	99	12	PPRT	RB_MYCN	#e65900	#e65900
Pineal parenchymal and retinal tumours	normal pineal gland and pineocytoma	106	12	PPRT	NORM_PIN_CYT	#a4d288	#696969
Haematolymphoid tumours involving the CNS	Primary diffuse large B cell lymphoma of the CNS	24	13	HT_CNS	DLBCL	#4e5c67	#3C1B46
Haematolymphoid tumours involving the CNS	Plasmacytoma of the CNS	63	13	HT_CNS	PLASMACYT	#4e5c67	#632F63
Haematolymphoid tumours involving the CNS	Langerhans cell histiocytosis	95	13	HT_CNS	LCH	#4e5c67	#4dcc8e
Germ cell tumours	Teratoma	51	14	GCT	GCT_TERA	#9b735b	#996a4d
Germ cell tumours	Germinoma	53	14	GCT	GCT_GERM	#9b735b	#c39f88
Germ cell tumours	Yolk sac tumour	74	14	GCT	GCT_YOLKSAC	#9b735b	#77523c
choroid plexus tumours	choroid plexus papilloma	31	16	CPT	CPP	#783f18	#7B3E0A
neuroblastoma	Neuroblastoma, subtype TMM negative	32	15	NB	NB_TMM_NEG	#65b398	#62b799
choroid plexus tumours	choroid plexus carcinoma	62	16	CPT	CPC	#783f18	#754027
neuroblastoma	Neuroblastoma, MYCN subtype	71	15	NB	NB_MYCN	#65b398	#85c7b0
neuroblastoma	Neuroblastoma, subtype ALT/TERT TMM positive	85	15	NB	NB_TMM_POS	#65b398	#489d80
rhabdomyosarcoma	Rhabdomyosarcoma	29	17	RMS	RMS	#007bb8	#007BB8
Circumscribed astrocytic tumours	Subependymal giant cell astrocytoma	48	18	CAT	SEGA	#b075ee	#AD6EF1
Circumscribed astrocytic tumours	Chordoid glioma, PRKCA-mutant	66	18	CAT	CHGL	#b075ee	#B37DEC
Inflammatory microenvironment	Inflammatory microenvironment	46	19	INFLAM_ENV	INFLAM_ENV	#dbdbdb	#DBDBDB
esthesioneuroblastoma	Olfactory neuroblastoma	40	20	ONB	ONB	#aa4a1c	#aa4a1c
high-grade neuroepithelial tumour with MN1:BEND2 fusion	Astroblastoma, MN1-altered, MN1:BEND2-fused	44	21	ABM_MN1	ABM_MN1	#ab94c1	#AB94C1
Metastases to the CNS	Melanoma [metastatic]	54	22	MET_MEL	MET_MEL	#0b4068	#0B4068
Neuroepithelial tumour with PATZ1 fusion	Neuroepithelial tumour with PATZ1 fusion	65	23	NET_PATZ1	NET_PATZ1	#233d5c	#233d5c
central neurocytoma	Central neurocytoma	58	24	CN	CN	#b85400	#B85400
Pineal tumours	papillary tumour of the pineal region	60	25	PTPR	PTPR	#aede8a	#AEDE8A
Melanocytic tumours	Melanocytoma	73	26	MELN	MELN	#102a46	#102A46
diffuse glioneuronal tumours	Diffuse leptomeningeal glioneuronal tumour	75	27	DLGNT	DLGNT	#d1723a	#d1723a
liponeurocytoma	Liponeurocytoma	97	30	LIPN	LIPN	#de7b2c	#DE7B2C
Sinonasal undifferentiated carcinoma, IDH2-mutant	Sinonasal undifferentiated carcinoma, IDH2-mutant	69	28	SNUC-IDH2	SNUC_IDH2	#ff8339	#ff8339
Neuroepithelial tumour, PLAGL1-fused	Neuroepithelial tumour, PLAGL1-fused	81	29	NET_PLAG1_FUS	NET_PLAGL1_FUS	#e60019	#e60019
high-grade neuroepithelial tumour with MN1:CXXC5 fusion	Neuroepithelial tumour, MN1:CXXC5-fused	93	31	NET_CXXC5	NET_CXXC5	#8d6eab	#8d6eab
intraocular medulloepithelioma	Intraocular medulloepithelioma	94	33	IO_MEPL	IO_MEPL	#46bcd2	#46bcd2

## Sheet: Supplementary Table 2
Ablation study of age and tumour location as input features
Model type	Overall acc on UKHD validation	Acc on samples w/ age	Acc on samples w/ location
Model trained w/o age and location	0.718	0.725	0.731
Model trained w/ age	0.729	0.742	0.748
Model trained w/ location	0.72	0.723	0.731
Hetairos (w/ both age and location)	0.75	0.76	0.769

## Sheet: Supplementary Table 3
Dataset statistics for four experimental configurations related to artefact analysis
Experiment	Mean tiles number per slide	Slide number containing ≥ 3 tiles	Mean ratio (foreground : foreground + artefact)
all_features	9677.2	1100	0.944
majority_tissue	9175.4	1099	0.988
no_artefact	8509.5	1096	1
only_tissue	5977	1094	1
note: Dataset statistics for four experimental configurations related to artefact analysis.
all_features: Using all tiles for which at least half of the area is not background. This means at least half of the area is a combination of artefacts and tissue. (similar to the setting we used in the manuscript)
majority_tissue: Using all tiles for which at least half the area is foreground (i.e. high-quality tissue). The remaining area may include background or artefacts.
no_artefact: Using all tiles for which at least half of the area is foreground. And there is no artefact of any kind in the tile but only background in the remaining area.
only_tissue: Using only tiles that are entirely composed of high-quality tissue.

## Sheet: Supplementary Table 4
Classification results for four experimental configurations related to artefact analysis
Experiment	Overall top-1 accuracy	Top-1 accuracy (high confidence only)	Fraction of high-confidence predictions
all_features	0.746 (821 / 1100)	0.885 (659 / 745)	0.677
majority_tissue	0.750 (825 / 1100)	0.886 (661 / 746)	0.678
no_artefact	0.744 (818 / 1100)	0.890 (653 / 734)	0.667
only_tissue	0.739 (813 / 1100)	0.880 (643 / 731)	0.665
note: Classification results for four experimental configurations related to artefact analysis.
all_features: Using all tiles for which at least half of the area is not background. This means at least half of the area is a combination of artefacts and tissue. (similar to the setting we used in the manuscript)
majority_tissue: Using all tiles for which at least half the area is foreground (i.e. high-quality tissue). The remaining area may include background or artefacts.
no_artefact: Using all tiles for which at least half of the area is foreground. And there is no artefact of any kind in the tile but only background in the remaining area.
only_tissue: Using only tiles that are entirely composed of high-quality tissue.

## Sheet: Supplementary Table 5
Classification metrics across different validation sets
	Mean class accuracy	Cohen’s Kappa	Matthews Correlation Coefficient
UKHD validation	0.474/0.662	0.730/0.865	0.731/0.866
External validation	0.388/0.559	0.648/0.849	0.651/0.850
Human vs. Hetairos	0.638/0.850	0.672/0.877	0.675/0.878
Note: The numbers in each unit correspond to metrics for all predictions and high-confidence predictions.

## Sheet: Supplementary Table 6
Hetairos' performance across different confidence thresholds
Confidence_threshold	Top1_accuracy	Sample_count	Fraction
0	0.749546	1102	1
0.05	0.749546	1102	1
0.1	0.753425	1095	0.993648
0.15	0.762303	1077	0.977314
0.2	0.777351	1042	0.945554
0.25	0.785573	1012	0.91833
0.3	0.798768	974	0.883848
0.35	0.820457	919	0.833938
0.4	0.837714	875	0.794011
0.45	0.859903	828	0.751361
0.5	0.878113	763	0.692377
0.55	0.894298	719	0.65245
0.6	0.901615	681	0.617967
0.65	0.911147	619	0.561706
0.7	0.920635	567	0.514519
0.75	0.944773	507	0.460073
0.8	0.950893	448	0.406534
0.85	0.972376	362	0.328494
0.9	0.98008	251	0.227768
0.95	1	88	0.0798548

## Sheet: Supplementary Table 7
Scanner model information of difference centres
Data source	Scanner models
UKHD	Leica Aperio AT2
UCL	Hamamatsu, NanoZoomer S360
Frankfurt	Leica Aperio, no specific scanner model info
Paris	Hamamatsu, NanoZoomer 2.0RS
Giessen	Hamamatsu, NanoZoomer S360
Charité	Hamamatsu, NanoZoomer-XR/NanoZoomer 2.0-HT
Chongqing	KFBIO, no specific scanner model info
Brazil	Leica Aperio, SS7153
TCGA-GBM	Leica Aperio, SS1302 / SS1258 / SS1763CNTLR / SS1534CNTLR / SS1436CNTLR / SS1764CNTLR / SS1546/SS1475
TCGA-LGG	Leica Aperio, SS7095 / SS1763CNTLR / SS7168CNTLR / SS1302 / SS1764CNTLR / R0228416 / R0251491 / SS1436CNTLR / SS1534CNTLR / SS1540CNTLR / SS1552CNTLR / SS1248CNTLR / SS1402 / SS1511CNTLR
DBTA	Hamamatsu, NanoZoomer 2.0-HT

## Sheet: Supplementary Table 8
Histology classes and corresponding color codes for DBTA EBRAINS dataset
Histology_class	Color_code	Superfamily
Glioblastoma, IDH-wildtype	#68C62D	ADG
Anaplastic astrocytoma, IDH-wildtype	#50df35	ADG
Diffuse astrocytoma, IDH-wildtype	#57bc20	ADG
Gemistocytic astrocytoma, IDH-mutant	#DDCA11	ADG
Diffuse astrocytoma, IDH-mutant	#f0bf28	ADG
Anaplastic astrocytoma, IDH-mutant	#e6cf10	ADG
Anaplastic oligodendroglioma, IDH-mutant and 1p-19q codeleted	#FFE336	ADG
Oligodendroglioma, IDH-mutant and 1p-19q codeleted	#ffd935	ADG
Glioblastoma, IDH-mutant	#FFF700	ADG
Ependymoma, RELA fusion-positive	#df6d6c	EPN
Papillary ependymoma	#B90F38	EPN
Myxopapillary ependymoma	#bf1151	EPN
Ependymoma	#FF044C	EPN
Tanycytic ependymoma	#ff0457	EPN
Anaplastic ependymoma	#ef1835	EPN
Subependymoma	#ff1a5b	EPN
Papillary meningioma	#400040	MNG
Angiomatous meningioma	#4d004d	MNG
Psammomatous meningioma	#5a005a	MNG
Chordoid meningioma	#660066	MNG
Meningothelial meningioma	#730073	MNG
Clear cell meningioma	#800080	MNG
Microcystic meningioma	#8d0d8d	MNG
Secretory meningioma	#9a1a9a	MNG
Anaplastic meningioma	#a626a6	MNG
Rhabdoid meningioma	#b333b3	MNG
Transitional meningioma	#931393	MNG
Atypical meningioma	#a020a0	MNG
Metaplastic meningioma	#ad2dad	MNG
Fibrous meningioma	#b939b9	MNG
Lymphoplasmacyte-rich meningioma	#c646c6	MNG
Pilomyxoid astrocytoma	#9D73C9	LGG/NT
Pilocytic astrocytoma	#846cd9	LGG/NT
Dysembryoplastic neuroepithelial tumour	#CB5216	LGG/NT
Rosette-forming glioneuronal tumour	#F79246	LGG/NT
Extraventricular neurocytoma	#e7b598	LGG/NT
Papillary glioneuronal tumour	#ba602b	LGG/NT
Angiocentric glioma	#E4703A	LGG/NT
Paraganglioma	#db7450	LGG/NT
Ganglioneuroma	#dc6d51	LGG/NT
Gangliocytoma	#d96623	LGG/NT
Anaplastic ganglioglioma	#f07e27	LGG/NT
Ganglioglioma	#e76639	LGG/NT
Diffuse midline glioma, H3 K27M-mutant	#a3f187	PedDHGG
Medulloblastoma, SHH-activated and TP53-wildtype	#8BC0FF	MB
Medulloblastoma, SHH-activated and TP53-mutant	#8aaef8	MB
Medulloblastoma, non-WNT-non-SHH	#6DA7D9	MB
Medulloblastoma, WNT-activated	#5aa5e4	MB
Pituitary adenoma	#137D75	TSR
Pituicytoma	#277d75	TSR
Papillary craniopharyngioma	#4bcccb	TSR
Adamantinomatous craniopharyngioma	#73edb6	TSR
Atypical teratoid-rhabdoid tumour	#006EAD	CNS_ET
Embryonal tumour with multilayered rosette, C19MC-altered	#1693D6	CNS_ET
Ewing sarcoma	#CE69EC	MNMT_CNS
Angiosarcoma	#d27fe4	MNMT_CNS
Gliosarcoma	#bb7af1	MNMT_CNS
Osteochondroma	#FA8CFF	MNMT_CNS
Chondrosarcoma	#f59ff6	MNMT_CNS
Chordoma	#ff83ff	MNMT_CNS
Haemangiopericytoma	#ED5CFC	MNMT_CNS
Haemangioma	#f05cf5	MNMT_CNS
Haemangioblastoma	#d658ff	MNMT_CNS
Hybrid nerve sheath tumours	#F7CA8A	CNPT
Malignant peripheral nerve sheath tumour	#decd77	CNPT
Neurofibroma	#ff9999	CNPT
Plexiform neurofibroma	#ec8589	CNPT
Melanotic schwannoma	#FFE1B2	CNPT
Schwannoma	#ffcdad	CNPT
Cellular schwannoma	#ffe1c0	CNPT
Control	#D3D3D3	CT
Anaplastic pleomorphic xanthoastrocytoma	#7C46C9	DGMACCA
Pleomorphic xanthoastrocytoma	#7440dd	DGMACCA
Pineoblastoma	#98eb60	PPRT
CNS ganglioneuroblastoma	#81f95f	PPRT
Papillary tumour of the pineal region	#AEDE8A	PPRT
Pineal parenchymal tumour of intermediate differentiation	#b4f79b	PPRT
Pineocytoma	#DE7B2C	PPRT
Low-grade B-cell lymphomas of the CNS	#3C1B46	HT_CNS
EBV-positive diffuse large B-cell lymphoma, NOS	#431b46	HT_CNS
Diffuse large B-cell lymphoma of the CNS	#250b35	HT_CNS
Immature teratoma	#996a4d	GCT
Osteoma	#8a663d	GCT
Mature teratoma	#a45548	GCT
Perineurioma	#c39f88	GCT
Germinoma	#c5b391	GCT
Atypical choroid plexus papilloma	#7B3E0A	CPT
Choroid plexus papilloma	#923c13	CPT
Choroid plexus carcinoma	#855912	CPT
Choriocarcinoma	#79502b	CPT
Rhabdomyosarcoma	#007BB8
Fibrosarcoma	#0085ab
Osteosarcoma	#0070be
Leiomyosarcoma	#007bce
Spindle cell oncocytoma	#AD6EF1
Subependymal giant cell astrocytoma	#b26eee
Olfactory neuroblastoma	#aa4a1c
Central neurocytoma	#B85400
Granular cell tumour of the sellar region	#c1dd8d
Metastatic tumours	#77523c
Meningeal melanoma	#b6dc95
Giant cell glioblastoma	#9df4a4
Meningeal melanocytoma	#102A46
Diffuse leptomeningeal glioneuronal tumour	#d1723a
Cerebellar liponeurocytoma	#d17421
Langerhans cell histiocytosis	#4dcc8e
Liposarcoma	#e17e33
Astroblastoma	#ded9d9
Undifferentiated pleomorphic sarcoma	#000000
Leiomyoma	#000f00
Epitheloid MPNST	#000500
Dysplastic cerebellar gangliocytoma	#00030d
Inflammatory myofibroblastic tumour	#0a0000
Desmoplastic infantile astrocytoma and ganglioglioma	#041100
Teratoma with malignant transformation	#000300
Erdheim-Chester disease	#0d1800
Juvenile xanthogranuloma	#060f09
Chordoid glioma of the third ventricle	#000009
Follicular lymphoma	#060000
Mixed germ cell tumour	#00000f
Immunodeficiency-associated CNS lymphoma	#000813
Intravascular large B-cell lymphoma	#001400
Crystal-storing histiocytosis	#020a12
Embryonal carcinoma	#011200
MALT lymphoma of the dura	#030f00
Lipoma	#001600

## Sheet: Supplementary Table 9
Tumour class distribution in Hetairos-human expert comparison
Abbr	Count
DLBCL	3
ATRT	3
SCHW	3
MB_G3	3
DHG_G34	3
ETMR	3
HGG	3
LIPN	3
MB_SHH	3
CPP	3
DMG_K27	3
pedHGG	3
A_IDH	3
EPN_ST_SE	3
MELN	3
ONB	3
EPN_PF_SE	3
RMS	3
O_IDH	3
EPN_PFA	3
EPN_PFB	3
PITUI	3
HMB	3
PPTID	3
PITAD	3
EPN_SPINE	3
CNS_SARC_CIC	3
EPN_MPE	3
EPN_ST_ZFTA_FUS	3
NORM_PIN_CYT	3
ABM_MN1	3
SFT_HMPC	3
EPN_SPINE_SE	3
MET_MEL	3
PXA	3
MMNST	3
EWS	3
MNG_MAL	3
NET_PATZ1	3
PA	3
DNET	3
MNG_BEN	3
MB_WNT	3
MNG_INT	3
GG	3
PB_GRP1	3
HGAP	3
GBM	3
PTPR	3
PB	3
IHG	3
NB_MYCN	3
CN	3
CTRL	3
MB_G4	3
CTRL_REACTIVE	2
CPC	2
CHORDM	2
GBM_CBM	2
AG_MYB	2
DLGNT	2
CHGL	2
MNG_SMARCE1	2
ANT	2
EPN_SPINE_MYCN	2
INFLAM_ENV	2
SEGA	2
GCT_GERM	2
CNS_NB_FOXR2	2
CPH_PAP	1
OLIGOSARC_IDH	1
NET_PLAGL1_FUS	1
GCT_TERA	1
SNUC_IDH2	1
EPN_YAP	1
CNS_BCOR_ITD	1
PLASMACYT	1
LGG_MYB	1
PIN_RB	1
NET_CXXC5	1
EVNCYT	1
NB_TMM_POS	1
CAUDEQU_NET	1
CPH_ADM	1
ET_PLAG	1
DIG_DIA	1

## Sheet: Supplementary Table 10
Hetairos output heatmap quality score distribution
all predictions	A	B	C	D
count	8	2	2	4
high-confidence predictions	A	B	C	D
count	5	1
A - The heatmap only highlights the relevant areas for the prediction.
B - The heatmap highlights most relevant areas and some irrelevant areas, but is mostly useful.
C - The heatmap highlights mostly irrelevant areas and is useful only to a limited extent.
D - The heatmap misses important areas and highlights the irrelevant ones; is misleading and/or not useful at all.

[truncated: 2 more sheets: Supplementary Table 11, Supplementary Table 12]
