# Supplementary material for: Hetairos is a histology-based artificial intelligence model for predicting central nervous system tumor methylation subtypes
Source: Nat Cancer. 2026 Jun 10;7(6):884–98. doi: 10.1038/s43018-026-01186-3 (PMC13309283; doi:10.1038/s43018-026-01186-3)
Supplement: Supplementary file 4 — Statistical source data. [file 43018_2026_1186_MOESM4_ESM.xlsx]

## Sheet: Figure_1a
	training sample count	validation sample count	human vs model comparison sample count	sum
UKHD dataset	4803	1102	210	6115
External datasets	sample count
University College London	857
University Cancer Center Frankfurt	73
GHU Paris Psy-Neuro	164
Justus-Liebig University Giessen	217
Charite Berlin	77
The Cancer Genome Atlas	862
Chongqing Medical University	70
AC Camargo Cancer Center	30
Pontificia Universidad Catolica de Chile	38
Digital Brain Tumour Atlas	3110
sum	5498

## Sheet: Figure_1b
Tumor class	UKHD sample count	Tumor superfamily	Class abbreviation	Superfamily abbr
Astroblastoma, MN1-altered, MN1:BEND2-fused	32	high-grade neuroepithelial tumour with MN1:BEND2 fusion	ABM_MN1	ABM_MN1
glioblastoma, IDH-wildtype	1175	Adult-type diffuse gliomas	GBM	ADG
Astrocytoma, IDH-mutant	445	Adult-type diffuse gliomas	A_IDH	ADG
Oligodendroglioma, IDH-mutant and 1p/19q-codeleted	218	Adult-type diffuse gliomas	O_IDH	ADG
Adult-type diffuse high grade glioma, IDH-wildtype	69	Adult-type diffuse gliomas	HGG	ADG
Oligosarcoma, IDH-mutant	23	Adult-type diffuse gliomas	OLIGOSARC_IDH	ADG
Anaplastic neuroepithelial tumour with condensed nuclei	14	Adult-type diffuse gliomas	ANT	ADG
High-grade diffuse glioma of the midline/posterior fossa; H3/IDH-wildtype	8	Adult-type diffuse gliomas	GBM_CBM	ADG
Subependymal giant cell astrocytoma	17	Circumscribed astrocytic tumours	SEGA	CAT
Chordoid glioma, PRKCA-mutant	15	Circumscribed astrocytic tumours	CHGL	CAT
Central neurocytoma	22	central neurocytoma	CN	CN
Atypical teratoid rhabdoid tumour	95	Other CNS embryonal tumours	ATRT	CNS_ET
embryonal tumour with multilayered rosettes	64	Other CNS embryonal tumours	ETMR	CNS_ET
CNS neuroblastoma, FOXR2-altered	23	Other CNS embryonal tumours	CNS_NB_FOXR2	CNS_ET
CNS tumour with BCOR internal tandem duplication	9	Other CNS embryonal tumours	CNS_BCOR_ITD	CNS_ET
CNS Embryonal tumour with PLAG-family amplification	5	Other CNS embryonal tumours	ET_PLAG	CNS_ET
CNS embryonal tumour with BRD4:LEUTX fusion	1	Other CNS embryonal tumours	ET_BRD4_LEUTX	CNS_ET
CNS tumour with EP300:BCOR(L1) fusion	1	Other CNS embryonal tumours	CNS_BCOR_FUS	CNS_ET
Malignant melanotic nerve sheath tumour	50	Cranial and paraspinal nerve tumours	MMNST	CPNT
Schwannoma	26	Cranial and paraspinal nerve tumours	SCHW	CPNT
Cauda equina neuroendocrine tumour [paraganglioma], subtype non-CIMP	8	Cranial and paraspinal nerve tumours	CAUDEQU_NET	CPNT
Plexiform neurofibroma	5	Cranial and paraspinal nerve tumours	NFIB_PLEX	CPNT
CNS Schwannoma, VGLL-fused	4	Cranial and paraspinal nerve tumours	CNS_SCHW_VGLL	CPNT
choroid plexus papilloma	51	choroid plexus tumours	CPP	CPT
choroid plexus carcinoma	14	choroid plexus tumours	CPC	CPT
control tissue	84	Control tissues	CTRL	CT
Control tissue, reactive tumour microenvironment	42	Control tissues	CTRL_REACTIVE	CT
Pleomorphic xanthoastrocytoma	108	diffuse glioma, MAPK altered, cell-cycle activated	PXA	DGMACCA
High-grade astrocytoma with piloid features	42	diffuse glioma, MAPK altered, cell-cycle activated	HGAP	DGMACCA
Diffuse leptomeningeal glioneuronal tumour	14	diffuse glioneuronal tumours	DLGNT	DLGNT
posterior fossa ependymoma group A	143	Ependymal tumours	EPN_PFA	EPN
Myxopapillary ependymoma	127	Ependymal tumours	EPN_MPE	EPN
supratentorial ependymoma, ZFTA fusion-positive	110	Ependymal tumours	EPN_ST_ZFTA_FUS	EPN
Spinal ependymoma	94	Ependymal tumours	EPN_SPINE	EPN
Posterior fossa subependymoma	50	Ependymal tumours	EPN_PF_SE	EPN
posterior fossa ependymoma group B	47	Ependymal tumours	EPN_PFB	EPN
spinal subependymoma	27	Ependymal tumours	EPN_SPINE_SE	EPN
Supratentorial subependymoma	17	Ependymal tumours	EPN_ST_SE	EPN
Spinal ependymoma, MYCN-amplified	13	Ependymal tumours	EPN_SPINE_MYCN	EPN
Supratentorial ependymoma, YAP1-fused	4	Ependymal tumours	EPN_YAP	EPN
Germinoma	10	Germ cell tumours	GCT_GERM	GCT
Teratoma	7	Germ cell tumours	GCT_TERA	GCT
Yolk sac tumour	4	Germ cell tumours	GCT_YOLKSAC	GCT
Primary diffuse large B cell lymphoma of the CNS	49	Haematolymphoid tumours involving the CNS	DLBCL	HT_CNS
Plasmacytoma of the CNS	9	Haematolymphoid tumours involving the CNS	PLASMACYT	HT_CNS
Langerhans cell histiocytosis	2	Haematolymphoid tumours involving the CNS	LCH	HT_CNS
Inflammatory microenvironment	24	Inflammatory microenvironment	INFLAM_ENV	INFLAM_ENV
Intraocular medulloepithelioma	2	intraocular medulloepithelioma	IO_MEPL	IO_MEPL
pilocytic astrocytoma	316	Low-grade glial/glioneuronal/neuroepithelial tumours	PA	LGG/NT
Dysembryoplastic neuroepithelial tumour	92	Low-grade glial/glioneuronal/neuroepithelial tumours	DNET	LGG/NT
Ganglioglioma	40	Low-grade glial/glioneuronal/neuroepithelial tumours	GG	LGG/NT
Desmoplastic infantile ganglioglioma / desmoplastic infantile astrocytoma	13	Low-grade glial/glioneuronal/neuroepithelial tumours	DIG_DIA	LGG/NT
Rosette-forming glioneuronal tumour	11	Low-grade glial/glioneuronal/neuroepithelial tumours	RGNT	LGG/NT
Diffuse glioneuronal tumour with oligodendroglioma-like features and nuclear clusters	10	Low-grade glial/glioneuronal/neuroepithelial tumours	DGONC	LGG/NT
Angiocentric glioma, MYB/MYBL1-altered	10	Low-grade glial/glioneuronal/neuroepithelial tumours	AG_MYB	LGG/NT
diffuse glioma, MYB- or MYBL1-altered	8	Low-grade glial/glioneuronal/neuroepithelial tumours	LGG_MYB	LGG/NT
Extraventricular neurocytoma	4	Low-grade glial/glioneuronal/neuroepithelial tumours	EVNCYT	LGG/NT
Myxoid glioneuronal tumour, PDGFRA-mutant	2	Low-grade glial/glioneuronal/neuroepithelial tumours	MYXGNT	LGG/NT
Polymorphous low-grade neuroepithelial tumour of the young	2	Low-grade glial/glioneuronal/neuroepithelial tumours	PLNTY	LGG/NT
Papillary glioneuronal tumour	1	Low-grade glial/glioneuronal/neuroepithelial tumours	PGNT	LGG/NT
Liponeurocytoma	13	liponeurocytoma	LIPN	LIPN
medulloblastoma, SHH-activated	168	Medulloblastoma	MB_SHH	MB
medulloblastoma Group 4	135	Medulloblastoma	MB_G4	MB
medulloblastoma Group 3	101	Medulloblastoma	MB_G3	MB
Medulloblastoma, WNT activated	31	Medulloblastoma	MB_WNT	MB
Medullomyoblastoma	4	Medulloblastoma	MB_MYO	MB
Melanocytoma	16	Melanocytic tumours	MELN	MELN
Melanoma [metastatic]	13	Metastases to the CNS	MET_MEL	MET_MEL
meningioma, benign	422	meningioma	MNG_BEN	MNG
meningioma, intermediate	194	meningioma	MNG_INT	MNG
meningioma, malignant	50	meningioma	MNG_MAL	MNG
meningioma, SMARCE1-altered	7	meningioma	MNG_SMARCE1	MNG
Ewing sarcoma	40	Mesenchymal, non-meningothelial tumours involving the CNS	EWS	MNMT_CNS
Chordoma	27	Mesenchymal, non-meningothelial tumours involving the CNS	CHORDM	MNMT_CNS
Haemangioblastoma	27	Mesenchymal, non-meningothelial tumours involving the CNS	HMB	MNMT_CNS
Solitary fibrous tumour / haemangiopericytoma	23	Mesenchymal, non-meningothelial tumours involving the CNS	SFT_HMPC	MNMT_CNS
CIC-rearranged sarcoma	16	Mesenchymal, non-meningothelial tumours involving the CNS	CNS_SARC_CIC	MNMT_CNS
Primary intracranial sarcoma, DICER1-mutant	8	Mesenchymal, non-meningothelial tumours involving the CNS	CNS_SARC_DICER	MNMT_CNS
Neuroblastoma, MYCN subtype	11	neuroblastoma	NB_MYCN	NB
Neuroblastoma, subtype TMM negative	7	neuroblastoma	NB_TMM_NEG	NB
Neuroblastoma, subtype ALT/TERT TMM positive	4	neuroblastoma	NB_TMM_POS	NB
Neuroepithelial tumour, MN1:CXXC5-fused	3	high-grade neuroepithelial tumour with MN1:CXXC5 fusion	NET_CXXC5	NET_CXXC5
Neuroepithelial tumour with PATZ1 fusion	21	Neuroepithelial tumour with PATZ1 fusion	NET_PATZ1	NET_PATZ1
Neuroepithelial tumour, PLAGL1-fused	8	Neuroepithelial tumour, PLAGL1-fused	NET_PLAGL1_FUS	NET_PLAG1_FUS
Olfactory neuroblastoma	30	esthesioneuroblastoma	ONB	ONB
Diffuse paediatric-type high grade glioma	144	Paediatric-type diffuse high-grade gliomas	pedHGG	PedDHGG
Diffuse midline glioma, H3 K27-altered	136	Paediatric-type diffuse high-grade gliomas	DMG_K27	PedDHGG
Diffuse hemispheric glioma, H3 G34-mutant	46	Paediatric-type diffuse high-grade gliomas	DHG_G34	PedDHGG
Infant-type hemispheric glioma	22	Paediatric-type diffuse high-grade gliomas	IHG	PedDHGG
Pineoblastoma	33	Pineal parenchymal and retinal tumours	PB	PPRT
Pineal parenchymal tumour of intermediate differentiation	28	Pineal parenchymal and retinal tumours	PPTID	PPRT
Pineoblastoma, miRNA pathway altered, group 1	27	Pineal parenchymal and retinal tumours	PB_GRP1	PPRT
normal pineal gland and pineocytoma	22	Pineal parenchymal and retinal tumours	NORM_PIN_CYT	PPRT
Pineal retinoblastoma	8	Pineal parenchymal and retinal tumours	PIN_RB	PPRT
Retinoblastoma, MYCN-activated	1	Pineal parenchymal and retinal tumours	RB_MYCN	PPRT
papillary tumour of the pineal region	20	Pineal tumours	PTPR	PTPR
Rhabdomyosarcoma	47	rhabdomyosarcoma	RMS	RMS
Sinonasal undifferentiated carcinoma, IDH2-mutant	6	Sinonasal undifferentiated carcinoma, IDH2-mutant	SNUC_IDH2	SNUC-IDH2
Pituitary adenoma	205	tumours of the sellar region	PITAD	TSR
Pituicytoma, granular cell tumour of the sellar region, and spindle-cell oncocytoma	45	tumours of the sellar region	PITUI	TSR
Papillary craniopharyngioma	7	tumours of the sellar region	CPH_PAP	TSR
Adamantinomatous craniopharyngioma	7	tumours of the sellar region	CPH_ADM	TSR
