# Supplementary material for: Hetairos is a histology-based artificial intelligence model for predicting central nervous system tumor methylation subtypes
Source: Nat Cancer. 2026 Jun 10;7(6):884–98. doi: 10.1038/s43018-026-01186-3 (PMC13309283; doi:10.1038/s43018-026-01186-3)
Supplement: Supplementary file 5 — Statistical source data. [file 43018_2026_1186_MOESM5_ESM.xlsx]

## Sheet: Figure_2c
Confidence interval	avg confidence	avg accuracy
0-0.1	0.087059	0.142857
0.1-0.2	0.162166	0.283019
0.2-0.3	0.253835	0.470588
0.3-0.4	0.347662	0.454545
0.4-0.5	0.453179	0.5625
0.5-0.6	0.548862	0.682927
0.6-0.7	0.648754	0.807018
0.7-0.8	0.74889	0.806723
0.8-0.9	0.855185	0.913706
0.9-1.0	0.938699	0.98008

## Sheet: Figure_2d
confidence interval	prediction count		High confidence sankey plot:	True tumour class	Hetairos preds	Count		Low confidence sankey plot:	True tumour class	Hetairos preds	Count
0-0.1	7			GBM	GBM	182			GBM	GBM	22
0.1-0.2	53			GBM	A_IDH	2			GBM	MNG_BEN	2
0.2-0.3	68			GBM	MNG_BEN	2			GBM	PA	2
0.3-0.4	82			GBM	INFLAM_ENV	2			GBM	O_IDH	1
0.4-0.5	99			GBM	PXA	1			GBM	DMG_K27	1
0.5-0.6	112			A_IDH	A_IDH	50			GBM	GG	1
0.6-0.7	114			A_IDH	GBM	5			GBM	RMS	1
0.7-0.8	119			A_IDH	MNG_BEN	2			GBM	DGONC	1
0.8-0.9	197			A_IDH	O_IDH	2			A_IDH	A_IDH	8
0.9-1.0	251			A_IDH	pedHGG	1			A_IDH	GBM	7
				A_IDH	DMG_K27	1			A_IDH	pedHGG	2
				A_IDH	EPN_SPINE	1			A_IDH	DMG_K27	1
				A_IDH	ETMR	1			O_IDH	O_IDH	7
				O_IDH	O_IDH	28			O_IDH	GBM	1
				O_IDH	GBM	1			O_IDH	MNG_BEN	1
				O_IDH	A_IDH	1			HGG	O_IDH	2
				HGG	GBM	1			HGG	DMG_K27	2
				OLIGOSARC_IDH	O_IDH	1			HGG	GBM	1
				EPN_PFA	EPN_PFA	22			OLIGOSARC_IDH	GBM	1
				EPN_ST_ZFTA_FUS	EPN_ST_ZFTA_FUS	14			OLIGOSARC_IDH	OLIGOSARC_IDH	1
				EPN_ST_ZFTA_FUS	EPN_MPE	1			GBM_CBM	EPN_PFA	1
				EPN_MPE	EPN_MPE	17			ANT	MB_G4	1
				EPN_SPINE	EPN_SPINE	13			ANT	DNET	1
				EPN_PF_SE	EPN_PF_SE	8			EPN_PFA	EPN_PFA	5
				EPN_PFB	EPN_PFB	2			EPN_PFA	GBM	1
				EPN_PFB	MNG_BEN	1			EPN_ST_ZFTA_FUS	EPN_ST_ZFTA_FUS	4
				EPN_PFB	PTPR	1			EPN_ST_ZFTA_FUS	EPN_PFA	1
				EPN_SPINE_SE	EPN_PFA	1			EPN_ST_ZFTA_FUS	DMG_K27	1
				EPN_YAP	EPN_PFA	1			EPN_MPE	EPN_MPE	3
				MNG_BEN	MNG_BEN	58			EPN_MPE	GBM	1
				MNG_BEN	MNG_INT	4			EPN_MPE	MNG_BEN	1
				MNG_INT	MNG_INT	14			EPN_MPE	O_IDH	1
				MNG_INT	MNG_BEN	12			EPN_SPINE	EPN_SPINE	4
				MNG_MAL	MNG_BEN	2			EPN_SPINE	DMG_K27	1
				MNG_SMARCE1	MNG_BEN	1			EPN_PF_SE	EPN_SPINE	1
				PA	PA	46			EPN_PF_SE	EPN_PF_SE	1
				PA	MB_SHH	1			EPN_PFB	EPN_PFB	3
				PA	DMG_K27	1			EPN_PFB	EPN_PFA	1
				PA	DNET	1			EPN_PFB	EPN_SPINE	1
				DNET	DNET	12			EPN_SPINE_SE	EPN_SPINE	3
				GG	DNET	1			EPN_SPINE_SE	EPN_PFA	1
				GG	GG	1			EPN_ST_SE	PA	1
				AG_MYB	PA	1			EPN_ST_SE	EPN_ST_SE	1
				AG_MYB	AG_MYB	1			MNG_BEN	MNG_BEN	10
				EVNCYT	EPN_MPE	1			MNG_BEN	MNG_INT	5
				LGG_MYB	GBM	1			MNG_BEN	GBM	1
				LGG_MYB	DMG_K27	1			MNG_BEN	MNG_MAL	1
				pedHGG	pedHGG	6			MNG_INT	MNG_INT	6
				pedHGG	GBM	3			MNG_INT	MNG_BEN	2
				pedHGG	A_IDH	1			MNG_INT	MNG_MAL	1
				DMG_K27	DMG_K27	4			MNG_MAL	MNG_INT	2
				DMG_K27	GBM	3			MNG_MAL	MNG_MAL	1
				DMG_K27	A_IDH	2			PA	PA	6
				DMG_K27	EPN_PFA	1			PA	INFLAM_ENV	1
				DHG_G34	GBM	2			DNET	DNET	3
				DHG_G34	DHG_G34	1			GG	GG	3
				IHG	GBM	1			GG	A_IDH	1
				IHG	DMG_K27	1			DIG_DIA	GG	1
				MB_SHH	MB_SHH	28			DIG_DIA	DIG_DIA	1
				MB_SHH	MB_G3	1			DGONC	DNET	1
				MB_G4	MB_G4	15			RGNT	DNET	1
				MB_G4	MB_G3	1			pedHGG	pedHGG	4
				MB_G3	MB_G3	7			pedHGG	GBM	3
				MB_G3	MB_SHH	1			pedHGG	MB_G4	2
				MB_G3	MB_G4	1			pedHGG	PA	1
				MB_WNT	MB_WNT	3			pedHGG	O_IDH	1
				PITAD	PITAD	39			pedHGG	DMG_K27	1
				CPH_ADM	CPH_ADM	1			pedHGG	EPN_SPINE	1
				PITUI	PITUI	5			pedHGG	ETMR	1
				ATRT	ATRT	10			DMG_K27	DMG_K27	5
				ETMR	ETMR	9			DMG_K27	GBM	3
				CNS_NB_FOXR2	CNS_NB_FOXR2	1			DMG_K27	PA	3
				MMNST	MMNST	4			DMG_K27	A_IDH	1
				CAUDEQU_NET	CAUDEQU_NET	1			DMG_K27	MB_G4	1
				CHORDM	CHORDM	3			DMG_K27	PXA	1
				EWS	EWS	2			DMG_K27	INFLAM_ENV	1
				HMB	HMB	6			DHG_G34	GBM	4
				SFT_HMPC	SFT_HMPC	1			DHG_G34	pedHGG	1
				CNS_SARC_DICER	RMS	1			DHG_G34	DHG_G34	1
				CTRL	CTRL	6			IHG	GBM	1
				CTRL	O_IDH	2			IHG	ATRT	1
				CTRL	MB_SHH	1			MB_SHH	MB_SHH	4
				CTRL_REACTIVE	PA	1			MB_SHH	MB_G4	2
				PXA	PXA	8			MB_SHH	ATRT	1
				PXA	ABM_MN1	1			MB_SHH	MB_G3	1
				HGAP	GBM	2			MB_SHH	PB_GRP1	1
				HGAP	PA	1			MB_G4	MB_G4	3
				PB_GRP1	MB_G3	1			MB_G4	MB_G3	3
				PB	PB	3			MB_G4	MB_SHH	2
				PPTID	PPTID	1			MB_G4	DMG_K27	1
				PIN_RB	PB_GRP1	1			MB_G4	MB_WNT	1
				DLBCL	DLBCL	7			MB_G3	MB_G3	5
				NB_TMM_POS	ETMR	1			MB_G3	MB_SHH	1
				CPP	CPP	7			MB_G3	ATRT	1
				RMS	RMS	4			MB_G3	MB_G4	1
				RMS	EWS	2			MB_G3	ETMR	1
				RMS	MNG_BEN	1			MB_G3	NB_MYCN	1
				SEGA	SEGA	2			MB_WNT	MB_WNT	2
				CHGL	CHGL	3			MB_MYO	ATRT	2
				INFLAM_ENV	GBM	3			PITAD	MNG_INT	1
				ONB	ONB	6			PITAD	PXA	1
				ABM_MN1	ABM_MN1	2			CPH_PAP	CPH_PAP	1
				MET_MEL	MET_MEL	1			PITUI	PITAD	1
				CN	CN	2			PITUI	PITUI	1
				PTPR	PTPR	2			PITUI	SFT_HMPC	1
				MELN	MELN	2			ATRT	ATRT	3
				DLGNT	PA	1			ATRT	EPN_PFA	1
									ATRT	pedHGG	1
									ATRT	MB_G4	1
									ATRT	MMNST	1
									ETMR	GBM	1
									ETMR	pedHGG	1
									ETMR	ETMR	1
									CNS_NB_FOXR2	ETMR	2
									CNS_BCOR_ITD	DMG_K27	1
									CNS_BCOR_ITD	CNS_BCOR_ITD	1
									ET_PLAG	PB	1
									MMNST	GBM	1
									MMNST	MMNST	1
									MMNST	RMS	1
									MMNST	MELN	1
									NFIB_PLEX	NFIB_PLEX	1
									SCHW	GBM	2
									SCHW	SCHW	2
									CAUDEQU_NET	PITAD	1
									CNS_SCHW_VGLL	EPN_PF_SE	1
									EWS	EWS	2
									EWS	MB_G3	1
									EWS	CNS_SARC_CIC	1
									EWS	NB_MYCN	1
									SFT_HMPC	SFT_HMPC	2
									SFT_HMPC	MNG_INT	1
									CNS_SARC_CIC	CNS_SARC_CIC	2
									CNS_SARC_CIC	ATRT	1
									CTRL	O_IDH	2
									CTRL	CTRL	2
									CTRL	EPN_PFA	1
									CTRL	PA	1
									CTRL	GG	1
									CTRL_REACTIVE	GBM	2
									PXA	PXA	5
									PXA	GBM	3
									PXA	EPN_MPE	1
									PXA	HGG	1
									PXA	PTPR	1
									HGAP	PA	1
									HGAP	DMG_K27	1
									HGAP	HGAP	1
									PB_GRP1	PB	2
									PB_GRP1	EWS	1
									PB_GRP1	MB_WNT	1
									PB	MB_G3	1
									PPTID	PPTID	5
									PIN_RB	MB_G3	1
									NORM_PIN_CYT	NORM_PIN_CYT	3
									NORM_PIN_CYT	PB_GRP1	1
									DLBCL	DLBCL	2
									PLASMACYT	MNG_BEN	1
									PLASMACYT	MB_SHH	1
									GCT_TERA	MB_G4	1
									GCT_GERM	MB_G3	1
									GCT_YOLKSAC	EWS	1
									NB_TMM_NEG	CNS_NB_FOXR2	1
									NB_MYCN	EWS	1
									CPP	CPC	1
									CPC	CPP	1
									CPC	PTPR	1
									RMS	RMS	2
									RMS	GBM	1
									SEGA	IHG	1
									INFLAM_ENV	CPP	1
									ONB	ONB	1
									ABM_MN1	ONB	1
									ABM_MN1	ABM_MN1	1
									MET_MEL	MET_MEL	1
									NET_PATZ1	DMG_K27	2
									NET_PATZ1	O_IDH	1
									NET_PATZ1	NB_MYCN	1
									CN	PB_GRP1	1
									CN	CN	1
									PTPR	EPN_ST_ZFTA_FUS	1
									PTPR	EPN_MPE	1
									MELN	MELN	1
									DLGNT	PA	1
									DLGNT	DNET	1
									SNUC_IDH2	ONB	1
									NET_PLAGL1_FUS	EPN_ST_ZFTA_FUS	1
									NET_PLAGL1_FUS	NET_PLAGL1_FUS	1
									LIPN	pedHGG	1
									IO_MEPL	EPN_PFA	1

## Sheet: Figure_2e
Tumour class	Top1_conf	Count
glioblastoma, IDH-wildtype	0.772379	956
Astrocytoma, IDH-mutant	0.69252	360
meningioma, benign	0.738818	340
pilocytic astrocytoma	0.712941	257
Oligodendroglioma, IDH-mutant and 1p/19q-codeleted	0.700543	176
Pituitary adenoma	0.877831	161
meningioma, intermediate	0.670708	155
medulloblastoma, SHH-activated	0.756781	127
Diffuse paediatric-type high grade glioma	0.460276	117
posterior fossa ependymoma group A	0.750644	112
Diffuse midline glioma, H3 K27-altered	0.446102	108
medulloblastoma Group 4	0.571279	106
Myxopapillary ependymoma	0.725755	101
supratentorial ependymoma, ZFTA fusion-positive	0.621184	86
Pleomorphic xanthoastrocytoma	0.486801	85
medulloblastoma Group 3	0.566624	79
Atypical teratoid rhabdoid tumour	0.507344	75
Dysembryoplastic neuroepithelial tumour	0.684458	74
Spinal ependymoma	0.66916	73
control tissue	0.556411	65
Adult-type diffuse high grade glioma, IDH-wildtype	0.4401	60
embryonal tumour with multilayered rosettes	0.59945	49
meningioma, malignant	0.57728	42
choroid plexus papilloma	0.825122	40
Malignant melanotic nerve sheath tumour	0.584654	39
Posterior fossa subependymoma	0.796327	37
Primary diffuse large B cell lymphoma of the CNS	0.783489	37
Control tissue, reactive tumour microenvironment	0.469574	37
Rhabdomyosarcoma	0.589526	35
posterior fossa ependymoma group B	0.509079	35
Pituicytoma, granular cell tumour of the sellar region, and spindle-cell oncocytoma	0.667053	34
Diffuse hemispheric glioma, H3 G34-mutant	0.398579	34
High-grade astrocytoma with piloid features	0.514261	33
Ganglioglioma	0.444719	31
Ewing sarcoma	0.397212	30
Pineoblastoma	0.522645	26
Astroblastoma, MN1-altered, MN1:BEND2-fused	0.428058	25
Medulloblastoma, WNT activated	0.518632	23
Chordoma	0.885194	22
Olfactory neuroblastoma	0.617747	20
Haemangioblastoma	0.922714	19
Pineoblastoma, miRNA pathway altered, group 1	0.422557	19
Oligosarcoma, IDH-mutant	0.401277	19
spinal subependymoma	0.393033	19
Pineal parenchymal tumour of intermediate differentiation	0.304923	19
Schwannoma	0.23681	19
Inflammatory microenvironment	0.726098	18
CNS neuroblastoma, FOXR2-altered	0.424386	18
Solitary fibrous tumour / haemangiopericytoma	0.513152	16
Central neurocytoma	0.496639	15
Infant-type hemispheric glioma	0.476356	15
normal pineal gland and pineocytoma	0.322239	15
Neuroepithelial tumour with PATZ1 fusion	0.228785	14
papillary tumour of the pineal region	0.515652	13
Subependymal giant cell astrocytoma	0.523165	12
Supratentorial subependymoma	0.325274	12
Chordoid glioma, PRKCA-mutant	0.801509	10
Melanocytoma	0.635112	10
choroid plexus carcinoma	0.299198	10
Rosette-forming glioneuronal tumour	0.270585	10
CIC-rearranged sarcoma	0.250288	10
Desmoplastic infantile ganglioglioma / desmoplastic infantile astrocytoma	0.231882	10
Anaplastic neuroepithelial tumour with condensed nuclei	0.221009	10
Diffuse leptomeningeal glioneuronal tumour	0.487742	9
Diffuse glioneuronal tumour with oligodendroglioma-like features and nuclear clusters	0.376641	9
Liponeurocytoma	0.281149	9
Melanoma [metastatic]	0.473716	8
Primary intracranial sarcoma, DICER1-mutant	0.633818	7
Neuroblastoma, MYCN subtype	0.343421	7
Germinoma	0.12037	7
Angiocentric glioma, MYB/MYBL1-altered	0.783813	6
Plasmacytoma of the CNS	0.301065	6
CNS tumour with BCOR internal tandem duplication	0.212859	6
Neuroblastoma, subtype TMM negative	0.138365	6
Adamantinomatous craniopharyngioma	0.816395	5
diffuse glioma, MYB- or MYBL1-altered	0.556743	5
Pineal retinoblastoma	0.442678	5
Cauda equina neuroendocrine tumour [paraganglioma], subtype non-CIMP	0.438571	5
Neuroepithelial tumour, PLAGL1-fused	0.375228	5
Papillary craniopharyngioma	0.229375	5
High-grade diffuse glioma of the midline/posterior fossa; H3/IDH-wildtype	0.125547	5
Teratoma	0.0699722	5
meningioma, SMARCE1-altered	0.551523	4
Plexiform neurofibroma	0.434169	4
Sinonasal undifferentiated carcinoma, IDH2-mutant	0.399463	4
Yolk sac tumour	0.474842	3
CNS Schwannoma, VGLL-fused	0.143503	3
CNS Embryonal tumour with PLAG-family amplification	0.079369	3
Extraventricular neurocytoma	0.829268	2
Neuroblastoma, subtype ALT/TERT TMM positive	0.650624	2
Supratentorial ependymoma, YAP1-fused	0.580557	2
Medullomyoblastoma	0.362878	2
Intraocular medulloepithelioma	0.396109	1
