# Supplementary material for: Hetairos is a histology-based artificial intelligence model for predicting central nervous system tumor methylation subtypes
Source: Nat Cancer. 2026 Jun 10;7(6):884–98. doi: 10.1038/s43018-026-01186-3 (PMC13309283; doi:10.1038/s43018-026-01186-3)
Supplement: Supplementary file 6 — Statistical source data. [file 43018_2026_1186_MOESM6_ESM.xlsx]

## Sheet: Figure_3
Sample ID	Methylation labels	Hetairos predictions
1	CPH_ADM	CPH_ADM
2	HGG	O_IDH
3	HGG	O_IDH
4	HGG	GBM
5	HGG	DMG_K27
6	HGG	GBM
7	HGG	DMG_K27
8	ANT	DNET
9	ANT	MB_G4
10	AG_MYB	AG_MYB
11	AG_MYB	PA
12	ABM_MN1	ABM_MN1
13	ABM_MN1	ABM_MN1
14	ABM_MN1	ABM_MN1
15	ABM_MN1	ONB
16	A_IDH	A_IDH
17	A_IDH	A_IDH
18	A_IDH	A_IDH
19	A_IDH	A_IDH
20	A_IDH	A_IDH
21	A_IDH	A_IDH
22	A_IDH	A_IDH
23	A_IDH	A_IDH
24	A_IDH	A_IDH
25	A_IDH	A_IDH
26	A_IDH	A_IDH
27	A_IDH	A_IDH
28	A_IDH	A_IDH
29	HMB	HMB
30	A_IDH	A_IDH
31	A_IDH	A_IDH
32	A_IDH	GBM
33	A_IDH	A_IDH
34	A_IDH	A_IDH
35	A_IDH	GBM
36	A_IDH	A_IDH
37	A_IDH	A_IDH
38	A_IDH	A_IDH
39	A_IDH	A_IDH
40	A_IDH	A_IDH
41	A_IDH	A_IDH
42	A_IDH	GBM
43	A_IDH	GBM
44	A_IDH	ETMR
45	A_IDH	pedHGG
46	A_IDH	A_IDH
47	A_IDH	A_IDH
48	A_IDH	A_IDH
49	A_IDH	A_IDH
50	A_IDH	A_IDH
51	A_IDH	GBM
52	A_IDH	A_IDH
53	A_IDH	EPN_SPINE
54	A_IDH	GBM
55	A_IDH	A_IDH
56	A_IDH	A_IDH
57	A_IDH	A_IDH
58	A_IDH	A_IDH
59	A_IDH	pedHGG
60	A_IDH	A_IDH
61	A_IDH	O_IDH
62	A_IDH	GBM
63	A_IDH	A_IDH
64	A_IDH	A_IDH
65	A_IDH	O_IDH
66	A_IDH	A_IDH
67	A_IDH	GBM
68	A_IDH	A_IDH
69	A_IDH	A_IDH
70	A_IDH	A_IDH
71	A_IDH	A_IDH
72	A_IDH	MNG_BEN
73	A_IDH	MNG_BEN
74	A_IDH	A_IDH
75	A_IDH	DMG_K27
76	A_IDH	DMG_K27
77	A_IDH	A_IDH
78	A_IDH	A_IDH
79	A_IDH	pedHGG
80	A_IDH	A_IDH
81	A_IDH	GBM
82	A_IDH	A_IDH
83	A_IDH	GBM
84	A_IDH	A_IDH
85	A_IDH	A_IDH
86	A_IDH	A_IDH
87	A_IDH	A_IDH
88	A_IDH	A_IDH
89	A_IDH	A_IDH
90	A_IDH	GBM
91	A_IDH	GBM
92	A_IDH	A_IDH
93	A_IDH	A_IDH
94	A_IDH	A_IDH
95	A_IDH	A_IDH
96	A_IDH	A_IDH
97	A_IDH	A_IDH
98	ATRT	ATRT
99	ATRT	EPN_PFA
100	ATRT	MMNST
101	ATRT	ATRT
102	ATRT	ATRT
103	ATRT	MB_G4
104	ATRT	ATRT
105	ATRT	ATRT
106	ATRT	ATRT
107	ATRT	ATRT
108	ATRT	ATRT
109	ATRT	pedHGG
110	ATRT	ATRT
111	ATRT	ATRT
112	ATRT	ATRT
113	ATRT	ATRT
114	ATRT	ATRT
115	CNS_SARC_CIC	ATRT
116	CNS_SARC_CIC	CNS_SARC_CIC
117	CNS_SARC_CIC	CNS_SARC_CIC
118	ET_PLAG	PB
119	CNS_SCHW_VGLL	EPN_PF_SE
120	CNS_NB_FOXR2	ETMR
121	CNS_NB_FOXR2	CNS_NB_FOXR2
122	CNS_NB_FOXR2	ETMR
123	CNS_BCOR_ITD	CNS_BCOR_ITD
124	CNS_BCOR_ITD	DMG_K27
125	CAUDEQU_NET	CAUDEQU_NET
126	CAUDEQU_NET	PITAD
127	CN	CN
128	CN	CN
129	CN	CN
130	CN	PB_GRP1
131	CHGL	CHGL
132	CHGL	CHGL
133	CHGL	CHGL
134	CHORDM	CHORDM
135	CHORDM	CHORDM
136	CHORDM	CHORDM
137	CTRL_REACTIVE	GBM
138	CTRL_REACTIVE	PA
139	CTRL_REACTIVE	GBM
140	DIG_DIA	DIG_DIA
141	DIG_DIA	GG
142	DGONC	DNET
143	DHG_G34	GBM
144	DHG_G34	GBM
145	DHG_G34	GBM
146	DHG_G34	GBM
147	DHG_G34	DHG_G34
148	DHG_G34	pedHGG
149	DHG_G34	DHG_G34
150	DHG_G34	GBM
151	DHG_G34	GBM
152	DLGNT	DNET
153	DLGNT	PA
154	DLGNT	PA
155	DMG_K27	EPN_PFA
156	DMG_K27	GBM
157	DMG_K27	PXA
158	DMG_K27	DMG_K27
159	DMG_K27	DMG_K27
160	DMG_K27	PA
161	DMG_K27	PA
162	DMG_K27	A_IDH
163	DMG_K27	GBM
164	DMG_K27	GBM
165	DMG_K27	PA
166	DMG_K27	GBM
167	DMG_K27	DMG_K27
168	DMG_K27	DMG_K27
169	DMG_K27	GBM
170	DMG_K27	DMG_K27
171	DMG_K27	DMG_K27
172	DMG_K27	DMG_K27
173	DMG_K27	DMG_K27
174	DMG_K27	DMG_K27
175	DMG_K27	A_IDH
176	DMG_K27	A_IDH
177	DMG_K27	GBM
178	DMG_K27	INFLAM_ENV
179	DMG_K27	MB_G4
180	pedHGG	DMG_K27
181	pedHGG	MB_G4
182	pedHGG	pedHGG
183	pedHGG	pedHGG
184	pedHGG	O_IDH
185	pedHGG	GBM
186	pedHGG	pedHGG
187	pedHGG	GBM
188	pedHGG	ETMR
189	pedHGG	PA
190	pedHGG	MB_G4
191	pedHGG	pedHGG
192	pedHGG	GBM
193	pedHGG	pedHGG
194	pedHGG	pedHGG
195	pedHGG	pedHGG
196	pedHGG	pedHGG
197	pedHGG	GBM
198	pedHGG	pedHGG
199	pedHGG	GBM
200	pedHGG	pedHGG
201	pedHGG	GBM
202	pedHGG	EPN_SPINE
203	pedHGG	A_IDH
204	DNET	DNET
205	DNET	DNET
206	DNET	DNET
207	DNET	DNET
208	DNET	DNET
209	DNET	DNET
210	DNET	DNET
211	DNET	DNET
212	DNET	DNET
213	DNET	DNET
214	DNET	DNET
215	DNET	DNET
216	DNET	DNET
217	DNET	DNET
218	DNET	DNET
219	EWS	CNS_SARC_CIC
220	EWS	EWS
221	EWS	MB_G3
222	EWS	EWS
223	EWS	EWS
224	EWS	EWS
225	EWS	NB_MYCN
226	EVNCYT	EPN_MPE
227	GG	GG
228	GG	GG
229	GG	GG
230	GG	A_IDH
231	GG	DNET
232	GG	GG
233	GCT_GERM	MB_G3
234	HMB	HMB
235	HMB	HMB
236	HMB	HMB
237	HMB	HMB
238	HMB	HMB
239	HGAP	GBM
240	HGAP	PA
241	HGAP	PA
242	HGAP	GBM
243	HGAP	HGAP
244	HGAP	DMG_K27
245	GBM_CBM	EPN_PFA
246	IHG	DMG_K27
247	IHG	ATRT
248	IHG	GBM
249	IHG	GBM
250	INFLAM_ENV	CPP
251	INFLAM_ENV	GBM
252	INFLAM_ENV	GBM
253	INFLAM_ENV	GBM
254	IO_MEPL	EPN_PFA
255	LIPN	pedHGG
256	MMNST	MMNST
257	MMNST	MELN
258	MMNST	MMNST
259	MMNST	MMNST
260	MMNST	MMNST
261	MMNST	MMNST
262	MMNST	GBM
263	MMNST	RMS
264	MB_WNT	MB_WNT
265	MB_WNT	MB_WNT
266	MB_WNT	MB_WNT
267	MB_WNT	MB_WNT
268	MB_WNT	MB_WNT
269	MB_MYO	ATRT
270	MB_MYO	ATRT
271	MELN	MELN
272	MELN	MELN
273	MELN	MELN
274	MET_MEL	MET_MEL
275	MET_MEL	MET_MEL
276	EPN_MPE	EPN_MPE
277	EPN_MPE	O_IDH
278	EPN_MPE	EPN_MPE
279	EPN_MPE	EPN_MPE
280	EPN_MPE	EPN_MPE
281	EPN_MPE	EPN_MPE
282	EPN_MPE	EPN_MPE
283	EPN_MPE	EPN_MPE
284	EPN_MPE	EPN_MPE
285	EPN_MPE	GBM
286	EPN_MPE	EPN_MPE
287	EPN_MPE	EPN_MPE
288	EPN_MPE	EPN_MPE
289	EPN_MPE	EPN_MPE
290	EPN_MPE	EPN_MPE
291	EPN_MPE	EPN_MPE
292	EPN_MPE	EPN_MPE
293	EPN_MPE	EPN_MPE
294	EPN_MPE	EPN_MPE
295	EPN_MPE	MNG_BEN
296	EPN_MPE	EPN_MPE
297	EPN_MPE	EPN_MPE
298	EPN_MPE	EPN_MPE
299	NB_MYCN	EWS
300	NB_TMM_POS	ETMR
301	NB_TMM_NEG	CNS_NB_FOXR2
302	NET_PATZ1	DMG_K27
303	NET_PATZ1	O_IDH
304	NET_PATZ1	DMG_K27
305	NET_PATZ1	NB_MYCN
306	NET_PLAGL1_FUS	EPN_ST_ZFTA_FUS
307	NET_PLAGL1_FUS	NET_PLAGL1_FUS
308	ONB	ONB
309	ONB	ONB
310	ONB	ONB
311	ONB	ONB
312	ONB	ONB
313	ONB	ONB
314	ONB	ONB
315	O_IDH	O_IDH
316	O_IDH	GBM
317	O_IDH	O_IDH
318	O_IDH	O_IDH
319	O_IDH	O_IDH
320	O_IDH	O_IDH
321	O_IDH	O_IDH
322	O_IDH	O_IDH
323	O_IDH	O_IDH
324	O_IDH	O_IDH
325	O_IDH	O_IDH
326	O_IDH	O_IDH
327	O_IDH	O_IDH
328	O_IDH	O_IDH
329	O_IDH	MNG_BEN
330	O_IDH	O_IDH
331	O_IDH	O_IDH
332	O_IDH	O_IDH
333	O_IDH	O_IDH
334	O_IDH	O_IDH
335	O_IDH	O_IDH
336	O_IDH	O_IDH
337	O_IDH	O_IDH
338	O_IDH	O_IDH
339	O_IDH	O_IDH
340	O_IDH	O_IDH
341	O_IDH	O_IDH
342	O_IDH	O_IDH
343	O_IDH	O_IDH
344	O_IDH	O_IDH
345	O_IDH	A_IDH
346	O_IDH	O_IDH
347	O_IDH	O_IDH
348	O_IDH	O_IDH
349	O_IDH	O_IDH
350	O_IDH	O_IDH
351	O_IDH	GBM
352	O_IDH	O_IDH
353	O_IDH	O_IDH
354	OLIGOSARC_IDH	OLIGOSARC_IDH
355	OLIGOSARC_IDH	GBM
356	OLIGOSARC_IDH	O_IDH
357	CPH_PAP	CPH_PAP
358	PPTID	PPTID
359	PPTID	PPTID
360	PPTID	PPTID
361	PPTID	PPTID
362	PPTID	PPTID
363	PPTID	PPTID
364	PIN_RB	MB_G3
365	PIN_RB	PB_GRP1
366	PB	MB_G3
367	PB	PB
368	PB	PB
369	PB	PB
370	PB_GRP1	PB
371	PB_GRP1	PB
372	PB_GRP1	EWS
373	PB_GRP1	MB_G3
374	PB_GRP1	MB_WNT
375	PITUI	PITUI
376	PITUI	SFT_HMPC
377	PITUI	PITUI
378	PITUI	PITUI
379	PITUI	PITUI
380	PITUI	PITUI
381	PITUI	PITAD
382	PITUI	PITUI
383	PITAD	PITAD
384	PITAD	PITAD
385	PITAD	PITAD
386	PITAD	PITAD
387	PITAD	PITAD
388	PITAD	PITAD
389	PITAD	PITAD
390	PITAD	PITAD
391	PITAD	PITAD
392	PITAD	PITAD
393	PITAD	PITAD
394	PITAD	PITAD
395	PITAD	MNG_INT
396	PITAD	PITAD
397	PITAD	PITAD
398	PITAD	PITAD
399	PITAD	PITAD
400	PITAD	PITAD
401	PITAD	PITAD
402	PITAD	PITAD
403	PITAD	PITAD
404	PITAD	PITAD
405	PITAD	PITAD
406	PITAD	PITAD
407	PITAD	PITAD
408	PITAD	PITAD
409	PITAD	PITAD
410	PITAD	PITAD
411	PITAD	PITAD
412	PITAD	PITAD
413	PITAD	PITAD
414	PITAD	PITAD
415	PITAD	PITAD
416	PITAD	PITAD
417	PITAD	PITAD
418	PITAD	PITAD
419	PITAD	PITAD
420	PITAD	PITAD
421	PITAD	PITAD
422	PITAD	PITAD
423	PITAD	PXA
424	PLASMACYT	MNG_BEN
425	PLASMACYT	MB_SHH
426	PXA	PXA
427	PXA	PXA
428	PXA	ABM_MN1
429	PXA	PXA
430	PXA	PXA
431	PXA	PXA
432	PXA	HGG
433	PXA	GBM
434	PXA	PTPR
435	PXA	GBM
436	PXA	GBM
437	PXA	PXA
438	PXA	PXA
439	PXA	PXA
440	PXA	PXA
441	PXA	EPN_MPE
442	PXA	PXA
443	PXA	PXA
444	PXA	PXA
445	PXA	PXA
446	NFIB_PLEX	NFIB_PLEX
447	EPN_PF_SE	EPN_PF_SE
448	EPN_PF_SE	EPN_PF_SE
449	EPN_PF_SE	EPN_PF_SE
450	EPN_PF_SE	EPN_PF_SE
451	EPN_PF_SE	EPN_PF_SE
452	EPN_PF_SE	EPN_PF_SE
453	EPN_PF_SE	EPN_PF_SE
454	EPN_PF_SE	EPN_SPINE
455	EPN_PF_SE	EPN_PF_SE
456	EPN_PF_SE	EPN_PF_SE
457	DLBCL	DLBCL
458	DLBCL	DLBCL
459	DLBCL	DLBCL
460	DLBCL	DLBCL
461	DLBCL	DLBCL
462	DLBCL	DLBCL
463	DLBCL	DLBCL
464	DLBCL	DLBCL
465	DLBCL	DLBCL
466	CNS_SARC_DICER	RMS
467	RMS	RMS
468	RMS	GBM
469	RMS	RMS
470	RMS	RMS
471	RMS	EWS
472	RMS	RMS
473	RMS	EWS
474	RMS	RMS
475	RMS	RMS
476	RGNT	DNET
477	SCHW	SCHW
478	SCHW	SCHW
479	SCHW	GBM
480	SCHW	GBM
481	SNUC_IDH2	ONB
482	SFT_HMPC	SFT_HMPC
483	SFT_HMPC	SFT_HMPC
484	SFT_HMPC	MNG_INT
485	SFT_HMPC	SFT_HMPC
486	EPN_SPINE	EPN_SPINE
487	EPN_SPINE	EPN_SPINE
488	EPN_SPINE	DMG_K27
489	EPN_SPINE	EPN_SPINE
490	EPN_SPINE	EPN_SPINE
491	EPN_SPINE	EPN_SPINE
492	EPN_SPINE	EPN_SPINE
493	EPN_SPINE	EPN_SPINE
494	EPN_SPINE	EPN_SPINE
495	EPN_SPINE	EPN_SPINE
496	EPN_SPINE	EPN_SPINE
497	EPN_SPINE	EPN_SPINE
498	EPN_SPINE	EPN_SPINE
499	EPN_SPINE	EPN_SPINE
500	EPN_SPINE	EPN_SPINE
501	EPN_SPINE	EPN_SPINE
502	EPN_SPINE	EPN_SPINE
503	EPN_SPINE	EPN_SPINE
504	GBM	GBM
505	GBM	GBM
506	GBM	GBM
507	GBM	GBM
508	SEGA	SEGA
509	SEGA	IHG
510	SEGA	SEGA
511	EPN_YAP	EPN_PFA
512	EPN_ST_SE	EPN_ST_SE
513	EPN_ST_SE	PA
514	GCT_TERA	MB_G4
515	GCT_YOLKSAC	EWS
516	CPC	PTPR
517	CPC	CPP
518	CPP	CPP
519	CPP	CPP
520	CPP	CPP
521	CPP	CPP
522	CPP	CPC
523	CPP	CPP
524	CPP	CPP
525	CPP	CPP
526	CTRL	CTRL
527	CTRL	CTRL
528	CTRL	CTRL
529	CTRL	CTRL
530	CTRL	EPN_PFA
531	CTRL	CTRL
532	CTRL	CTRL
533	CTRL	CTRL
534	CTRL	GG
535	CTRL	MB_SHH
536	CTRL	PA
537	CTRL	O_IDH
538	CTRL	CTRL
539	CTRL	O_IDH
540	CTRL	O_IDH
541	CTRL	O_IDH
542	LGG_MYB	DMG_K27
543	LGG_MYB	GBM
544	ETMR	ETMR
545	ETMR	ETMR
546	ETMR	pedHGG
547	ETMR	ETMR
548	ETMR	ETMR
549	ETMR	ETMR
550	ETMR	ETMR
551	ETMR	ETMR
552	ETMR	ETMR
553	ETMR	ETMR
554	ETMR	GBM
555	ETMR	ETMR
556	GBM	GBM
557	GBM	GBM
558	GBM	GBM
559	GBM	GBM
560	GBM	GBM
561	GBM	GBM
562	GBM	GBM
563	GBM	GBM
564	GBM	GBM
565	GBM	GBM
566	GBM	GBM
567	GBM	GBM
568	GBM	GBM
569	GBM	GBM
570	GBM	GBM
571	GBM	GBM
572	GBM	GBM
573	GBM	GBM
574	GBM	GBM
575	GBM	GBM
576	GBM	GBM
577	GBM	GBM
578	GBM	GBM
579	GBM	GBM
580	GBM	GBM
581	GBM	GBM
582	GBM	GBM
583	GBM	GBM
584	GBM	GBM
585	GBM	GBM
586	GBM	GBM
587	GBM	GBM
588	GBM	GBM
589	GBM	GBM
590	GBM	GBM
591	GBM	GBM
592	GBM	GBM
593	GBM	GBM
594	GBM	GBM
595	GBM	GBM
596	GBM	O_IDH
597	GBM	GBM
598	GBM	GBM
599	GBM	GBM
600	GBM	GBM
601	GBM	GBM
602	GBM	A_IDH
603	GBM	PA
604	GBM	GBM
605	GBM	GBM
606	GBM	GBM
607	GBM	PA
608	GBM	GBM
609	GBM	GBM
610	GBM	MNG_BEN
611	GBM	GBM
612	GBM	GBM
613	GBM	GBM
614	GBM	GBM
615	GBM	GBM
616	GBM	DGONC
617	GBM	A_IDH
618	GBM	GBM
619	GBM	GBM
620	GBM	GBM
621	GBM	GBM
622	GBM	GBM
623	GBM	GBM
624	GBM	GBM
625	GBM	GBM
626	GBM	GBM
627	GBM	GBM
628	GBM	GBM
629	GBM	GBM
630	GBM	GBM
631	GBM	GBM
632	GBM	GBM
633	GBM	GBM
634	GBM	GBM
635	GBM	GBM
636	GBM	GBM
637	GBM	GBM
638	GBM	GBM
639	GBM	GBM
640	GBM	GBM
641	GBM	GBM
642	GBM	GBM
643	GBM	GBM
644	GBM	GBM
645	GBM	GBM
646	GBM	GBM
647	GBM	GBM
648	GBM	GBM
649	GBM	GBM
650	GBM	GBM
651	GBM	GBM
652	GBM	GBM
653	GBM	GBM
654	GBM	GBM
655	GBM	GBM
656	GBM	GBM
657	GBM	GBM
658	GBM	GBM
659	GBM	GBM
660	GBM	GBM
661	GBM	GBM
662	GBM	GBM
663	GBM	GBM
664	GBM	GBM
665	GBM	GBM
666	GBM	GBM
667	GBM	GBM
668	GBM	GBM
669	GBM	GBM
670	GBM	GBM
671	GBM	GBM
672	GBM	GBM
673	GBM	GBM
674	GBM	GBM
675	GBM	GBM
676	GBM	GBM
677	GBM	GBM
678	GBM	GBM
679	GBM	GBM
680	GBM	GBM
681	GBM	GBM
682	GBM	GBM
683	GBM	GBM
684	GBM	GBM
685	GBM	GBM
686	GBM	GBM
687	GBM	INFLAM_ENV
688	GBM	INFLAM_ENV
689	GBM	GBM
690	GBM	GG
691	GBM	GBM
692	GBM	GBM
693	GBM	GBM
694	GBM	MNG_BEN
695	GBM	GBM
696	GBM	GBM
697	GBM	GBM
698	GBM	GBM
699	GBM	GBM
700	GBM	GBM
701	GBM	GBM
702	GBM	GBM
703	GBM	GBM
704	GBM	GBM
705	GBM	GBM
706	GBM	GBM
707	GBM	GBM
708	GBM	GBM
709	GBM	GBM
710	GBM	GBM
711	GBM	GBM
712	GBM	GBM
713	GBM	DMG_K27
714	GBM	GBM
715	GBM	GBM
716	GBM	GBM
717	GBM	GBM
718	GBM	GBM
719	GBM	MNG_BEN
720	GBM	GBM
721	GBM	GBM
722	GBM	GBM
723	GBM	GBM
724	GBM	GBM
725	GBM	GBM
726	GBM	GBM
727	GBM	GBM
728	GBM	GBM
729	GBM	GBM
730	GBM	GBM
731	GBM	GBM
732	GBM	GBM
733	GBM	GBM
734	GBM	GBM
735	GBM	GBM
736	GBM	GBM
737	GBM	GBM
738	GBM	GBM
739	GBM	GBM
740	GBM	GBM
741	GBM	GBM
742	GBM	GBM
743	GBM	GBM
744	GBM	GBM
745	GBM	GBM
746	GBM	GBM
747	GBM	GBM
748	GBM	GBM
749	GBM	GBM
750	GBM	GBM
751	GBM	GBM
752	GBM	GBM
753	GBM	MNG_BEN
754	GBM	GBM
755	GBM	GBM
756	GBM	GBM
757	GBM	GBM
758	GBM	GBM
759	GBM	RMS
760	GBM	GBM
761	GBM	PXA
762	GBM	GBM
763	GBM	GBM
764	GBM	GBM
765	GBM	GBM
766	GBM	GBM
767	GBM	GBM
768	GBM	GBM
769	GBM	GBM
770	GBM	GBM
771	GBM	GBM
772	MB_G3	MB_G3
773	MB_G3	MB_G3
774	MB_G3	MB_SHH
775	MB_G3	MB_G3
776	MB_G3	MB_G3
777	MB_G3	ATRT
778	MB_G3	MB_G4
779	MB_G3	MB_G4
780	MB_G3	MB_G3
781	MB_G3	MB_SHH
782	MB_G3	MB_G3
783	MB_G3	MB_G3
784	MB_G3	MB_G3
785	MB_G3	MB_G3
786	MB_G3	MB_G3
787	MB_G3	MB_G3
788	MB_G3	MB_G3
789	MB_G3	ETMR
790	MB_G3	NB_MYCN
791	MB_G4	MB_G4
792	MB_G4	MB_G4
793	MB_G4	MB_G4
794	MB_G4	MB_G4
795	MB_G4	DMG_K27
796	MB_G4	MB_G4
797	MB_G4	MB_G3
798	MB_G4	MB_G4
799	MB_G4	MB_G4
800	MB_G4	MB_G4
801	MB_G4	MB_G4
802	MB_G4	MB_SHH
803	MB_G4	MB_G3
804	MB_G4	MB_G4
805	MB_G4	MB_G4
806	MB_G4	MB_G4
807	MB_G4	MB_SHH
808	MB_G4	MB_WNT
809	MB_G4	MB_G4
810	MB_G4	MB_G4
811	MB_G4	MB_G4
812	MB_G4	MB_G3
813	MB_G4	MB_G4
814	MB_G4	MB_G4
815	MB_G4	MB_G4
816	MB_G4	MB_G3
817	MB_SHH	MB_SHH
818	MB_SHH	MB_SHH
819	MB_SHH	MB_SHH
820	MB_SHH	MB_G3
821	MB_SHH	MB_SHH
822	MB_SHH	MB_SHH
823	MB_SHH	MB_SHH
824	MB_SHH	MB_G4
825	MB_SHH	MB_SHH
826	MB_SHH	MB_SHH
827	MB_SHH	MB_SHH
828	MB_SHH	MB_SHH
829	MB_SHH	MB_G4
830	MB_SHH	MB_SHH
831	MB_SHH	MB_SHH
832	MB_SHH	MB_SHH
833	MB_SHH	MB_SHH
834	MB_SHH	MB_G3
835	MB_SHH	ATRT
836	MB_SHH	MB_SHH
837	MB_SHH	MB_SHH
838	MB_SHH	PB_GRP1
839	MB_SHH	MB_SHH
840	MB_SHH	MB_SHH
841	MB_SHH	MB_SHH
842	MB_SHH	MB_SHH
843	MB_SHH	MB_SHH
844	MB_SHH	MB_SHH
845	MB_SHH	MB_SHH
846	MB_SHH	MB_SHH
847	MB_SHH	MB_SHH
848	MB_SHH	MB_SHH
849	MB_SHH	MB_SHH
850	MB_SHH	MB_SHH
851	MB_SHH	MB_SHH
852	MB_SHH	MB_SHH
853	MB_SHH	MB_SHH
854	MB_SHH	MB_SHH
855	MNG_SMARCE1	MNG_BEN
856	MNG_BEN	MNG_BEN
857	MNG_BEN	MNG_BEN
858	MNG_BEN	MNG_BEN
859	MNG_BEN	MNG_BEN
860	MNG_BEN	MNG_BEN
861	MNG_BEN	MNG_BEN
862	MNG_BEN	MNG_BEN
863	MNG_BEN	MNG_BEN
864	MNG_BEN	MNG_BEN
865	MNG_BEN	MNG_INT
866	MNG_BEN	MNG_BEN
867	MNG_BEN	MNG_BEN
868	MNG_BEN	MNG_BEN
869	MNG_BEN	MNG_BEN
870	MNG_BEN	MNG_BEN
871	MNG_BEN	MNG_BEN
872	MNG_BEN	MNG_BEN
873	MNG_BEN	MNG_BEN
874	MNG_BEN	MNG_BEN
875	MNG_BEN	MNG_BEN
876	MNG_BEN	MNG_INT
877	MNG_BEN	MNG_BEN
878	MNG_BEN	MNG_BEN
879	MNG_BEN	MNG_INT
880	MNG_BEN	MNG_INT
881	MNG_BEN	MNG_BEN
882	MNG_BEN	MNG_INT
883	MNG_BEN	MNG_INT
884	MNG_BEN	MNG_BEN
885	MNG_BEN	MNG_BEN
886	MNG_BEN	MNG_BEN
887	MNG_BEN	MNG_BEN
888	MNG_BEN	MNG_BEN
889	MNG_BEN	MNG_BEN
890	MNG_BEN	MNG_BEN
891	MNG_BEN	MNG_BEN
892	MNG_BEN	MNG_BEN
893	MNG_BEN	GBM
894	MNG_BEN	MNG_BEN
895	MNG_BEN	MNG_BEN
896	MNG_BEN	MNG_BEN
897	MNG_BEN	MNG_BEN
898	MNG_BEN	MNG_BEN
899	MNG_BEN	MNG_BEN
900	MNG_BEN	MNG_BEN
901	MNG_BEN	MNG_BEN
902	MNG_BEN	MNG_BEN
903	MNG_BEN	MNG_BEN
904	MNG_BEN	MNG_BEN
905	MNG_BEN	MNG_BEN
906	MNG_BEN	MNG_INT
907	MNG_BEN	MNG_INT
908	MNG_BEN	MNG_INT
909	MNG_BEN	MNG_BEN
910	MNG_BEN	MNG_BEN
911	MNG_BEN	MNG_BEN
912	MNG_BEN	MNG_BEN
913	MNG_BEN	MNG_BEN
914	MNG_BEN	MNG_BEN
915	MNG_BEN	MNG_BEN
916	MNG_BEN	MNG_BEN
917	MNG_BEN	MNG_BEN
918	MNG_BEN	MNG_BEN
919	MNG_BEN	MNG_MAL
920	MNG_BEN	MNG_BEN
921	MNG_BEN	MNG_BEN
922	MNG_BEN	MNG_BEN
923	MNG_BEN	MNG_BEN
924	MNG_BEN	MNG_BEN
925	MNG_BEN	MNG_BEN
926	MNG_BEN	MNG_BEN
927	MNG_BEN	MNG_BEN
928	MNG_BEN	MNG_BEN
929	MNG_BEN	MNG_BEN
930	MNG_BEN	MNG_BEN
931	MNG_BEN	MNG_BEN
932	MNG_BEN	MNG_BEN
933	MNG_BEN	MNG_BEN
934	MNG_BEN	MNG_BEN
935	MNG_INT	MNG_BEN
936	MNG_INT	MNG_MAL
937	MNG_INT	MNG_INT
938	MNG_INT	MNG_INT
939	MNG_INT	MNG_INT
940	MNG_INT	MNG_INT
941	MNG_INT	MNG_INT
942	MNG_INT	MNG_INT
943	MNG_INT	MNG_INT
944	MNG_INT	MNG_INT
945	MNG_INT	MNG_INT
946	MNG_INT	MNG_INT
947	MNG_INT	MNG_BEN
948	MNG_INT	MNG_INT
949	MNG_INT	MNG_INT
950	MNG_INT	MNG_INT
951	MNG_INT	MNG_BEN
952	MNG_INT	MNG_INT
953	MNG_INT	MNG_BEN
954	RMS	MNG_BEN
955	MNG_INT	MNG_INT
956	MNG_INT	MNG_INT
957	MNG_INT	MNG_BEN
958	MNG_INT	MNG_BEN
959	MNG_INT	MNG_BEN
960	MNG_INT	MNG_BEN
961	MNG_INT	MNG_INT
962	MNG_INT	MNG_BEN
963	MNG_INT	MNG_BEN
964	MNG_INT	MNG_INT
965	MNG_INT	MNG_INT
966	MNG_INT	MNG_BEN
967	MNG_INT	MNG_BEN
968	MNG_INT	MNG_BEN
969	MNG_INT	MNG_INT
970	MNG_INT	MNG_BEN
971	MNG_MAL	MNG_INT
972	MNG_MAL	MNG_INT
973	MNG_MAL	MNG_MAL
974	MNG_MAL	MNG_BEN
975	MNG_MAL	MNG_BEN
976	NORM_PIN_CYT	NORM_PIN_CYT
977	NORM_PIN_CYT	NORM_PIN_CYT
978	NORM_PIN_CYT	PB_GRP1
979	NORM_PIN_CYT	NORM_PIN_CYT
980	PTPR	PTPR
981	PTPR	PTPR
982	PTPR	EPN_ST_ZFTA_FUS
983	PTPR	EPN_MPE
984	PA	PA
985	PA	PA
986	PA	PA
987	PA	PA
988	PA	PA
989	PA	PA
990	PA	PA
991	PA	PA
992	PA	DNET
993	PA	PA
994	PA	PA
995	PA	PA
996	PA	PA
997	PA	PA
998	PA	PA
999	PA	PA
1000	PA	PA
1001	PA	PA
1002	PA	PA
1003	PA	DMG_K27
1004	PA	PA
1005	PA	PA
1006	PA	INFLAM_ENV
1007	PA	PA
1008	PA	PA
1009	PA	PA
1010	PA	PA
1011	PA	PA
1012	PA	PA
1013	PA	PA
1014	PA	PA
1015	PA	PA
1016	PA	PA
1017	PA	PA
1018	PA	PA
1019	PA	PA
1020	PA	PA
1021	PA	PA
1022	PA	PA
1023	PA	PA
1024	PA	PA
1025	PA	PA
1026	PA	PA
1027	PA	PA
1028	PA	PA
1029	PA	PA
1030	PA	PA
1031	PA	PA
1032	PA	PA
1033	PA	PA
1034	PA	PA
1035	PA	PA
1036	PA	PA
1037	PA	PA
1038	PA	PA
1039	PA	MB_SHH
1040	EPN_PFA	EPN_PFA
1041	EPN_PFA	EPN_PFA
1042	EPN_PFA	EPN_PFA
1043	EPN_PFA	EPN_PFA
1044	EPN_PFA	EPN_PFA
1045	EPN_PFA	EPN_PFA
1046	EPN_PFA	EPN_PFA
1047	EPN_PFA	GBM
1048	EPN_PFA	EPN_PFA
1049	EPN_PFA	EPN_PFA
1050	EPN_PFA	EPN_PFA
1051	EPN_PFA	EPN_PFA
1052	EPN_PFA	EPN_PFA
1053	EPN_PFA	EPN_PFA
1054	EPN_PFA	EPN_PFA
1055	EPN_PFA	EPN_PFA
1056	EPN_PFA	EPN_PFA
1057	EPN_PFA	EPN_PFA
1058	EPN_PFA	EPN_PFA
1059	EPN_PFA	EPN_PFA
1060	EPN_PFA	EPN_PFA
1061	EPN_PFA	EPN_PFA
1062	EPN_PFA	EPN_PFA
1063	EPN_PFA	EPN_PFA
1064	EPN_PFA	EPN_PFA
1065	EPN_PFA	EPN_PFA
1066	EPN_PFA	EPN_PFA
1067	EPN_PFA	EPN_PFA
1068	EPN_PFB	EPN_PFA
1069	EPN_PFB	EPN_PFB
1070	EPN_PFB	PTPR
1071	EPN_PFB	EPN_PFB
1072	EPN_PFB	EPN_PFB
1073	EPN_PFB	EPN_PFB
1074	EPN_PFB	EPN_PFB
1075	EPN_PFB	EPN_SPINE
1076	EPN_PFB	MNG_BEN
1077	EPN_SPINE_SE	EPN_SPINE
1078	EPN_SPINE_SE	EPN_PFA
1079	EPN_SPINE_SE	EPN_SPINE
1080	EPN_SPINE_SE	EPN_PFA
1081	EPN_SPINE_SE	EPN_SPINE
1082	EPN_ST_ZFTA_FUS	EPN_ST_ZFTA_FUS
1083	EPN_ST_ZFTA_FUS	EPN_ST_ZFTA_FUS
1084	EPN_ST_ZFTA_FUS	EPN_ST_ZFTA_FUS
1085	EPN_ST_ZFTA_FUS	DMG_K27
1086	EPN_ST_ZFTA_FUS	EPN_PFA
1087	EPN_ST_ZFTA_FUS	EPN_ST_ZFTA_FUS
1088	EPN_ST_ZFTA_FUS	EPN_ST_ZFTA_FUS
1089	EPN_ST_ZFTA_FUS	EPN_ST_ZFTA_FUS
1090	EPN_ST_ZFTA_FUS	EPN_ST_ZFTA_FUS
1091	EPN_ST_ZFTA_FUS	EPN_ST_ZFTA_FUS
1092	EPN_ST_ZFTA_FUS	EPN_ST_ZFTA_FUS
1093	EPN_ST_ZFTA_FUS	EPN_ST_ZFTA_FUS
1094	EPN_ST_ZFTA_FUS	EPN_MPE
1095	EPN_ST_ZFTA_FUS	EPN_ST_ZFTA_FUS
1096	EPN_ST_ZFTA_FUS	EPN_ST_ZFTA_FUS
1097	EPN_ST_ZFTA_FUS	EPN_ST_ZFTA_FUS
1098	EPN_ST_ZFTA_FUS	EPN_ST_ZFTA_FUS
1099	EPN_ST_ZFTA_FUS	EPN_ST_ZFTA_FUS
1100	EPN_ST_ZFTA_FUS	EPN_ST_ZFTA_FUS
1101	EPN_ST_ZFTA_FUS	EPN_ST_ZFTA_FUS
1102	EPN_ST_ZFTA_FUS	EPN_ST_ZFTA_FUS
