# Supplementary material for: Hetairos is a histology-based artificial intelligence model for predicting central nervous system tumor methylation subtypes
Source: Nat Cancer. 2026 Jun 10;7(6):884–98. doi: 10.1038/s43018-026-01186-3 (PMC13309283; doi:10.1038/s43018-026-01186-3)
Supplement: Supplementary file 7 — Statistical source data. [file 43018_2026_1186_MOESM7_ESM.xlsx]

## Sheet: Figure_4b
Class	Count	Abbr
Astrocytoma, IDH-mutant	339	A_IDH
Oligodendroglioma, IDH-mutant and 1p/19q-codeleted	295	O_IDH
glioblastoma, IDH-wildtype	246	GBM
meningioma, benign	87	MNG_BEN
pilocytic astrocytoma	83	PA
Cauda equina neuroendocrine tumour [paraganglioma], subtype non-CIMP	45	CAUDEQU_NET
meningioma, intermediate	38	MNG_INT
Diffuse paediatric-type high grade glioma	36	pedHGG
Posterior fossa subependymoma	32	EPN_PF_SE
Dysembryoplastic neuroepithelial tumour	29	DNET
posterior fossa ependymoma group B	29	EPN_PFB
Myxopapillary ependymoma	28	EPN_MPE
Spinal ependymoma	27	EPN_SPINE
High-grade astrocytoma with piloid features	26	HGAP
supratentorial ependymoma, ZFTA fusion-positive	24	EPN_ST_ZFTA_FUS
Adult-type diffuse high grade glioma, IDH-wildtype	23	HGG
Diffuse midline glioma, H3 K27-altered	20	DMG_K27
Pleomorphic xanthoastrocytoma	19	PXA
Ganglioglioma	18	GG
Solitary fibrous tumour / haemangiopericytoma	16	SFT_HMPC
meningioma, malignant	15	MNG_MAL
control tissue	15	CTRL
Schwannoma	14	SCHW
Control tissue, reactive tumour microenvironment	13	CTRL_REACTIVE
Rosette-forming glioneuronal tumour	12	RGNT
Plexiform neurofibroma	12	NFIB_PLEX
Astroblastoma, MN1-altered, MN1:BEND2-fused	11	ABM_MN1
Melanocytoma	11	MELN
Atypical teratoid rhabdoid tumour	11	ATRT
Diffuse leptomeningeal glioneuronal tumour	10	DLGNT
Diffuse hemispheric glioma, H3 G34-mutant	10	DHG_G34
medulloblastoma, SHH-activated	9	MB_SHH
posterior fossa ependymoma group A	9	EPN_PFA
Central neurocytoma	8	CN
CNS neuroblastoma, FOXR2-altered	8	CNS_NB_FOXR2
Desmoplastic infantile ganglioglioma / desmoplastic infantile astrocytoma	8	DIG_DIA
Haemangioblastoma	8	HMB
Medulloblastoma, WNT activated	7	MB_WNT
Ewing sarcoma	7	EWS
Myxoid glioneuronal tumour, PDGFRA-mutant	6	MYXGNT
CIC-rearranged sarcoma	6	CNS_SARC_CIC
medulloblastoma Group 4	6	MB_G4
normal pineal gland and pineocytoma	6	NORM_PIN_CYT
Primary intracranial sarcoma, DICER1-mutant	6	CNS_SARC_DICER
Supratentorial subependymoma	5	EPN_ST_SE
choroid plexus papilloma	5	CPP
diffuse glioma, MYB- or MYBL1-altered	5	LGG_MYB
CNS tumour with EP300:BCOR(L1) fusion	5	CNS_BCOR_FUS
medulloblastoma Group 3	5	MB_G3
CNS tumour with BCOR internal tandem duplication	5	CNS_BCOR_ITD
High-grade diffuse glioma of the midline/posterior fossa; H3/IDH-wildtype	4	GBM_CBM
Chordoma	4	CHORDM
Spinal ependymoma, MYCN-amplified	4	EPN_SPINE_MYCN
Adamantinomatous craniopharyngioma	4	CPH_ADM
Oligosarcoma, IDH-mutant	4	OLIGOSARC_IDH
Neuroepithelial tumour, PLAGL1-fused	4	NET_PLAGL1_FUS
Papillary craniopharyngioma	3	CPH_PAP
Melanoma [metastatic]	3	MET_MEL
Subependymal giant cell astrocytoma	3	SEGA
Inflammatory microenvironment	3	INFLAM_ENV
papillary tumour of the pineal region	3	PTPR
Pineoblastoma, miRNA pathway altered, group 1	2	PB_GRP1
Intraocular medulloepithelioma	2	IO_MEPL
Pituitary adenoma	2	PITAD
Malignant melanotic nerve sheath tumour	2	MMNST
Control tissue, blood	2
CNS Embryonal tumour with PLAG-family amplification	2	ET_PLAG
Rhabdomyosarcoma	2	RMS
Pineal parenchymal tumour of intermediate differentiation	2	PPTID
Neuroepithelial tumour with PATZ1 fusion	2	NET_PATZ1
Polymorphous low-grade neuroepithelial tumour of the young	2	PLNTY
Olfactory neuroblastoma	2	ONB
Extraventricular neurocytoma	2	EVNCYT
Chordoid glioma, PRKCA-mutant	1	CHGL
Sinonasal undifferentiated carcinoma, IDH2-mutant	1	SNUC_IDH2
CNS Schwannoma, VGLL-fused	1	CNS_SCHW_VGLL
choroid plexus carcinoma	1	CPC
Langerhans cell histiocytosis	1	LCH
Angiocentric glioma, MYB/MYBL1-altered	1	AG_MYB
Diffuse glioneuronal tumour with oligodendroglioma-like features and nuclear clusters	1	DGONC
Anaplastic neuroepithelial tumour with condensed nuclei	1	ANT
CNS embryonal tumour with BRD4:LEUTX fusion	1	ET_BRD4_LEUTX
Infant-type hemispheric glioma	1	IHG
meningioma, SMARCE1-altered	1	MNG_SMARCE1
Primary diffuse large B cell lymphoma of the CNS	1	DLBCL
Papillary glioneuronal tumour	1	PGNT
Neuroblastoma, MYCN subtype	1	NB_MYCN
Diffuse glioneuronal tumour, subtype A	1

## Sheet: Figure_4d
Confidence interval	Prediction count		High confidence sankey plot:	True tumour class	Hetairos preds	Count			Low confidence sankey plot:	True tumour class	Hetairos preds	Count
0-0.1	14			GBM	GBM	181				GBM	GBM	56
0.1-0.2	149			GBM	A_IDH	1				GBM	A_IDH	2
0.2-0.3	204			A_IDH	A_IDH	207				GBM	pedHGG	2
0.3-0.4	227			A_IDH	GBM	8				GBM	PITAD	1
0.4-0.5	206			A_IDH	O_IDH	2				GBM	O_IDH	1
0.5-0.6	201			A_IDH	HGG	2				GBM	CTRL	1
0.6-0.7	183			O_IDH	O_IDH	183				GBM	HGG	1
0.7-0.8	213			O_IDH	GBM	12				A_IDH	A_IDH	74
0.8-0.9	243			O_IDH	A_IDH	6				A_IDH	O_IDH	14
0.9-1.0	156			O_IDH	HGG	2				A_IDH	GBM	13
				HGG	GBM	6				A_IDH	HGG	6
				HGG	PA	1				A_IDH	DMG_K27	4
				HGG	HGG	1				A_IDH	pedHGG	3
				OLIGOSARC_IDH	A_IDH	1				A_IDH	PA	2
				OLIGOSARC_IDH	O_IDH	1				A_IDH	GG	2
				GBM_CBM	PA	1				A_IDH	HGAP	1
				EPN_PFA	EPN_PFA	6				A_IDH	DGONC	1
				EPN_ST_ZFTA_FUS	EPN_ST_ZFTA_FUS	10				O_IDH	O_IDH	46
				EPN_MPE	EPN_MPE	24				O_IDH	GBM	26
				EPN_SPINE	EPN_SPINE	17				O_IDH	A_IDH	10
				EPN_PF_SE	EPN_PF_SE	25				O_IDH	HGG	3
				EPN_PFB	EPN_PFB	5				O_IDH	PITAD	2
				EPN_PFB	EPN_SPINE	1				O_IDH	PA	1
				EPN_ST_SE	EPN_ST_SE	2				O_IDH	MB_G4	1
				MNG_BEN	MNG_BEN	74				O_IDH	CTRL	1
				MNG_BEN	MNG_INT	1				O_IDH	DNET	1
				MNG_INT	MNG_BEN	21				O_IDH	GG	1
				MNG_INT	MNG_INT	8				HGG	A_IDH	6
				MNG_MAL	MNG_INT	5				HGG	GBM	4
				MNG_MAL	MNG_BEN	3				HGG	HGG	2
				PA	PA	41				HGG	EPN_ST_ZFTA_FUS	1
				PA	GG	5				HGG	pedHGG	1
				PA	EPN_MPE	1				HGG	DMG_K27	1
				PA	CTRL	1				OLIGOSARC_IDH	A_IDH	1
				PA	DNET	1				OLIGOSARC_IDH	O_IDH	1
				DNET	DNET	16				GBM_CBM	PA	2
				GG	GG	2				GBM_CBM	GBM	1
				GG	PA	1				ANT	A_IDH	1
				RGNT	PA	1				EPN_PFA	MNG_BEN	2
				EVNCYT	EPN_MPE	1				EPN_PFA	GBM	1
				LGG_MYB	DNET	2				EPN_ST_ZFTA_FUS	EPN_ST_ZFTA_FUS	8
				MYXGNT	DNET	1				EPN_ST_ZFTA_FUS	GBM	4
				PGNT	DNET	1				EPN_ST_ZFTA_FUS	PA	1
				pedHGG	GBM	4				EPN_ST_ZFTA_FUS	PXA	1
				pedHGG	A_IDH	3				EPN_MPE	EPN_MPE	3
				DMG_K27	GBM	1				EPN_MPE	EPN_ST_ZFTA_FUS	1
				DMG_K27	PA	1				EPN_SPINE	EPN_SPINE	7
				DMG_K27	DMG_K27	1				EPN_SPINE	EPN_MPE	2
				DHG_G34	GBM	1				EPN_SPINE	ANT	1
				DHG_G34	A_IDH	1				EPN_PF_SE	EPN_PF_SE	3
				MB_SHH	MB_SHH	5				EPN_PF_SE	GBM	2
				MB_G4	MB_G4	4				EPN_PF_SE	MNG_BEN	1
				MB_G3	MB_G3	3				EPN_PF_SE	PA	1
				MB_G3	MB_G4	1				EPN_PFB	EPN_PFB	17
				MB_WNT	RMS	1				EPN_PFB	GBM	2
				PITAD	PITAD	2				EPN_PFB	EPN_PFA	1
				CPH_ADM	CPH_ADM	2				EPN_PFB	EPN_ST_ZFTA_FUS	1
				ATRT	ATRT	1				EPN_PFB	O_IDH	1
				CNS_BCOR_ITD	EPN_ST_ZFTA_FUS	1				EPN_PFB	MNG_INT	1
				CNS_BCOR_FUS	EPN_ST_ZFTA_FUS	1				EPN_ST_SE	EPN_ST_SE	2
				NFIB_PLEX	SCHW	3				EPN_ST_SE	A_IDH	1
				SCHW	SCHW	6				EPN_SPINE_MYCN	EPN_PFA	1
				SCHW	GBM	1				EPN_SPINE_MYCN	PA	1
				CAUDEQU_NET	O_IDH	1				EPN_SPINE_MYCN	EPN_SPINE_MYCN	1
				CHORDM	CHORDM	3				EPN_SPINE_MYCN	NORM_PIN_CYT	1
				EWS	EWS	1				MNG_BEN	MNG_BEN	9
				EWS	PB_GRP1	1				MNG_BEN	GBM	1
				HMB	HMB	5				MNG_BEN	PA	1
				CTRL	O_IDH	3				MNG_BEN	MNG_INT	1
				CTRL	GBM	2				MNG_INT	MNG_INT	6
				CTRL	A_IDH	2				MNG_INT	MNG_BEN	3
				CTRL	CTRL	1				MNG_MAL	MNG_BEN	3
				CTRL_REACTIVE	PA	2				MNG_MAL	MNG_INT	3
				PXA	PXA	5				MNG_MAL	MNG_MAL	1
				PXA	GBM	1				MNG_SMARCE1	MNG_BEN	1
				PXA	MNG_BEN	1				PA	PA	14
				HGAP	GBM	2				PA	GG	6
				HGAP	A_IDH	1				PA	GBM	4
				HGAP	PA	1				PA	DNET	3
				PB_GRP1	PB_GRP1	1				PA	DMG_K27	2
				NORM_PIN_CYT	NORM_PIN_CYT	3				PA	EPN_ST_ZFTA_FUS	1
				CPP	CPP	3				PA	A_IDH	1
				CPC	CPP	1				PA	CTRL	1
				RMS	RMS	1				PA	PITUI	1
				SEGA	SEGA	3				PA	SEGA	1
				INFLAM_ENV	GBM	2				DNET	DNET	7
				ABM_MN1	ABM_MN1	5				DNET	PA	3
				CN	CN	3				DNET	A_IDH	1
				MELN	MELN	7				DNET	O_IDH	1
				DLGNT	DNET	1				DNET	EPN_MPE	1
										GG	GG	8
										GG	GBM	4
										GG	PA	1
										GG	PXA	1
										GG	DNET	1
										DIG_DIA	IHG	2
										DIG_DIA	DIG_DIA	2
										DIG_DIA	GBM	1
										DIG_DIA	MNG_BEN	1
										DIG_DIA	MMNST	1
										DIG_DIA	PXA	1
										DGONC	A_IDH	1
										AG_MYB	PA	1
										RGNT	PA	8
										RGNT	DNET	2
										RGNT	EPN_SPINE_SE	1
										EVNCYT	DNET	1
										LGG_MYB	PA	2
										LGG_MYB	GG	1
										MYXGNT	PA	2
										MYXGNT	DNET	2
										MYXGNT	MYXGNT	1
										PLNTY	EPN_PFA	1
										PLNTY	DNET	1
										pedHGG	EPN_ST_ZFTA_FUS	7
										pedHGG	A_IDH	4
										pedHGG	GBM	3
										pedHGG	pedHGG	3
										pedHGG	PA	2
										pedHGG	O_IDH	2
										pedHGG	ATRT	2
										pedHGG	DMG_K27	2
										pedHGG	MB_G3	1
										pedHGG	EPN_SPINE	1
										pedHGG	EWS	1
										pedHGG	GG	1
										DMG_K27	A_IDH	5
										DMG_K27	DMG_K27	5
										DMG_K27	PA	3
										DMG_K27	GBM	2
										DMG_K27	pedHGG	1
										DMG_K27	GG	1
										DHG_G34	GBM	3
										DHG_G34	A_IDH	1
										DHG_G34	pedHGG	1
										DHG_G34	PB_GRP1	1
										DHG_G34	DHG_G34	1
										DHG_G34	HGAP	1
										IHG	IHG	1
										MB_SHH	MB_SHH	3
										MB_SHH	A_IDH	1
										MB_G4	MB_G4	2
										MB_G3	MB_G3	1
										MB_WNT	MNG_BEN	1
										MB_WNT	PA	1
										MB_WNT	MB_SHH	1
										MB_WNT	pedHGG	1
										MB_WNT	EWS	1
										MB_WNT	MB_WNT	1
										CPH_PAP	GBM	1
										CPH_PAP	MNG_BEN	1
										CPH_PAP	CPH_PAP	1
										CPH_ADM	CPH_ADM	2
										ATRT	ATRT	5
										ATRT	GBM	1
										ATRT	EPN_ST_ZFTA_FUS	1
										ATRT	MB_SHH	1
										ATRT	ABM_MN1	1
										ATRT	MET_MEL	1
										CNS_NB_FOXR2	CNS_NB_FOXR2	3
										CNS_NB_FOXR2	EPN_ST_ZFTA_FUS	2
										CNS_NB_FOXR2	GBM	1
										CNS_NB_FOXR2	EPN_MPE	1
										CNS_NB_FOXR2	DGONC	1
										CNS_BCOR_ITD	EPN_ST_ZFTA_FUS	2
										CNS_BCOR_ITD	EPN_PFA	1
										CNS_BCOR_ITD	DMG_K27	1
										ET_PLAG	EPN_ST_ZFTA_FUS	1
										ET_PLAG	PA	1
										CNS_BCOR_FUS	EPN_ST_ZFTA_FUS	2
										CNS_BCOR_FUS	A_IDH	1
										CNS_BCOR_FUS	GG	1
										ET_BRD4_LEUTX	MB_G3	1
										MMNST	MNG_BEN	1
										MMNST	MMNST	1
										NFIB_PLEX	MMNST	4
										NFIB_PLEX	SCHW	3
										NFIB_PLEX	CHORDM	1
										NFIB_PLEX	RMS	1
										SCHW	GBM	4
										SCHW	SCHW	3
										CAUDEQU_NET	CAUDEQU_NET	19
										CAUDEQU_NET	O_IDH	12
										CAUDEQU_NET	MNG_BEN	5
										CAUDEQU_NET	PITAD	4
										CAUDEQU_NET	EPN_SPINE	2
										CAUDEQU_NET	GBM	1
										CAUDEQU_NET	A_IDH	1
										CNS_SCHW_VGLL	MNG_BEN	1
										CHORDM	CHORDM	1
										EWS	EWS	3
										EWS	MB_G3	2
										HMB	HMB	2
										HMB	PA	1
										SFT_HMPC	SFT_HMPC	9
										SFT_HMPC	MNG_BEN	3
										SFT_HMPC	EPN_ST_ZFTA_FUS	1
										SFT_HMPC	ABM_MN1	1
										SFT_HMPC	OLIGOSARC_IDH	1
										SFT_HMPC	CNS_SARC_CIC	1
										CNS_SARC_CIC	PA	2
										CNS_SARC_CIC	RMS	2
										CNS_SARC_CIC	ATRT	1
										CNS_SARC_CIC	CNS_SARC_CIC	1
										CNS_SARC_DICER	RMS	3
										CNS_SARC_DICER	GBM	1
										CNS_SARC_DICER	MNG_BEN	1
										CNS_SARC_DICER	MMNST	1
										CTRL	PA	2
										CTRL	O_IDH	2
										CTRL	CTRL	2
										CTRL	A_IDH	1
										CTRL_REACTIVE	PA	8
										CTRL_REACTIVE	GBM	1
										CTRL_REACTIVE	DNET	1
										CTRL_REACTIVE	CTRL_REACTIVE	1
										PXA	PXA	5
										PXA	CTRL_REACTIVE	2
										PXA	GBM	1
										PXA	MNG_BEN	1
										PXA	PA	1
										PXA	EPN_MPE	1
										PXA	ABM_MN1	1
										HGAP	GBM	12
										HGAP	PA	4
										HGAP	DMG_K27	2
										HGAP	A_IDH	1
										HGAP	PXA	1
										HGAP	EPN_SPINE	1
										HGAP	OLIGOSARC_IDH	1
										PB_GRP1	MB_G4	1
										PPTID	PITAD	1
										PPTID	PPTID	1
										NORM_PIN_CYT	NORM_PIN_CYT	2
										NORM_PIN_CYT	EPN_ST_ZFTA_FUS	1
										DLBCL	DLBCL	1
										LCH	GBM	1
										NB_MYCN	PB	1
										CPP	EPN_ST_ZFTA_FUS	1
										CPP	CPP	1
										RMS	EPN_ST_ZFTA_FUS	1
										CHGL	ABM_MN1	1
										INFLAM_ENV	DMG_K27	1
										ONB	EPN_ST_ZFTA_FUS	1
										ONB	ONB	1
										ABM_MN1	ABM_MN1	3
										ABM_MN1	EPN_ST_ZFTA_FUS	1
										ABM_MN1	ATRT	1
										ABM_MN1	EPN_MPE	1
										MET_MEL	PXA	2
										MET_MEL	MMNST	1
										NET_PATZ1	A_IDH	1
										NET_PATZ1	MNG_BEN	1
										CN	CN	4
										CN	PPTID	1
										PTPR	GBM	1
										PTPR	EPN_MPE	1
										PTPR	PTPR	1
										MELN	MELN	4
										DLGNT	PA	6
										DLGNT	EPN_ST_ZFTA_FUS	1
										DLGNT	O_IDH	1
										DLGNT	DNET	1
										SNUC_IDH2	RMS	1
										NET_PLAGL1_FUS	EPN_ST_SE	3
										NET_PLAGL1_FUS	EPN_ST_ZFTA_FUS	1
										IO_MEPL	MB_G3	2

## Sheet: Figure_4e
Tumour class	Confidence external data	Accuracy external data	Confidence UKHD	Accuracy UKHD	Delta_conf	Delta_acc
Adamantinomatous craniopharyngioma	0.529341	1	0.816395	1	-0.287054	0
Adult-type diffuse high grade glioma, IDH-wildtype	0.397627	0.130435	0.4401	0	-0.042473	0.130435
Anaplastic neuroepithelial tumour with condensed nuclei	0.275301	0	0.221009	0	0.0542926	0
Angiocentric glioma, MYB/MYBL1-altered	0.283593	0	0.783813	0.5	-0.500219	-0.5
Astroblastoma, MN1-altered, MN1:BEND2-fused	0.496956	0.727273	0.428058	0.75	0.0688985	-0.0227273
Astrocytoma, IDH-mutant	0.623036	0.828909	0.69252	0.716049	-0.069484	0.112859
Atypical teratoid rhabdoid tumour	0.271431	0.545455	0.507344	0.764706	-0.235913	-0.219251
CIC-rearranged sarcoma	0.187783	0.166667	0.250288	0.666667	-0.0625046	-0.5
CNS Embryonal tumour with PLAG-family amplification	0.217351	0	0.079369	0	0.137982	0
CNS Schwannoma, VGLL-fused	0.253395	0	0.143503	0	0.109893	0
CNS embryonal tumour with BRD4:LEUTX fusion	0.181505	0
CNS neuroblastoma, FOXR2-altered	0.215862	0.375	0.424386	0.333333	-0.208524	0.0416667
CNS tumour with BCOR internal tandem duplication	0.298757	0	0.212859	0.5	0.0858981	-0.5
CNS tumour with EP300:BCOR(L1) fusion	0.371512	0
Cauda equina neuroendocrine tumour [paraganglioma], subtype non-CIMP	0.248505	0.422222	0.438571	0.5	-0.190067	-0.0777778
Central neurocytoma	0.36769	0.875	0.496639	0.75	-0.128948	0.125
Chordoid glioma, PRKCA-mutant	0.274378	0	0.801509	1	-0.527131	-1
Chordoma	0.586002	1	0.885194	1	-0.299192	0
Control tissue, blood	0.279863	0
Control tissue, reactive tumour microenvironment	0.362497	0.0769231	0.469574	0	-0.107077	0.0769231
Desmoplastic infantile ganglioglioma / desmoplastic infantile astrocytoma	0.174753	0.25	0.231882	0.5	-0.0571292	-0.25
Diffuse glioneuronal tumour with oligodendroglioma-like features and nuclear clusters	0.333344	0	0.376641	0	-0.0432971	0
Diffuse glioneuronal tumour, subtype A	0.36319	0
Diffuse hemispheric glioma, H3 G34-mutant	0.334015	0.1	0.398579	0.222222	-0.0645639	-0.122222
Diffuse leptomeningeal glioneuronal tumour	0.294893	0	0.487742	0	-0.192849	0
Diffuse midline glioma, H3 K27-altered	0.378297	0.3	0.446102	0.36	-0.0678045	-0.06
Diffuse paediatric-type high grade glioma	0.323812	0.0833333	0.460276	0.416667	-0.136465	-0.333333
Dysembryoplastic neuroepithelial tumour	0.573245	0.793103	0.684458	1	-0.111213	-0.206897
Ewing sarcoma	0.381457	0.571429	0.397212	0.571429	-0.0157555	0
Extraventricular neurocytoma	0.421765	0	0.829268	0	-0.407503	0
Ganglioglioma	0.36811	0.555556	0.444719	0.666667	-0.0766092	-0.111111
Haemangioblastoma	0.555428	0.875	0.922714	1	-0.367286	-0.125
High-grade astrocytoma with piloid features	0.365222	0	0.514261	0.166667	-0.149039	-0.166667
High-grade diffuse glioma of the midline/posterior fossa; H3/IDH-wildtype	0.383266	0	0.125547	0	0.257718	0
Infant-type hemispheric glioma	0.358436	1	0.476356	0	-0.11792	1
Inflammatory microenvironment	0.636043	0	0.726098	0	-0.0900554	0
Intraocular medulloepithelioma	0.236139	0	0.396109	0	-0.15997	0
Langerhans cell histiocytosis	0.172785	0
Malignant melanotic nerve sheath tumour	0.334479	0.5	0.584654	0.625	-0.250175	-0.125
Medulloblastoma, WNT activated	0.282832	0.142857	0.518632	1	-0.235801	-0.857143
Melanocytoma	0.64269	1	0.635112	1	0.00757855	0
Melanoma [metastatic]	0.245756	0	0.473716	1	-0.22796	-1
Myxoid glioneuronal tumour, PDGFRA-mutant	0.366598	0.166667
Myxopapillary ependymoma	0.738842	0.964286	0.725755	0.869565	0.0130861	0.0947205
Neuroblastoma, MYCN subtype	0.121083	0	0.343421	0	-0.222339	0
Neuroepithelial tumour with PATZ1 fusion	0.221115	0	0.228785	0	-0.00766976	0
Neuroepithelial tumour, PLAGL1-fused	0.409495	0	0.375228	0.5	0.0342675	-0.5
Olfactory neuroblastoma	0.297977	0.5	0.617747	1	-0.31977	-0.5
Oligodendroglioma, IDH-mutant and 1p/19q-codeleted	0.610939	0.776271	0.700543	0.897436	-0.0896048	-0.121165
Oligosarcoma, IDH-mutant	0.529254	0	0.401277	0.333333	0.127976	-0.333333
Papillary craniopharyngioma	0.146214	0.333333	0.229375	1	-0.0831613	-0.666667
Papillary glioneuronal tumour	0.551197	0
Pineal parenchymal tumour of intermediate differentiation	0.326744	0.5	0.304923	1	0.0218216	-0.5
Pineoblastoma, miRNA pathway altered, group 1	0.387759	0.5	0.422557	0	-0.0347987	0.5
Pituitary adenoma	0.585233	1	0.877831	0.95122	-0.292597	0.0487805
Pleomorphic xanthoastrocytoma	0.404971	0.526316	0.486801	0.65	-0.0818303	-0.123684
Plexiform neurofibroma	0.328934	0	0.434169	1	-0.105235	-1
Polymorphous low-grade neuroepithelial tumour of the young	0.294552	0
Posterior fossa subependymoma	0.629571	0.875	0.796327	0.9	-0.166756	-0.025
Primary diffuse large B cell lymphoma of the CNS	0.445227	1	0.783489	1	-0.338262	0
Primary intracranial sarcoma, DICER1-mutant	0.154207	0	0.633818	0	-0.479611	0
Rhabdomyosarcoma	0.335347	0.5	0.589526	0.6	-0.254179	-0.1
Rosette-forming glioneuronal tumour	0.31222	0	0.270585	0	0.0416353	0
Schwannoma	0.535285	0.642857	0.23681	0.5	0.298474	0.142857
Sinonasal undifferentiated carcinoma, IDH2-mutant	0.180371	0	0.399463	0	-0.219092	0
Solitary fibrous tumour / haemangiopericytoma	0.28548	0.5625	0.513152	0.75	-0.227672	-0.1875
Spinal ependymoma	0.56113	0.888889	0.66916	0.944444	-0.10803	-0.0555556
Spinal ependymoma, MYCN-amplified	0.168816	0.25
Subependymal giant cell astrocytoma	0.657736	1	0.523165	0.666667	0.134571	0.333333
Supratentorial subependymoma	0.474797	0.8	0.325274	0.5	0.149523	0.3
choroid plexus carcinoma	0.545735	0	0.299198	0	0.246537	0
choroid plexus papilloma	0.546939	0.8	0.825122	0.875	-0.278183	-0.075
control tissue	0.494592	0.2	0.556411	0.5	-0.0618187	-0.3
diffuse glioma, MYB- or MYBL1-altered	0.467848	0	0.556743	0	-0.0888952	0
glioblastoma, IDH-wildtype	0.673413	0.963415	0.772379	0.927273	-0.0989656	0.0361419
medulloblastoma Group 3	0.604478	0.8	0.566624	0.631579	0.0378539	0.168421
medulloblastoma Group 4	0.576988	1	0.571279	0.692308	0.00570846	0.307692
medulloblastoma, SHH-activated	0.565684	0.888889	0.756781	0.842105	-0.191097	0.0467836
meningioma, SMARCE1-altered	0.344051	0	0.551523	0	-0.207472	0
meningioma, benign	0.760789	0.954023	0.738818	0.860759	0.0219715	0.0932635
meningioma, intermediate	0.628753	0.368421	0.670708	0.571429	-0.0419554	-0.203008
meningioma, malignant	0.508294	0.0666667	0.57728	0.2	-0.0689864	-0.133333
normal pineal gland and pineocytoma	0.472988	0.833333	0.322239	0.75	0.150749	0.0833333
papillary tumour of the pineal region	0.322484	0.333333	0.515652	0.5	-0.193168	-0.166667
pilocytic astrocytoma	0.538988	0.662651	0.712941	0.928571	-0.173953	-0.265921
posterior fossa ependymoma group A	0.626539	0.666667	0.750644	0.964286	-0.124105	-0.297619
posterior fossa ependymoma group B	0.368409	0.758621	0.509079	0.555556	-0.14067	0.203065
supratentorial ependymoma, ZFTA fusion-positive	0.513873	0.75	0.621184	0.857143	-0.107311	-0.107143

## Sheet: Figure_4f
	Confidence	Accuracy
UCL	0.734754	0.832168
Paris	0.740045	0.815789
Giessen	0.694628	0.690476
Charite	0.657587	0.928571
Frankfurt	0.752771	0.895833
Brazil	0.820955	0.8
China	0.647283	0.9
TCGA-GBM	0.810472	0.95
TCGA-LGG	0.755433	0.902273
Chile	0.704501	0.923077

## Sheet: Figure_4g
	confidence	accuracy
UCL	0.310196	0.425703
Paris	0.288639	0.239583
Giessen	0.26915	0.313253
Charite	0.258032	0.492063
Frankfurt	0.330755	0.6
Brazil	0.231892	0.6
China	0.331408	0.625
TCGA-GBM	0.385926	0.789474
TCGA-LGG	0.342239	0.539906
Chile	0.320924	0.411765
