# Supplementary material for: Hetairos is a histology-based artificial intelligence model for predicting central nervous system tumor methylation subtypes
Source: Nat Cancer. 2026 Jun 10;7(6):884–98. doi: 10.1038/s43018-026-01186-3 (PMC13309283; doi:10.1038/s43018-026-01186-3)
Supplement: Supplementary file 8 — Statistical source data. [file 43018_2026_1186_MOESM8_ESM.xlsx]

## Sheet: Figure_5a
Hetairos:	Sample ID	Class 1	Class 2	Class 3	Metylation diagnosis			Human evaluator 1:	Sample ID	Class 1	Class 2	Class 3			Human evaluator 2:	Sample ID	Class 1	Class 2	Class 3			Human evaluator 3:	Sample ID	Class 1	Class 2	Class 3			Human evaluator 4:	Sample ID	Class 1	Class 2	Class 3			Human evaluator 5:	Sample ID	Class 1	Class 2	Class 3
	1	Primary diffuse large B cell lymphoma of the CNS	medulloblastoma, SHH-activated	Medulloblastoma, WNT activated	Primary diffuse large B cell lymphoma of the CNS				1	Primary diffuse large B cell lymphoma of the CNS	Germinoma					1	Ewing sarcoma	Atypical teratoid rhabdoid tumour	Rhabdomyosarcoma				1	medulloblastoma Group 4	Pineoblastoma	Atypical teratoid rhabdoid tumour				1	Primary diffuse large B cell lymphoma of the CNS						1	Pineoblastoma	Plasmacytoma of the CNS	Neuroblastoma, MYCN subtype
	2	Solitary fibrous tumour / haemangiopericytoma	meningioma, benign	Malignant melanotic nerve sheath tumour	Solitary fibrous tumour / haemangiopericytoma				2	Solitary fibrous tumour / haemangiopericytoma	meningioma, malignant	meningioma, intermediate				2	meningioma, benign	meningioma, intermediate	meningioma, malignant				2	Solitary fibrous tumour / haemangiopericytoma	Primary intracranial sarcoma, DICER1-mutant	Rhabdomyosarcoma				2	Solitary fibrous tumour / haemangiopericytoma						2	Solitary fibrous tumour / haemangiopericytoma	meningioma, benign	Malignant melanotic nerve sheath tumour
	3	Oligodendroglioma, IDH-mutant and 1p/19q-codeleted	Dysembryoplastic neuroepithelial tumour	pilocytic astrocytoma	Diffuse leptomeningeal glioneuronal tumour				3	Diffuse leptomeningeal glioneuronal tumour	Oligodendroglioma, IDH-mutant and 1p/19q-codeleted					3	Central neurocytoma	Extraventricular neurocytoma	Diffuse leptomeningeal glioneuronal tumour				3	Diffuse glioneuronal tumour, subtype A	Anaplastic neuroepithelial tumour with condensed nuclei	Extraventricular neurocytoma				3	Central neurocytoma	pilocytic astrocytoma					3	Diffuse leptomeningeal glioneuronal tumour	Oligodendroglioma, IDH-mutant and 1p/19q-codeleted	Diffuse glioneuronal tumour with oligodendroglioma-like features and nuclear clusters
	4	Ganglioglioma	Dysembryoplastic neuroepithelial tumour	glioblastoma, IDH-wildtype	Ganglioglioma				4	Control tissue, reactive tumour microenvironment	Haemangioblastoma					4	Ganglioglioma	Extraventricular neurocytoma	Central neurocytoma				4	Extraventricular neurocytoma	Ganglioglioma	Oligodendroglioma, IDH-mutant and 1p/19q-codeleted				4	pilocytic astrocytoma						4	Ganglioglioma	pilocytic astrocytoma	Polymorphous low-grade neuroepithelial tumour of the young
	5	supratentorial ependymoma, ZFTA fusion-positive	Atypical teratoid rhabdoid tumour	papillary tumour of the pineal region	supratentorial ependymoma, ZFTA fusion-positive				5	Primary diffuse large B cell lymphoma of the CNS	supratentorial ependymoma, ZFTA fusion-positive	Adult-type diffuse high grade glioma, IDH-wildtype				5	Atypical teratoid rhabdoid tumour	Pineoblastoma	Rhabdomyosarcoma				5	supratentorial ependymoma, ZFTA fusion-positive	posterior fossa ependymoma group A	CNS tumour with BCOR internal tandem duplication				5	posterior fossa ependymoma group A	supratentorial ependymoma, ZFTA fusion-positive					5	medulloblastoma Group 3	posterior fossa ependymoma group A	supratentorial ependymoma, ZFTA fusion-positive
	6	Ganglioglioma	Pleomorphic xanthoastrocytoma	pilocytic astrocytoma	Ganglioglioma				6	Ganglioglioma	control tissue					6	diffuse glioma, MYB- or MYBL1-altered	Astrocytoma, IDH-mutant	Ganglioglioma				6	Adult-type diffuse high grade glioma, IDH-wildtype	glioblastoma, IDH-wildtype	Diffuse paediatric-type high grade glioma				6	Astrocytoma, IDH-mutant	diffuse glioma, MYB- or MYBL1-altered					6	Ganglioglioma	Dysembryoplastic neuroepithelial tumour	Polymorphous low-grade neuroepithelial tumour of the young
	7	glioblastoma, IDH-wildtype	supratentorial ependymoma, ZFTA fusion-positive	embryonal tumour with multilayered rosettes	Supratentorial ependymoma, YAP1-fused				7	supratentorial ependymoma, ZFTA fusion-positive	posterior fossa ependymoma group A	Astroblastoma, MN1-altered, MN1:BEND2-fused				7	embryonal tumour with multilayered rosettes	Neuroepithelial tumour, MN1:CXXC5-fused	CNS embryonal tumour with BRD4:LEUTX fusion				7	Neuroepithelial tumour with PATZ1 fusion	CNS Embryonal tumour with PLAG-family amplification	Neuroepithelial tumour, MN1:CXXC5-fused				7	glioblastoma, IDH-wildtype						7	supratentorial ependymoma, ZFTA fusion-positive	Supratentorial ependymoma, YAP1-fused	posterior fossa ependymoma group A
	8	Astrocytoma, IDH-mutant	Diffuse paediatric-type high grade glioma	Diffuse midline glioma, H3 K27-altered	Diffuse paediatric-type high grade glioma				8	glioblastoma, IDH-wildtype	Diffuse midline glioma, H3 K27-altered	Diffuse paediatric-type high grade glioma				8	Pleomorphic xanthoastrocytoma	glioblastoma, IDH-wildtype	Adult-type diffuse high grade glioma, IDH-wildtype				8	Adult-type diffuse high grade glioma, IDH-wildtype	Diffuse paediatric-type high grade glioma	glioblastoma, IDH-wildtype				8	Astrocytoma, IDH-mutant	glioblastoma, IDH-wildtype					8	Pleomorphic xanthoastrocytoma	glioblastoma, IDH-wildtype	High-grade astrocytoma with piloid features
	9	Astrocytoma, IDH-mutant	Oligodendroglioma, IDH-mutant and 1p/19q-codeleted	Dysembryoplastic neuroepithelial tumour	Astrocytoma, IDH-mutant				9	Astrocytoma, IDH-mutant	glioblastoma, IDH-wildtype					9	diffuse glioma, MYB- or MYBL1-altered	Astrocytoma, IDH-mutant	Diffuse midline glioma, H3 K27-altered				9	Dysembryoplastic neuroepithelial tumour	Myxoid glioneuronal tumour, PDGFRA-mutant	Rosette-forming glioneuronal tumour				9	pilocytic astrocytoma	Diffuse midline glioma, H3 K27-altered	Astrocytoma, IDH-mutant				9
	10	glioblastoma, IDH-wildtype	meningioma, benign	Atypical teratoid rhabdoid tumour	Inflammatory microenvironment				10	Melanoma [metastatic]	Control tissue, reactive tumour microenvironment					10							10	Primary diffuse large B cell lymphoma of the CNS	Melanoma [metastatic]	Atypical teratoid rhabdoid tumour				10							10	Melanocytoma	Melanoma [metastatic]	Neuroblastoma, subtype ALT/TERT TMM positive
	11	Astrocytoma, IDH-mutant	Diffuse midline glioma, H3 K27-altered	Diffuse paediatric-type high grade glioma	Adult-type diffuse high grade glioma, IDH-wildtype				11	glioblastoma, IDH-wildtype	Diffuse midline glioma, H3 K27-altered	Adult-type diffuse high grade glioma, IDH-wildtype				11	Pineoblastoma	Atypical teratoid rhabdoid tumour	CNS neuroblastoma, FOXR2-altered				11	glioblastoma, IDH-wildtype	Diffuse paediatric-type high grade glioma	Adult-type diffuse high grade glioma, IDH-wildtype				11	Diffuse paediatric-type high grade glioma	Astrocytoma, IDH-mutant	diffuse glioma, IDH-mutant and 1p19q retained [astroglial type]				11	Infant-type hemispheric glioma	Diffuse hemispheric glioma, H3 G34-mutant	Diffuse paediatric-type high grade glioma
	12	Pituitary adenoma	Atypical teratoid rhabdoid tumour	CNS neuroblastoma, FOXR2-altered	papillary tumour of the pineal region				12	meningioma, SMARCE1-altered	Pineal parenchymal tumour of intermediate differentiation	Central neurocytoma				12	Central neurocytoma	Extraventricular neurocytoma	Oligodendroglioma, IDH-mutant and 1p/19q-codeleted				12	Oligodendroglioma, IDH-mutant and 1p/19q-codeleted	Extraventricular neurocytoma	Diffuse leptomeningeal glioneuronal tumour				12	Central neurocytoma						12	Pituitary adenoma	Pineal parenchymal tumour of intermediate differentiation	Pineoblastoma, miRNA pathway altered, group 1
	13	Astroblastoma, MN1-altered, MN1:BEND2-fused	papillary tumour of the pineal region	Pituicytoma, granular cell tumour of the sellar region, and spindle-cell oncocytoma	Astroblastoma, MN1-altered, MN1:BEND2-fused				13	Astroblastoma, MN1-altered, MN1:BEND2-fused						13	Astroblastoma, MN1-altered, MN1:BEND2-fused	Neuroepithelial tumour, MN1:CXXC5-fused	Myxopapillary ependymoma				13	supratentorial ependymoma, ZFTA fusion-positive	CNS tumour with BCOR internal tandem duplication	Neuroepithelial tumour with PATZ1 fusion				13							13	Astroblastoma, MN1-altered, MN1:BEND2-fused	embryonal tumour with multilayered rosettes	Pineoblastoma
	14	Chordoma	posterior fossa ependymoma group A	Atypical teratoid rhabdoid tumour	Chordoma				14	Chordoma						14	Chordoma	Chordoid glioma, PRKCA-mutant	meningioma, benign				14	Chordoma	meningioma, intermediate	Chordoid glioma, PRKCA-mutant				14	Chordoma						14	Chordoma	Chordoid glioma, PRKCA-mutant
	15	Germinoma	Pleomorphic xanthoastrocytoma	Pineoblastoma	Germinoma				15	Germinoma						15	Germinoma	Melanoma [metastatic]	Langerhans cell histiocytosis				15	Melanoma [metastatic]	Primary diffuse large B cell lymphoma of the CNS	Atypical teratoid rhabdoid tumour				15	Germinoma						15	Germinoma	Teratoma	Yolk sac tumour
	16	supratentorial ependymoma, ZFTA fusion-positive	papillary tumour of the pineal region	Atypical teratoid rhabdoid tumour	papillary tumour of the pineal region				16	Pineal parenchymal tumour of intermediate differentiation	papillary tumour of the pineal region					16	Neuroepithelial tumour with PATZ1 fusion	Papillary glioneuronal tumour	Rosette-forming glioneuronal tumour				16	CNS tumour with BCOR internal tandem duplication	Astroblastoma, MN1-altered, MN1:BEND2-fused	supratentorial ependymoma, ZFTA fusion-positive				16	Spinal ependymoma, MYCN-amplified	posterior fossa ependymoma group A	posterior fossa ependymoma group B				16	Extraventricular neurocytoma	Central neurocytoma	supratentorial ependymoma, ZFTA fusion-positive
	17	glioblastoma, IDH-wildtype	Astrocytoma, IDH-mutant	Adult-type diffuse high grade glioma, IDH-wildtype	Adult-type diffuse high grade glioma, IDH-wildtype				17	Pleomorphic xanthoastrocytoma	Chordoid glioma, PRKCA-mutant	Adult-type diffuse high grade glioma, IDH-wildtype				17	Chordoid glioma, PRKCA-mutant	pilocytic astrocytoma	Atypical teratoid rhabdoid tumour				17	Atypical teratoid rhabdoid tumour	Diffuse paediatric-type high grade glioma	CIC-rearranged sarcoma				17	glioblastoma, IDH-wildtype	High-grade astrocytoma with piloid features					17	glioblastoma, IDH-wildtype	Pleomorphic xanthoastrocytoma	Malignant melanotic nerve sheath tumour
	18	glioblastoma, IDH-wildtype	High-grade astrocytoma with piloid features	Diffuse paediatric-type high grade glioma	High-grade diffuse glioma of the midline/posterior fossa; H3/IDH-wildtype				18	High-grade diffuse glioma of the midline/posterior fossa; H3/IDH-wildtype	Diffuse midline glioma, H3 K27-altered					18	High-grade astrocytoma with piloid features	Diffuse midline glioma, H3 K27-altered	High-grade diffuse glioma of the midline/posterior fossa; H3/IDH-wildtype				18							18							18
	19	embryonal tumour with multilayered rosettes	medulloblastoma Group 4	medulloblastoma, SHH-activated	medulloblastoma Group 3				19	medulloblastoma, SHH-activated	medulloblastoma Group 3	medulloblastoma Group 4				19	Primary diffuse large B cell lymphoma of the CNS	CNS neuroblastoma, FOXR2-altered	Pineoblastoma				19	Medulloblastoma, WNT activated	CNS neuroblastoma, FOXR2-altered	Neuroblastoma, subtype TMM negative				19	medulloblastoma, SHH-activated	CNS neuroblastoma, FOXR2-altered					19	Medulloblastoma, WNT activated	medulloblastoma, SHH-activated	medulloblastoma Group 4
	20	Astrocytoma, IDH-mutant	control tissue	pilocytic astrocytoma	diffuse glioma, MYB- or MYBL1-altered				20	Astrocytoma, IDH-mutant	Oligodendroglioma, IDH-mutant and 1p/19q-codeleted	diffuse glioma, MYB- or MYBL1-altered				20	diffuse glioma, MYB- or MYBL1-altered	Astrocytoma, IDH-mutant	Control tissue, reactive tumour microenvironment				20	diffuse glioma, MYB- or MYBL1-altered	Adult-type diffuse high grade glioma, IDH-wildtype	Myxoid glioneuronal tumour, PDGFRA-mutant				20	diffuse glioma, MYB- or MYBL1-altered						20
	21	Pineoblastoma	Pineoblastoma, miRNA pathway altered, group 1	medulloblastoma Group 4	Pineoblastoma				21	Pineoblastoma	Neuroblastoma, MYCN subtype					21	CNS neuroblastoma, FOXR2-altered	Neuroepithelial tumour with PATZ1 fusion	Neuroblastoma, MYCN subtype				21	Pineoblastoma	Pineoblastoma	Pineal retinoblastoma				21	Neuroblastoma, MYCN subtype	Atypical teratoid rhabdoid tumour					21	medulloblastoma Group 3	Pineoblastoma	Pineoblastoma, miRNA pathway altered, group 1
	22	pilocytic astrocytoma	Dysembryoplastic neuroepithelial tumour	Rosette-forming glioneuronal tumour	Dysembryoplastic neuroepithelial tumour				22	Dysembryoplastic neuroepithelial tumour	Myxoid glioneuronal tumour, PDGFRA-mutant					22	Rosette-forming glioneuronal tumour	Myxoid glioneuronal tumour, PDGFRA-mutant	pilocytic astrocytoma				22	Diffuse glioneuronal tumour with oligodendroglioma-like features and nuclear clusters	Oligodendroglioma, IDH-mutant and 1p/19q-codeleted	Polymorphous low-grade neuroepithelial tumour of the young				22	Diffuse glioneuronal tumour with oligodendroglioma-like features and nuclear clusters	Polymorphous low-grade neuroepithelial tumour of the young					22	Dysembryoplastic neuroepithelial tumour	Myxoid glioneuronal tumour, PDGFRA-mutant	Rosette-forming glioneuronal tumour
	23	medulloblastoma Group 3	Pineoblastoma	glioblastoma, IDH-wildtype	Pineal retinoblastoma				23	medulloblastoma Group 3	medulloblastoma Group 4	Pineoblastoma				23	Pineoblastoma	Pineoblastoma, miRNA pathway altered, group 1	CNS neuroblastoma, FOXR2-altered				23	CIC-rearranged sarcoma	CNS Embryonal tumour with PLAG-family amplification	CNS embryonal tumour with BRD4:LEUTX fusion				23	CIC-rearranged sarcoma						23	medulloblastoma Group 3	Pineoblastoma	Pineoblastoma, miRNA pathway altered, group 1
	24	pilocytic astrocytoma	High-grade astrocytoma with piloid features	medulloblastoma, SHH-activated	High-grade astrocytoma with piloid features				24	pilocytic astrocytoma	High-grade astrocytoma with piloid features					24	pilocytic astrocytoma	High-grade astrocytoma with piloid features	Diffuse midline glioma, H3 K27-altered				24	diffuse glioma, MYB- or MYBL1-altered	Diffuse midline glioma, H3 K27-altered	High-grade diffuse glioma of the midline/posterior fossa; H3/IDH-wildtype				24	pilocytic astrocytoma	Diffuse midline glioma, H3 K27-altered	High-grade astrocytoma with piloid features				24	pilocytic astrocytoma	Rosette-forming glioneuronal tumour	High-grade astrocytoma with piloid features
	25	Diffuse hemispheric glioma, H3 G34-mutant	Diffuse paediatric-type high grade glioma	medulloblastoma Group 4	Diffuse hemispheric glioma, H3 G34-mutant				25	glioblastoma, IDH-wildtype	Infant-type hemispheric glioma	supratentorial ependymoma, ZFTA fusion-positive				25	CNS neuroblastoma, FOXR2-altered	Neuroepithelial tumour, PLAGL1-fused	glioblastoma, IDH-wildtype				25	Diffuse hemispheric glioma, H3 G34-mutant	Diffuse paediatric-type high grade glioma	glioblastoma, IDH-wildtype				25	medulloblastoma Group 3	Diffuse paediatric-type high grade glioma	Neuroblastoma, MYCN subtype				25	Diffuse midline glioma, H3 K27-altered	Diffuse hemispheric glioma, H3 G34-mutant	Diffuse paediatric-type high grade glioma
	26	embryonal tumour with multilayered rosettes	posterior fossa ependymoma group A	choroid plexus carcinoma	embryonal tumour with multilayered rosettes				26	Astroblastoma, MN1-altered, MN1:BEND2-fused	embryonal tumour with multilayered rosettes					26	embryonal tumour with multilayered rosettes	Medullomyoblastoma	CNS embryonal tumour with BRD4:LEUTX fusion				26	embryonal tumour with multilayered rosettes	Intraocular medulloepithelioma	Pineal retinoblastoma				26	choroid plexus carcinoma	embryonal tumour with multilayered rosettes					26	embryonal tumour with multilayered rosettes	choroid plexus carcinoma	Melanoma [metastatic]
	27	Atypical teratoid rhabdoid tumour	pilocytic astrocytoma	CIC-rearranged sarcoma	Atypical teratoid rhabdoid tumour				27	Pleomorphic xanthoastrocytoma	Melanoma [metastatic]					27	Yolk sac tumour	Atypical teratoid rhabdoid tumour	Solitary fibrous tumour / haemangiopericytoma				27	Solitary fibrous tumour / haemangiopericytoma	Atypical teratoid rhabdoid tumour	Primary intracranial sarcoma, DICER1-mutant				27							27	Atypical teratoid rhabdoid tumour	CNS Embryonal tumour with PLAG-family amplification	CIC-rearranged sarcoma
	28	CIC-rearranged sarcoma	Atypical teratoid rhabdoid tumour	Primary diffuse large B cell lymphoma of the CNS	CIC-rearranged sarcoma				28	Pleomorphic xanthoastrocytoma	Primary intracranial sarcoma, DICER1-mutant	CIC-rearranged sarcoma				28	Germinoma	Central neurocytoma	Extraventricular neurocytoma				28	supratentorial ependymoma, ZFTA fusion-positive	Ewing sarcoma	Atypical teratoid rhabdoid tumour				28	Atypical teratoid rhabdoid tumour	Diffuse paediatric-type high grade glioma	Neuroblastoma, subtype ALT/TERT TMM positive				28	Neuroepithelial tumour with PATZ1 fusion	Neuroblastoma, MYCN subtype	Rhabdomyosarcoma
	29	posterior fossa ependymoma group B	posterior fossa ependymoma group A	Spinal ependymoma	posterior fossa ependymoma group B				29	Spinal ependymoma	posterior fossa ependymoma group B	posterior fossa ependymoma group A				29	Spinal ependymoma	posterior fossa ependymoma group B	supratentorial ependymoma, ZFTA fusion-positive				29	supratentorial ependymoma, ZFTA fusion-positive	Neuroepithelial tumour, PLAGL1-fused	posterior fossa ependymoma group B				29	Supratentorial ependymoma, YAP1-fused	supratentorial ependymoma, ZFTA fusion-positive	posterior fossa ependymoma group A				29	posterior fossa ependymoma group A	posterior fossa ependymoma group B	Spinal ependymoma
	30	Atypical teratoid rhabdoid tumour	CIC-rearranged sarcoma	glioblastoma, IDH-wildtype	CIC-rearranged sarcoma				30	medulloblastoma Group 3	medulloblastoma Group 4	medulloblastoma, SHH-activated				30	Neuroepithelial tumour, MN1:CXXC5-fused	CNS embryonal tumour with BRD4:LEUTX fusion	Astroblastoma, MN1-altered, MN1:BEND2-fused				30	Ewing sarcoma	CIC-rearranged sarcoma	CNS embryonal tumour with BRD4:LEUTX fusion				30	embryonal tumour with multilayered rosettes	Diffuse paediatric-type high grade glioma	CNS neuroblastoma, FOXR2-altered				30	medulloblastoma Group 3	medulloblastoma Group 4	CIC-rearranged sarcoma
	31	glioblastoma, IDH-wildtype	supratentorial ependymoma, ZFTA fusion-positive	Diffuse paediatric-type high grade glioma	Neuroepithelial tumour with PATZ1 fusion				31	supratentorial ependymoma, ZFTA fusion-positive	CNS tumour with BCOR internal tandem duplication	Supratentorial ependymoma, YAP1-fused				31	supratentorial ependymoma, ZFTA fusion-positive	Supratentorial ependymoma, YAP1-fused	Neuroepithelial tumour, PLAGL1-fused				31	supratentorial ependymoma, ZFTA fusion-positive	CNS tumour with BCOR internal tandem duplication	glioblastoma, IDH-wildtype				31	CNS tumour with BCOR internal tandem duplication	Atypical teratoid rhabdoid tumour	Diffuse paediatric-type high grade glioma				31	CNS Embryonal tumour with PLAG-family amplification	Neuroepithelial tumour, PLAGL1-fused	Neuroepithelial tumour with PATZ1 fusion
	32	embryonal tumour with multilayered rosettes	medulloblastoma, SHH-activated	glioblastoma, IDH-wildtype	embryonal tumour with multilayered rosettes				32	medulloblastoma Group 3	medulloblastoma Group 4	embryonal tumour with multilayered rosettes				32	Primary diffuse large B cell lymphoma of the CNS	CNS neuroblastoma, FOXR2-altered	Pineoblastoma				32	embryonal tumour with multilayered rosettes	medulloblastoma Group 4	CNS embryonal tumour with BRD4:LEUTX fusion				32	embryonal tumour with multilayered rosettes						32	embryonal tumour with multilayered rosettes	medulloblastoma Group 3	medulloblastoma Group 4
	33	CNS neuroblastoma, FOXR2-altered	Diffuse paediatric-type high grade glioma	Central neurocytoma	CNS neuroblastoma, FOXR2-altered				33	Central neurocytoma	Diffuse leptomeningeal glioneuronal tumour	CNS neuroblastoma, FOXR2-altered				33	Oligodendroglioma, IDH-mutant and 1p/19q-codeleted	Diffuse glioneuronal tumour with oligodendroglioma-like features and nuclear clusters	Extraventricular neurocytoma				33	Central neurocytoma	Extraventricular neurocytoma	Oligodendroglioma, IDH-mutant and 1p/19q-codeleted				33	Central neurocytoma						33	Oligodendroglioma, IDH-mutant and 1p/19q-codeleted	Central neurocytoma	Diffuse leptomeningeal glioneuronal tumour
	34	Infant-type hemispheric glioma	posterior fossa ependymoma group A	Pleomorphic xanthoastrocytoma	Infant-type hemispheric glioma				34	glioblastoma, IDH-wildtype	Diffuse paediatric-type high grade glioma	Adult-type diffuse high grade glioma, IDH-wildtype				34	Astroblastoma, MN1-altered, MN1:BEND2-fused	Neuroepithelial tumour, MN1:CXXC5-fused	Neuroepithelial tumour, PLAGL1-fused				34	Neuroepithelial tumour with PATZ1 fusion	CNS tumour with BCOR internal tandem duplication	supratentorial ependymoma, ZFTA fusion-positive				34	Adult-type diffuse high grade glioma, IDH-wildtype	Astrocytoma, IDH-mutant	Diffuse hemispheric glioma, H3 G34-mutant				34	Diffuse midline glioma, H3 K27-altered	Diffuse hemispheric glioma, H3 G34-mutant	Diffuse paediatric-type high grade glioma
	35	Medulloblastoma, WNT activated	medulloblastoma, SHH-activated	medulloblastoma Group 4	medulloblastoma Group 4				35	medulloblastoma Group 3	medulloblastoma Group 4	medulloblastoma, SHH-activated				35	choroid plexus carcinoma						35	Atypical teratoid rhabdoid tumour	medulloblastoma Group 4	CNS embryonal tumour with BRD4:LEUTX fusion				35	medulloblastoma Group 3	medulloblastoma, SHH-activated	Medulloblastoma, WNT activated				35	medulloblastoma Group 3	medulloblastoma Group 4	posterior fossa ependymoma group A
	36	medulloblastoma, SHH-activated	medulloblastoma Group 3	medulloblastoma Group 4	medulloblastoma, SHH-activated				36	medulloblastoma Group 3	medulloblastoma Group 4	medulloblastoma, SHH-activated				36	Neuroblastoma, MYCN subtype	Neuroblastoma, subtype TMM negative	Neuroblastoma, subtype ALT/TERT TMM positive				36	medulloblastoma, SHH-activated	medulloblastoma Group 4	Atypical teratoid rhabdoid tumour				36	medulloblastoma, SHH-activated						36	medulloblastoma Group 3	medulloblastoma Group 4	medulloblastoma, SHH-activated
	37	pilocytic astrocytoma	glioblastoma, IDH-wildtype	Control tissue, reactive tumour microenvironment	pilocytic astrocytoma				37	pilocytic astrocytoma						37	pilocytic astrocytoma	Control tissue, reactive tumour microenvironment	High-grade astrocytoma with piloid features				37	Diffuse leptomeningeal glioneuronal tumour	Rosette-forming glioneuronal tumour	CNS tumour with BCOR internal tandem duplication				37	posterior fossa ependymoma group B	posterior fossa ependymoma group A					37	pilocytic astrocytoma	Pleomorphic xanthoastrocytoma	Rosette-forming glioneuronal tumour
	38	Pituitary adenoma	Solitary fibrous tumour / haemangiopericytoma	Oligodendroglioma, IDH-mutant and 1p/19q-codeleted	Liponeurocytoma				38	Liponeurocytoma						38							38							38							38
	39	Infant-type hemispheric glioma	glioblastoma, IDH-wildtype	Adult-type diffuse high grade glioma, IDH-wildtype	Infant-type hemispheric glioma				39	glioblastoma, IDH-wildtype	Diffuse paediatric-type high grade glioma	Infant-type hemispheric glioma				39	CNS neuroblastoma, FOXR2-altered	Neuroepithelial tumour, MN1:CXXC5-fused	Neuroepithelial tumour, PLAGL1-fused				39							39							39
	40	Primary diffuse large B cell lymphoma of the CNS	meningioma, benign	medulloblastoma, SHH-activated	Primary diffuse large B cell lymphoma of the CNS				40	Primary diffuse large B cell lymphoma of the CNS						40	Ewing sarcoma	CIC-rearranged sarcoma	Rhabdomyosarcoma				40	Ewing sarcoma	CIC-rearranged sarcoma	CNS neuroblastoma, FOXR2-altered				40	Oligodendroglioma, IDH-mutant and 1p/19q-codeleted						40	Primary diffuse large B cell lymphoma of the CNS	Oligodendroglioma, IDH-mutant and 1p/19q-codeleted	Anaplastic neuroepithelial tumour with condensed nuclei
	41	Primary diffuse large B cell lymphoma of the CNS	medulloblastoma, SHH-activated	Ewing sarcoma	Primary diffuse large B cell lymphoma of the CNS				41	Primary diffuse large B cell lymphoma of the CNS						41	Neuroblastoma, subtype ALT/TERT TMM positive	Pineoblastoma	Ewing sarcoma				41	CIC-rearranged sarcoma	CNS neuroblastoma, FOXR2-altered	CNS embryonal tumour with BRD4:LEUTX fusion				41	CNS neuroblastoma, FOXR2-altered	CNS Embryonal tumour with PLAG-family amplification	Diffuse paediatric-type high grade glioma				41	Primary diffuse large B cell lymphoma of the CNS	medulloblastoma Group 3	medulloblastoma Group 4
	42	Central neurocytoma	normal pineal gland and pineocytoma	meningioma, benign	Central neurocytoma				42	Liponeurocytoma						42	Liponeurocytoma	Central neurocytoma	Extraventricular neurocytoma				42	Liponeurocytoma	Extraventricular neurocytoma	Neuroepithelial tumour with PATZ1 fusion				42	Central neurocytoma	Oligodendroglioma, IDH-mutant and 1p/19q-codeleted					42	Central neurocytoma	Liponeurocytoma	Extraventricular neurocytoma
	43	Oligodendroglioma, IDH-mutant and 1p/19q-codeleted	glioblastoma, IDH-wildtype	Diffuse paediatric-type high grade glioma	Anaplastic neuroepithelial tumour with condensed nuclei				43	Pleomorphic xanthoastrocytoma	glioblastoma, IDH-wildtype	Adult-type diffuse high grade glioma, IDH-wildtype				43	Astroblastoma, MN1-altered, MN1:BEND2-fused	Neuroepithelial tumour, MN1:CXXC5-fused	choroid plexus carcinoma				43	Neuroepithelial tumour with PATZ1 fusion	supratentorial ependymoma, ZFTA fusion-positive	Diffuse glioneuronal tumour, subtype A				43	meningioma, intermediate	meningioma, benign					43	Melanoma [metastatic]	Melanocytoma	Myxopapillary ependymoma
	44	spinal subependymoma	Supratentorial subependymoma	pilocytic astrocytoma	spinal subependymoma				44	Supratentorial subependymoma	Posterior fossa subependymoma	spinal subependymoma				44	Supratentorial subependymoma	Posterior fossa subependymoma	spinal subependymoma				44	Posterior fossa subependymoma	Supratentorial subependymoma	Spinal ependymoma				44	Supratentorial subependymoma						44	Posterior fossa subependymoma	Supratentorial subependymoma	spinal subependymoma
	45	Papillary craniopharyngioma	Melanoma [metastatic]	Chordoma	Papillary craniopharyngioma				45	Sinonasal undifferentiated carcinoma, IDH2-mutant						45							45	Squamous cell carcinoma	Squamous cell carcinoma	Squamous cell carcinoma				45							45	Adamantinomatous craniopharyngioma	Papillary craniopharyngioma
	46	glioblastoma, IDH-wildtype	pilocytic astrocytoma	Rosette-forming glioneuronal tumour	Posterior fossa subependymoma				46	Angiocentric glioma, MYB/MYBL1-altered	Spinal ependymoma	posterior fossa ependymoma group B				46	posterior fossa ependymoma group B	Astroblastoma, MN1-altered, MN1:BEND2-fused	papillary tumour of the pineal region				46	Pleomorphic xanthoastrocytoma	Ganglioglioma	Neuroepithelial tumour with PATZ1 fusion				46	Papillary glioneuronal tumour						46	Posterior fossa subependymoma	Supratentorial subependymoma	spinal subependymoma
	47	Central neurocytoma	Dysembryoplastic neuroepithelial tumour	Ganglioglioma	Central neurocytoma				47	Polymorphous low-grade neuroepithelial tumour of the young	Diffuse leptomeningeal glioneuronal tumour	Central neurocytoma				47	Oligodendroglioma, IDH-mutant and 1p/19q-codeleted	Extraventricular neurocytoma	Central neurocytoma				47	Central neurocytoma	Extraventricular neurocytoma	Diffuse glioneuronal tumour, subtype A				47	Supratentorial ependymoma, YAP1-fused	posterior fossa ependymoma group B					47	Central neurocytoma	Extraventricular neurocytoma	Liponeurocytoma
	48	posterior fossa ependymoma group B	Astrocytoma, IDH-mutant	Spinal ependymoma	posterior fossa ependymoma group B				48	Melanocytoma	Melanoma [metastatic]					48	Astroblastoma, MN1-altered, MN1:BEND2-fused	spinal subependymoma	Neuroepithelial tumour, MN1:CXXC5-fused				48	Astroblastoma, MN1-altered, MN1:BEND2-fused	Neuroepithelial tumour with PATZ1 fusion	supratentorial ependymoma, ZFTA fusion-positive				48	posterior fossa ependymoma group A	supratentorial ependymoma, ZFTA fusion-positive	posterior fossa ependymoma group B				48	Pleomorphic xanthoastrocytoma	Chordoid glioma, PRKCA-mutant	Subependymal giant cell astrocytoma
	49	medulloblastoma Group 4	CNS neuroblastoma, FOXR2-altered	Rhabdomyosarcoma	medulloblastoma Group 4				49	medulloblastoma Group 3	medulloblastoma Group 4	medulloblastoma, SHH-activated				49	CIC-rearranged sarcoma	Rhabdomyosarcoma	Pineoblastoma				49	Atypical teratoid rhabdoid tumour	Desmoplastic infantile ganglioglioma / desmoplastic infantile astrocytoma	Cribriform neuroepithelial tumour				49	Desmoplastic infantile ganglioglioma / desmoplastic infantile astrocytoma						49	Malignant melanotic nerve sheath tumour	Solitary fibrous tumour / haemangiopericytoma	CIC-rearranged sarcoma
	50	normal pineal gland and pineocytoma	Pineal parenchymal tumour of intermediate differentiation	Astrocytoma, IDH-mutant	Pineal parenchymal tumour of intermediate differentiation				50	Central neurocytoma	Pituitary adenoma	Pineal parenchymal tumour of intermediate differentiation				50	Pituitary adenoma	meningioma, benign	meningioma, intermediate				50	Central neurocytoma	Extraventricular neurocytoma	Polymorphous low-grade neuroepithelial tumour of the young				50	meningioma, intermediate	Central neurocytoma					50	Pituicytoma, granular cell tumour of the sellar region, and spindle-cell oncocytoma	Pineal parenchymal tumour of intermediate differentiation	Pineoblastoma
	51	pilocytic astrocytoma	Control tissue, reactive tumour microenvironment	meningioma, benign	pilocytic astrocytoma				51	pilocytic astrocytoma	High-grade astrocytoma with piloid features	meningioma, benign				51	Desmoplastic infantile ganglioglioma / desmoplastic infantile astrocytoma						51	pilocytic astrocytoma	Pleomorphic xanthoastrocytoma	Desmoplastic infantile ganglioglioma / desmoplastic infantile astrocytoma				51	meningioma, benign						51	Desmoplastic infantile ganglioglioma / desmoplastic infantile astrocytoma	Pleomorphic xanthoastrocytoma	meningioma, benign
	52	meningioma, benign	meningioma, SMARCE1-altered	pilocytic astrocytoma	meningioma, SMARCE1-altered				52	meningioma, benign	meningioma, SMARCE1-altered	meningioma, intermediate				52	meningioma, SMARCE1-altered	meningioma, benign	meningioma, intermediate				52	meningioma, SMARCE1-altered	meningioma, intermediate	meningioma, benign				52	meningioma, intermediate	meningioma, benign					52	meningioma, SMARCE1-altered	Solitary fibrous tumour / haemangiopericytoma	Haemangioblastoma
	53	Medulloblastoma, WNT activated	medulloblastoma, SHH-activated	medulloblastoma Group 3	Medulloblastoma, WNT activated				53	medulloblastoma Group 3	medulloblastoma Group 4	Medulloblastoma, WNT activated				53	CNS neuroblastoma, FOXR2-altered	Neuroepithelial tumour with PATZ1 fusion	Neuroepithelial tumour, PLAGL1-fused				53	CNS neuroblastoma, FOXR2-altered	supratentorial ependymoma, ZFTA fusion-positive	medulloblastoma Group 4				53	Atypical teratoid rhabdoid tumour	medulloblastoma Group 4	CNS neuroblastoma, FOXR2-altered				53	medulloblastoma Group 3	medulloblastoma Group 4	medulloblastoma, SHH-activated
	54	pilocytic astrocytoma	Pleomorphic xanthoastrocytoma	glioblastoma, IDH-wildtype	pilocytic astrocytoma				54	Ganglioglioma	pilocytic astrocytoma					54	pilocytic astrocytoma	Desmoplastic infantile ganglioglioma / desmoplastic infantile astrocytoma	Ganglioglioma				54	pilocytic astrocytoma	Ganglioglioma	Pleomorphic xanthoastrocytoma				54	Ganglioglioma	High-grade astrocytoma with piloid features	pilocytic astrocytoma				54	High-grade astrocytoma with piloid features	Pleomorphic xanthoastrocytoma	Oligodendroglioma, IDH-mutant and 1p/19q-codeleted
	55	spinal subependymoma	pilocytic astrocytoma	Supratentorial subependymoma	spinal subependymoma				55	Spinal ependymoma	spinal subependymoma	posterior fossa ependymoma group B				55	Spinal ependymoma	posterior fossa ependymoma group B	supratentorial ependymoma, ZFTA fusion-positive				55	Spinal ependymoma	spinal subependymoma	Neuroepithelial tumour, PLAGL1-fused				55	Angiocentric glioma, MYB/MYBL1-altered						55	Supratentorial subependymoma	posterior fossa subependymoma	spinal subependymoma
	56	Schwannoma	Malignant melanotic nerve sheath tumour	Plexiform neurofibroma	Schwannoma				56	Schwannoma	Plexiform neurofibroma	meningioma, benign				56	meningioma, benign	meningioma, intermediate	meningioma, malignant				56	CNS Schwannoma, VGLL-fused	Schwannoma	pilocytic astrocytoma				56	meningioma, benign	Schwannoma					56	Schwannoma	Solitary fibrous tumour / haemangiopericytoma	Malignant melanotic nerve sheath tumour
	57	meningioma, intermediate	meningioma, benign	meningioma, malignant	meningioma, intermediate				57	Meningioma, malignant	Meningioma, intermediate					57	meningioma, malignant	meningioma, intermediate	meningioma, benign				57	meningioma, malignant	meningioma, intermediate	meningioma, benign				57	meningioma, intermediate						57	Melanocytoma	Melanoma [metastatic]	Neuroblastoma, subtype ALT/TERT TMM positive
	58	choroid plexus papilloma	posterior fossa ependymoma group B	meningioma, benign	choroid plexus papilloma				58	choroid plexus papilloma	choroid plexus papilloma	posterior fossa ependymoma group B				58	choroid plexus papilloma	choroid plexus carcinoma	papillary tumour of the pineal region				58	choroid plexus papilloma	choroid plexus carcinoma	Yolk sac tumour				58	choroid plexus papilloma						58	choroid plexus papilloma	choroid plexus carcinoma	papillary tumour of the pineal region
	59	meningioma, intermediate	meningioma, malignant	meningioma, benign	meningioma, intermediate				59	meningioma, benign	meningioma, intermediate					59	meningioma, intermediate	meningioma, benign	meningioma, malignant				59	meningioma, intermediate	meningioma, benign	meningioma, malignant				59	meningioma, benign						59	meningioma, benign	meningioma, intermediate	meningioma, malignant
	60	meningioma, intermediate	meningioma, benign	Dysembryoplastic neuroepithelial tumour	Extraventricular neurocytoma				60	Extraventricular neurocytoma	Dysembryoplastic neuroepithelial tumour	Diffuse leptomeningeal glioneuronal tumour				60	Myxopapillary ependymoma	Haemangioblastoma	Cauda equina neuroendocrine tumour [paraganglioma], subtype non-CIMP				60	supratentorial ependymoma, ZFTA fusion-positive	Astroblastoma, MN1-altered, MN1:BEND2-fused	Neuroepithelial tumour with PATZ1 fusion				60	Polymorphous low-grade neuroepithelial tumour of the young	Diffuse glioneuronal tumour with oligodendroglioma-like features and nuclear clusters					60	Extraventricular neurocytoma	Anaplastic neuroepithelial tumour with condensed nuclei	Neuroepithelial tumour, PLAGL1-fused
	61	Infant-type hemispheric glioma	glioblastoma, IDH-wildtype	Pleomorphic xanthoastrocytoma	Infant-type hemispheric glioma				61	Pleomorphic xanthoastrocytoma	glioblastoma, IDH-wildtype	Diffuse paediatric-type high grade glioma				61	Pleomorphic xanthoastrocytoma	Atypical teratoid rhabdoid tumour	glioblastoma, IDH-wildtype				61	glioblastoma, IDH-wildtype	Polymorphous low-grade neuroepithelial tumour of the young	Diffuse glioneuronal tumour with oligodendroglioma-like features and nuclear clusters				61	Astrocytoma, IDH-mutant	Oligodendroglioma, IDH-mutant and 1p/19q-codeleted	Adult-type diffuse high grade glioma, IDH-wildtype				61	Oligodendroglioma, IDH-mutant and 1p/19q-codeleted	Diffuse hemispheric glioma, H3 G34-mutant	Diffuse midline glioma, H3 K27-altered
	62	Spinal ependymoma	Myxopapillary ependymoma	spinal subependymoma	Spinal ependymoma				62	Spinal ependymoma	posterior fossa ependymoma group B	Myxopapillary ependymoma				62	Spinal ependymoma	Supratentorial ependymoma, YAP1-fused	posterior fossa ependymoma group B				62	Supratentorial ependymoma, YAP1-fused	posterior fossa ependymoma group B	Spinal ependymoma				62	posterior fossa ependymoma group B	Spinal ependymoma	Supratentorial ependymoma, YAP1-fused				62	supratentorial ependymoma, ZFTA fusion-positive	Supratentorial ependymoma, YAP1-fused	Neuroepithelial tumour, PLAGL1-fused
	63	Adult-type diffuse high grade glioma, IDH-wildtype	High-grade astrocytoma with piloid features	Diffuse midline glioma, H3 K27-altered	Adult-type diffuse high grade glioma, IDH-wildtype				63	Diffuse midline glioma, H3 K27-altered	High-grade diffuse glioma of the midline/posterior fossa; H3/IDH-wildtype	glioblastoma, IDH-wildtype				63	control tissue	Control tissue, reactive tumour microenvironment	pilocytic astrocytoma				63	pilocytic astrocytoma	Diffuse midline glioma, H3 K27-altered	diffuse glioma, MYB- or MYBL1-altered				63	Control tissue, reactive tumour microenvironment	pilocytic astrocytoma					63	control tissue	Ganglioglioma	Diffuse midline glioma, H3 K27-altered
	64	glioblastoma, IDH-wildtype	Astrocytoma, IDH-mutant	Diffuse paediatric-type high grade glioma	glioblastoma, IDH-wildtype				64	glioblastoma, IDH-wildtype	Pleomorphic xanthoastrocytoma	Astrocytoma, IDH-mutant				64	Astrocytoma, IDH-mutant	glioblastoma, IDH-wildtype	Adult-type diffuse high grade glioma, IDH-wildtype				64	Astrocytoma, IDH-mutant	Oligodendroglioma, IDH-mutant and 1p/19q-codeleted	glioblastoma, IDH-wildtype				64	Astrocytoma, IDH-mutant	Diffuse hemispheric glioma, H3 G34-mutant	Adult-type diffuse high grade glioma, IDH-wildtype				64	glioblastoma, IDH-wildtype	Pleomorphic xanthoastrocytoma	Diffuse midline glioma, H3 K27-altered
	65	Astrocytoma, IDH-mutant	glioblastoma, IDH-wildtype	Oligodendroglioma, IDH-mutant and 1p/19q-codeleted	Astrocytoma, IDH-mutant				65	glioblastoma, IDH-wildtype	Astrocytoma, IDH-mutant					65	glioblastoma, IDH-wildtype	Adult-type diffuse high grade glioma, IDH-wildtype	Astrocytoma, IDH-mutant				65	Astrocytoma, IDH-mutant	glioblastoma, IDH-wildtype	Adult-type diffuse high grade glioma, IDH-wildtype				65	Adult-type diffuse high grade glioma, IDH-wildtype	Astrocytoma, IDH-mutant	glioblastoma, IDH-wildtype				65	glioblastoma, IDH-wildtype	Pleomorphic xanthoastrocytoma	Diffuse midline glioma, H3 K27-altered
	66	glioblastoma, IDH-wildtype	Adult-type diffuse high grade glioma, IDH-wildtype	Astrocytoma, IDH-mutant	glioblastoma, IDH-wildtype				66	Astrocytoma, IDH-mutant	glioblastoma, IDH-wildtype					66	diffuse glioma, MYB- or MYBL1-altered	Astrocytoma, IDH-mutant	pilocytic astrocytoma				66	pilocytic astrocytoma	High-grade astrocytoma with piloid features	Ganglioglioma				66	Astrocytoma, IDH-mutant	Astroblastoma, MN1-altered, MN1:BEND2-fused					66	Astrocytoma, IDH-mutant	Oligodendroglioma, IDH-mutant and 1p/19q-codeleted	pilocytic astrocytoma
	67	Melanocytoma	Melanoma [metastatic]	Atypical teratoid rhabdoid tumour	Melanocytoma				67	Melanoma [metastatic]	Melanocytoma					67	Melanocytoma	Melanoma [metastatic]	Malignant melanotic nerve sheath tumour				67	Malignant melanotic nerve sheath tumour	Schwannoma	Melanocytoma				67	meningioma, intermediate	Melanoma [metastatic]	meningioma, benign				67	Melanocytoma	Melanoma [metastatic]
	68	posterior fossa ependymoma group B	papillary tumour of the pineal region	posterior fossa ependymoma group A	posterior fossa ependymoma group B				68	posterior fossa ependymoma group B	posterior fossa ependymoma group A	Spinal ependymoma				68	Spinal ependymoma	posterior fossa ependymoma group B	supratentorial ependymoma, ZFTA fusion-positive				68	supratentorial ependymoma, ZFTA fusion-positive	Astroblastoma, MN1-altered, MN1:BEND2-fused	Neuroepithelial tumour, PLAGL1-fused				68	Astroblastoma, MN1-altered, MN1:BEND2-fused	posterior fossa ependymoma group A	supratentorial ependymoma, ZFTA fusion-positive				68	supratentorial ependymoma, ZFTA fusion-positive	Supratentorial ependymoma, YAP1-fused	Neuroepithelial tumour, PLAGL1-fused
	69	Oligodendroglioma, IDH-mutant and 1p/19q-codeleted	Astrocytoma, IDH-mutant	glioblastoma, IDH-wildtype	Oligodendroglioma, IDH-mutant and 1p/19q-codeleted				69	Astrocytoma, IDH-mutant	Oligodendroglioma, IDH-mutant and 1p/19q-codeleted					69	Oligodendroglioma, IDH-mutant and 1p/19q-codeleted	Polymorphous low-grade neuroepithelial tumour of the young	Astrocytoma, IDH-mutant				69	Oligodendroglioma, IDH-mutant and 1p/19q-codeleted	Astrocytoma, IDH-mutant	glioblastoma, IDH-wildtype				69	Diffuse glioneuronal tumour with oligodendroglioma-like features and nuclear clusters	Polymorphous low-grade neuroepithelial tumour of the young	diffuse glioma, IDH-mutant and 1p19q retained [astroglial type]				69	Oligodendroglioma, IDH-mutant and 1p/19q-codeleted	Diffuse leptomeningeal glioneuronal tumour	Astrocytoma, IDH-mutant
	70	Pineal parenchymal tumour of intermediate differentiation	medulloblastoma Group 4	meningioma, benign	Pineal parenchymal tumour of intermediate differentiation				70	Central neurocytoma	Pineal parenchymal tumour of intermediate differentiation	Pineoblastoma				70	choroid plexus carcinoma	papillary tumour of the pineal region	Yolk sac tumour				70	supratentorial ependymoma, ZFTA fusion-positive	CNS tumour with BCOR internal tandem duplication	Astroblastoma, MN1-altered, MN1:BEND2-fused				70	posterior fossa ependymoma group A	embryonal tumour with multilayered rosettes					70	Pineal parenchymal tumour of intermediate differentiation	Pineoblastoma	Pineoblastoma, miRNA pathway altered, group 1
	71	Rhabdomyosarcoma	glioblastoma, IDH-wildtype	Pineoblastoma	Pineoblastoma, miRNA pathway altered, group 1				71	Rhabdomyosarcoma	Ewing sarcoma	meningioma, malignant				71	Ewing sarcoma	Rhabdomyosarcoma					71	Ewing sarcoma	CIC-rearranged sarcoma	Diffuse paediatric-type high grade glioma				71	Ewing sarcoma						71	Rhabdomyosarcoma	CIC-rearranged sarcoma	Neuroepithelial tumour with PATZ1 fusion
	72	meningioma, intermediate	meningioma, benign	glioblastoma, IDH-wildtype	meningioma, benign				72	meningioma, intermediate	meningioma, malignant					72	meningioma, intermediate	meningioma, benign	meningioma, malignant				72	meningioma, intermediate	meningioma, benign	meningioma, malignant				72	meningioma, intermediate						72	Solitary fibrous tumour / haemangiopericytoma	meningioma, benign	meningioma, intermediate
	73	medulloblastoma Group 4	Pineoblastoma, miRNA pathway altered, group 1	Rhabdomyosarcoma	Rhabdomyosarcoma				73	Rhabdomyosarcoma	Ewing sarcoma	Sinonasal undifferentiated carcinoma, IDH2-mutant				73	Olfactory neuroblastoma	Rhabdomyosarcoma	Primary intracranial sarcoma, DICER1-mutant				73	Pituitary adenoma	Olfactory neuroblastoma	Sinonasal undifferentiated carcinoma, IDH2-mutant				73	Teratoma						73	Atypical teratoid rhabdoid tumour	Rhabdomyosarcoma	Neuroepithelial tumour with PATZ1 fusion
	74	meningioma, benign	supratentorial ependymoma, ZFTA fusion-positive	posterior fossa ependymoma group A	papillary tumour of the pineal region				74	posterior fossa ependymoma group B	Spinal ependymoma	normal pineal gland and pineocytoma				74	Rosette-forming glioneuronal tumour	CNS Embryonal tumour with PLAG-family amplification	CNS tumour with EP300:BCOR(L1) fusion				74	Astroblastoma, MN1-altered, MN1:BEND2-fused	CNS tumour with BCOR internal tandem duplication	supratentorial ependymoma, ZFTA fusion-positive				74	Central neurocytoma	posterior fossa ependymoma group B	posterior fossa ependymoma group A				74	papillary tumour of the pineal region	Pineal parenchymal tumour of intermediate differentiation	Pituicytoma, granular cell tumour of the sellar region, and spindle-cell oncocytoma
	75	meningioma, benign	Pleomorphic xanthoastrocytoma	posterior fossa ependymoma group A	Pleomorphic xanthoastrocytoma				75	supratentorial ependymoma, ZFTA fusion-positive	Spinal ependymoma, MYCN-amplified	Melanoma [metastatic]				75	Yolk sac tumour	Solitary fibrous tumour / haemangiopericytoma	meningioma, benign				75	CNS tumour with BCOR internal tandem duplication	papillary tumour of the pineal region	posterior fossa ependymoma group B				75	Solitary fibrous tumour / haemangiopericytoma	meningioma, intermediate					75	Malignant melanotic nerve sheath tumour	Solitary fibrous tumour / haemangiopericytoma	CIC-rearranged sarcoma
	76	Pleomorphic xanthoastrocytoma	glioblastoma, IDH-wildtype	supratentorial ependymoma, ZFTA fusion-positive	Pleomorphic xanthoastrocytoma				76	Pleomorphic xanthoastrocytoma	glioblastoma, IDH-wildtype					76	Pleomorphic xanthoastrocytoma	glioblastoma, IDH-wildtype	meningioma, benign				76	Pleomorphic xanthoastrocytoma	Neuroepithelial tumour with PATZ1 fusion	glioblastoma, IDH-wildtype				76	glioblastoma, IDH-wildtype	Atypical teratoid rhabdoid tumour	Pleomorphic xanthoastrocytoma				76	Pleomorphic xanthoastrocytoma	glioblastoma, IDH-wildtype	Yolk sac tumour
	77	meningioma, benign	glioblastoma, IDH-wildtype	meningioma, intermediate	glioblastoma, IDH-wildtype				77	pilocytic astrocytoma	Inflammatory microenvironment	Control tissue, reactive tumour microenvironment				77	CNS Schwannoma, VGLL-fused	Schwannoma	pilocytic astrocytoma				77	pilocytic astrocytoma	High-grade astrocytoma with piloid features	Ganglioglioma				77							77	glioblastoma, IDH-wildtype	High-grade diffuse glioma of the midline/posterior fossa; H3/IDH-wildtype	Pleomorphic xanthoastrocytoma
	78	pilocytic astrocytoma	High-grade astrocytoma with piloid features	Diffuse midline glioma, H3 K27-altered	High-grade astrocytoma with piloid features				78	Pleomorphic xanthoastrocytoma	High-grade astrocytoma with piloid features	pilocytic astrocytoma				78	pilocytic astrocytoma	High-grade astrocytoma with piloid features	Desmoplastic infantile ganglioglioma / desmoplastic infantile astrocytoma				78	pilocytic astrocytoma	High-grade astrocytoma with piloid features	Neuroepithelial tumour with PATZ1 fusion				78	pilocytic astrocytoma	Pleomorphic xanthoastrocytoma	High-grade astrocytoma with piloid features				78	High-grade astrocytoma with piloid features	Pleomorphic xanthoastrocytoma	glioblastoma, IDH-wildtype
	79	Schwannoma	Plexiform neurofibroma	Malignant melanotic nerve sheath tumour	Schwannoma				79	Plexiform neurofibroma	Schwannoma					79	Plexiform neurofibroma	Schwannoma					79	Plexiform neurofibroma	CNS Schwannoma, VGLL-fused	Schwannoma				79	pilocytic astrocytoma	High-grade astrocytoma with piloid features	Diffuse midline glioma, H3 K27-altered				79	Solitary fibrous tumour / haemangiopericytoma	Malignant melanotic nerve sheath tumour	Schwannoma
	80	Melanocytoma	Melanoma [metastatic]	Primary intracranial sarcoma, DICER1-mutant	Melanocytoma				80	Melanoma [metastatic]	Melanocytoma					80	Malignant melanotic nerve sheath tumour	Melanoma [metastatic]	Melanocytoma				80	Malignant melanotic nerve sheath tumour	Melanoma [metastatic]	Melanocytoma				80	Primary intracranial sarcoma, DICER1-mutant	Solitary fibrous tumour / haemangiopericytoma					80	Pleomorphic xanthoastrocytoma	High-grade astrocytoma with piloid features	Melanoma [metastatic]
	81	Neuroepithelial tumour, PLAGL1-fused	Oligodendroglioma, IDH-mutant and 1p/19q-codeleted	supratentorial ependymoma, ZFTA fusion-positive	Neuroepithelial tumour, PLAGL1-fused				81	posterior fossa ependymoma group A	posterior fossa ependymoma group B	supratentorial ependymoma, ZFTA fusion-positive				81	CNS tumour with BCOR internal tandem duplication	Neuroepithelial tumour, PLAGL1-fused	CNS tumour with EP300:BCOR(L1) fusion				81	Angiocentric glioma, MYB/MYBL1-altered	diffuse glioma, MYB- or MYBL1-altered	CNS tumour with EP300:BCOR(L1) fusion				81	Ganglioglioma	Central neurocytoma					81	Neuroepithelial tumour, PLAGL1-fused	Supratentorial ependymoma, YAP1-fused	Oligodendroglioma, IDH-mutant and 1p/19q-codeleted
	82	glioblastoma, IDH-wildtype	medulloblastoma, SHH-activated	High-grade astrocytoma with piloid features	High-grade diffuse glioma of the midline/posterior fossa; H3/IDH-wildtype				82	High-grade diffuse glioma of the midline/posterior fossa; H3/IDH-wildtype	Diffuse midline glioma, H3 K27-altered					82	Oligodendroglioma, IDH-mutant and 1p/19q-codeleted	Extraventricular neurocytoma	Central neurocytoma				82	CNS tumour with BCOR internal tandem duplication	supratentorial ependymoma, ZFTA fusion-positive	glioblastoma, IDH-wildtype				82	Oligodendroglioma, IDH-mutant and 1p/19q-codeleted	Astrocytoma, IDH-mutant					82	Oligodendroglioma, IDH-mutant and 1p/19q-codeleted	Anaplastic neuroepithelial tumour with condensed nuclei	Diffuse glioneuronal tumour with oligodendroglioma-like features and nuclear clusters
	83	Neuroblastoma, MYCN subtype	Rhabdomyosarcoma	medulloblastoma Group 4	Neuroblastoma, subtype ALT/TERT TMM positive				83	Rhabdomyosarcoma	Ewing sarcoma	Neuroblastoma, subtype TMM negative				83	Primary diffuse large B cell lymphoma of the CNS	Sinonasal undifferentiated carcinoma, IDH2-mutant					83	Sinonasal undifferentiated carcinoma, IDH2-mutant	Melanoma [metastatic]	Primary diffuse large B cell lymphoma of the CNS				83							83	Atypical teratoid rhabdoid tumour	Rhabdomyosarcoma	Neuroblastoma, MYCN subtype
	84	Inflammatory microenvironment	glioblastoma, IDH-wildtype	Neuroblastoma, subtype TMM negative	Inflammatory microenvironment				84	Inflammatory microenvironment	Langerhans cell histiocytosis					84	Langerhans cell histiocytosis	Primary diffuse large B cell lymphoma of the CNS	Inflammatory microenvironment				84	Langerhans cell histiocytosis	Primary diffuse large B cell lymphoma of the CNS	Melanoma [metastatic]				84	Langerhans cell histiocytosis						84	Pleomorphic xanthoastrocytoma	glioblastoma, IDH-wildtype	High-grade astrocytoma with piloid features
	85	High-grade astrocytoma with piloid features	Control tissue, reactive tumour microenvironment	glioblastoma, IDH-wildtype	High-grade astrocytoma with piloid features				85	High-grade astrocytoma with piloid features	pilocytic astrocytoma	Ganglioglioma				85	Ganglioglioma	pilocytic astrocytoma	Astrocytoma, IDH-mutant				85	Ganglioglioma	pilocytic astrocytoma	Diffuse midline glioma, H3 K27-altered				85	Astrocytoma, IDH-mutant	Astroblastoma, MN1-altered, MN1:BEND2-fused	diffuse glioma, IDH-mutant and 1p19q retained [astroglial type]				85	pilocytic astrocytoma	High-grade astrocytoma with piloid features	glioblastoma, IDH-wildtype
	86	meningioma, malignant	meningioma, intermediate	meningioma, benign	meningioma, malignant				86	meningioma, intermediate	meningioma, malignant					86	meningioma, malignant	meningioma, intermediate	meningioma, benign				86	meningioma, intermediate	meningioma, malignant	meningioma, benign				86	meningioma, benign	meningioma, intermediate					86	meningioma, benign	meningioma, intermediate	meningioma, malignant
	87	medulloblastoma Group 3	meningioma, benign	medulloblastoma, SHH-activated	Neuroblastoma, MYCN subtype				87							87							87	Spinal ependymoma	posterior fossa ependymoma group B	Supratentorial ependymoma, YAP1-fused				87							87
	88	Malignant melanotic nerve sheath tumour	meningioma, benign	Rhabdomyosarcoma	Malignant melanotic nerve sheath tumour				88	Primary intracranial sarcoma, DICER1-mutant	CIC-rearranged sarcoma					88	meningioma, malignant	Primary intracranial sarcoma, DICER1-mutant	Rhabdomyosarcoma				88	CIC-rearranged sarcoma	Primary intracranial sarcoma, DICER1-mutant	glioblastoma, IDH-wildtype				88							88	Malignant melanotic nerve sheath tumour	Malignant melanotic nerve sheath tumour	Malignant melanotic nerve sheath tumour
	89	Rhabdomyosarcoma	Malignant melanotic nerve sheath tumour	CIC-rearranged sarcoma	Rhabdomyosarcoma				89	Ewing sarcoma	Primary intracranial sarcoma, DICER1-mutant	Rhabdomyosarcoma				89	Sinonasal undifferentiated carcinoma, IDH2-mutant	Rhabdomyosarcoma	meningioma, malignant				89	Primary intracranial sarcoma, DICER1-mutant	Neuroepithelial tumour, PLAGL1-fused	Diffuse hemispheric glioma, H3 G34-mutant				89	glioblastoma, IDH-wildtype	Astrocytoma, IDH-mutant					89
	90	Neuroblastoma, MYCN subtype	Ewing sarcoma	Rhabdomyosarcoma	Neuroblastoma, MYCN subtype				90	Ewing sarcoma	Rhabdomyosarcoma	Neuroblastoma, subtype TMM negative				90							90	Myxopapillary ependymoma	Spinal ependymoma	CIC-rearranged sarcoma				90							90
	91	Pineoblastoma, miRNA pathway altered, group 1	Pineoblastoma	Medulloblastoma, WNT activated	Pineoblastoma, miRNA pathway altered, group 1				91	Pineal parenchymal tumour of intermediate differentiation	Central neurocytoma	Pineoblastoma				91	Neuroepithelial tumour, PLAGL1-fused	CNS neuroblastoma, FOXR2-altered	CNS embryonal tumour with BRD4:LEUTX fusion				91	Pineal parenchymal tumour of intermediate differentiation	normal pineal gland and pineocytoma	Central neurocytoma				91	Central neurocytoma						91	medulloblastoma Group 3	Pineoblastoma	Pineoblastoma, miRNA pathway altered, group 1
	92	Diffuse midline glioma, H3 K27-altered	Diffuse paediatric-type high grade glioma	medulloblastoma Group 4	Diffuse paediatric-type high grade glioma				92	glioblastoma, IDH-wildtype	Adult-type diffuse high grade glioma, IDH-wildtype	Diffuse paediatric-type high grade glioma				92	Astroblastoma, MN1-altered, MN1:BEND2-fused	Neuroepithelial tumour, MN1:CXXC5-fused	Neuroepithelial tumour, PLAGL1-fused				92	Angiocentric glioma, MYB/MYBL1-altered	diffuse glioma, MYB- or MYBL1-altered	Diffuse paediatric-type high grade glioma				92	glioblastoma, IDH-wildtype	Adult-type diffuse high grade glioma, IDH-wildtype	Astrocytoma, IDH-mutant				92	Diffuse midline glioma, H3 K27-altered	Diffuse paediatric-type high grade glioma	Pleomorphic xanthoastrocytoma
	93	meningioma, benign	Spinal ependymoma	meningioma, intermediate	meningioma, benign				93							93	meningioma, benign	meningioma, intermediate	meningioma, malignant				93	meningioma, benign	meningioma, intermediate	meningioma, malignant				93	Solitary fibrous tumour / haemangiopericytoma	meningioma, intermediate					93
	94	Adamantinomatous craniopharyngioma	Papillary craniopharyngioma	pilocytic astrocytoma	Adamantinomatous craniopharyngioma				94	Papillary craniopharyngioma	Adamantinomatous craniopharyngioma					94	Papillary craniopharyngioma	Yolk sac tumour	Teratoma				94	Adamantinomatous craniopharyngioma	Adamantinomatous craniopharyngioma	Adamantinomatous craniopharyngioma				94	Adamantinomatous craniopharyngioma						94	Adamantinomatous craniopharyngioma	Papillary craniopharyngioma
	95	Ganglioglioma	Oligodendroglioma, IDH-mutant and 1p/19q-codeleted	glioblastoma, IDH-wildtype	Ganglioglioma				95	control tissue	Astrocytoma, IDH-mutant	Ganglioglioma				95	Polymorphous low-grade neuroepithelial tumour of the young	Diffuse glioneuronal tumour with oligodendroglioma-like features and nuclear clusters	Oligodendroglioma, IDH-mutant and 1p/19q-codeleted				95	Oligodendroglioma, IDH-mutant and 1p/19q-codeleted	Dysembryoplastic neuroepithelial tumour	Diffuse glioneuronal tumour with oligodendroglioma-like features and nuclear clusters				95	Polymorphous low-grade neuroepithelial tumour of the young	Diffuse glioneuronal tumour with oligodendroglioma-like features and nuclear clusters					95	Ganglioglioma	Polymorphous low-grade neuroepithelial tumour of the young	Oligodendroglioma, IDH-mutant and 1p/19q-codeleted
	96	Diffuse midline glioma, H3 K27-altered	Astrocytoma, IDH-mutant	Diffuse paediatric-type high grade glioma	Diffuse midline glioma, H3 K27-altered				96	glioblastoma, IDH-wildtype	Diffuse paediatric-type high grade glioma	Diffuse hemispheric glioma, H3 G34-mutant				96	glioblastoma, IDH-wildtype	Diffuse hemispheric glioma, H3 G34-mutant	Diffuse midline glioma, H3 K27-altered				96	Diffuse paediatric-type high grade glioma	glioblastoma, IDH-wildtype	Adult-type diffuse high grade glioma, IDH-wildtype				96	Astrocytoma, IDH-mutant	Adult-type diffuse high grade glioma, IDH-wildtype					96	Chordoid glioma, PRKCA-mutant	High-grade astrocytoma with piloid features	Diffuse hemispheric glioma, H3 G34-mutant
	97	Spinal ependymoma	posterior fossa ependymoma group B	glioblastoma, IDH-wildtype	Spinal ependymoma				97	posterior fossa ependymoma group B	Spinal ependymoma	posterior fossa ependymoma group A				97	Spinal ependymoma	Supratentorial ependymoma, YAP1-fused	posterior fossa ependymoma group B				97	posterior fossa ependymoma group A	posterior fossa ependymoma group B	Posterior fossa subependymoma				97	Supratentorial ependymoma, YAP1-fused	supratentorial ependymoma, ZFTA fusion-positive	posterior fossa ependymoma group B				97	Myxopapillary ependymoma	Spinal ependymoma	Spinal ependymoma, MYCN-amplified
	98	Myxopapillary ependymoma	glioblastoma, IDH-wildtype	meningioma, benign	Myxopapillary ependymoma				98	Myxopapillary ependymoma	Cauda equina neuroendocrine tumour [paraganglioma], subtype non-CIMP	Spinal ependymoma				98	Myxopapillary ependymoma						98	Myxopapillary ependymoma	Spinal ependymoma	Neuroepithelial tumour with PATZ1 fusion				98	Myxopapillary ependymoma	Spinal ependymoma					98
	99	meningioma, intermediate	meningioma, malignant	meningioma, benign	meningioma, malignant				99	meningioma, SMARCE1-altered	meningioma, intermediate	meningioma, malignant				99	meningioma, malignant	meningioma, intermediate	meningioma, benign				99	meningioma, intermediate	meningioma, SMARCE1-altered	meningioma, malignant				99	Solitary fibrous tumour / haemangiopericytoma	meningioma, intermediate					99	meningioma, SMARCE1-altered	CIC-rearranged sarcoma	Ewing sarcoma
	100	spinal subependymoma	Diffuse midline glioma, H3 K27-altered	Spinal ependymoma	spinal subependymoma				100	meningioma, intermediate	meningioma, malignant					100							100	spinal subependymoma	Spinal ependymoma	posterior fossa ependymoma group B				100	pilocytic astrocytoma	Diffuse midline glioma, H3 K27-altered	High-grade astrocytoma with piloid features				100	spinal subependymoma	posterior fossa ependymoma group A	supratentorial ependymoma, ZFTA fusion-positive
	101	choroid plexus carcinoma	choroid plexus papilloma	glioblastoma, IDH-wildtype	choroid plexus carcinoma				101	Spinal ependymoma, MYCN-amplified	posterior fossa ependymoma group A	choroid plexus carcinoma				101	choroid plexus carcinoma	Teratoma	Yolk sac tumour				101	Yolk sac tumour	choroid plexus carcinoma	papillary tumour of the pineal region				101	choroid plexus papilloma	choroid plexus carcinoma					101	choroid plexus carcinoma	choroid plexus papilloma	papillary tumour of the pineal region
	102	control tissue	meningioma, benign	normal pineal gland and pineocytoma	normal pineal gland and pineocytoma				102							102	Control tissue, blood						102	pilocytic astrocytoma	High-grade astrocytoma with piloid features	Control tissue, blood				102	Control tissue, blood	control tissue	control tissue				102	Pineoblastoma	Pineal parenchymal tumour of intermediate differentiation	Pituitary adenoma
	103	Atypical teratoid rhabdoid tumour	meningioma, malignant	meningioma, intermediate	meningioma, malignant				103	meningioma, malignant	meningioma, intermediate	meningioma, intermediate				103	meningioma, malignant	meningioma, intermediate	meningioma, benign				103	meningioma, malignant	meningioma, intermediate	meningioma, benign				103	meningioma, intermediate	meningioma, benign					103	Solitary fibrous tumour / haemangiopericytoma	Chordoma	meningioma, intermediate
	104	Oligodendroglioma, IDH-mutant and 1p/19q-codeleted	Astrocytoma, IDH-mutant	glioblastoma, IDH-wildtype	Oligodendroglioma, IDH-mutant and 1p/19q-codeleted				104	Oligodendroglioma, IDH-mutant and 1p/19q-codeleted	Astrocytoma, IDH-mutant					104	Astrocytoma, IDH-mutant	Oligodendroglioma, IDH-mutant and 1p/19q-codeleted	diffuse glioma, MYB- or MYBL1-altered				104	Oligodendroglioma, IDH-mutant and 1p/19q-codeleted	Polymorphous low-grade neuroepithelial tumour of the young	Astrocytoma, IDH-mutant				104	Astrocytoma, IDH-mutant						104	Oligodendroglioma, IDH-mutant and 1p/19q-codeleted	Astrocytoma, IDH-mutant	glioblastoma, IDH-wildtype
	105	Rhabdomyosarcoma	Ewing sarcoma	supratentorial ependymoma, ZFTA fusion-positive	Rhabdomyosarcoma				105	Ewing sarcoma	Rhabdomyosarcoma					105							105	CIC-rearranged sarcoma	Atypical teratoid rhabdoid tumour	Primary diffuse large B cell lymphoma of the CNS				105	Primary diffuse large B cell lymphoma of the CNS						105	Neuroblastoma, MYCN subtype	medulloblastoma Group 3	medulloblastoma Group 4
	106	Astroblastoma, MN1-altered, MN1:BEND2-fused	Rhabdomyosarcoma	Atypical teratoid rhabdoid tumour	Atypical teratoid rhabdoid tumour				106	Melanoma [metastatic]	Rhabdomyosarcoma	Ewing sarcoma				106	Rhabdomyosarcoma	Primary intracranial sarcoma, DICER1-mutant	Sinonasal undifferentiated carcinoma, IDH2-mutant				106	Atypical teratoid rhabdoid tumour	Rhabdomyosarcoma	Melanoma [metastatic]				106	Melanoma [metastatic]	meningioma, malignant	Chordoid glioma, PRKCA-mutant				106	Melanoma [metastatic]	Atypical teratoid rhabdoid tumour	Malignant melanotic nerve sheath tumour
	107	Ewing sarcoma	medulloblastoma, SHH-activated	supratentorial ependymoma, ZFTA fusion-positive	Ewing sarcoma				107	CNS neuroblastoma, FOXR2-altered	Neuroblastoma, MYCN subtype	Neuroblastoma, subtype TMM negative				107	CNS neuroblastoma, FOXR2-altered	CNS tumour with BCOR internal tandem duplication	Neuroblastoma, subtype ALT/TERT TMM positive				107	CNS neuroblastoma, FOXR2-altered	medulloblastoma Group 4	Pineoblastoma				107	Central neurocytoma						107	Neuroepithelial tumour with PATZ1 fusion	Rhabdomyosarcoma	CIC-rearranged sarcoma
	108	Pleomorphic xanthoastrocytoma	glioblastoma, IDH-wildtype	Control tissue, reactive tumour microenvironment	Pleomorphic xanthoastrocytoma				108	Pleomorphic xanthoastrocytoma	Subependymal giant cell astrocytoma					108	Langerhans cell histiocytosis	meningioma, benign	Inflammatory microenvironment				108	Pleomorphic xanthoastrocytoma	Neuroepithelial tumour with PATZ1 fusion	glioblastoma, IDH-wildtype				108	Pleomorphic xanthoastrocytoma	Primary intracranial sarcoma, DICER1-mutant					108	Pleomorphic xanthoastrocytoma	glioblastoma, IDH-wildtype	High-grade astrocytoma with piloid features
	109	Myxopapillary ependymoma	meningioma, benign	pilocytic astrocytoma	Myxopapillary ependymoma				109	Myxopapillary ependymoma						109	Myxopapillary ependymoma						109	Myxopapillary ependymoma	Spinal ependymoma	meningioma, benign				109	Myxopapillary ependymoma						109	Myxopapillary ependymoma
	110	Spinal ependymoma	pilocytic astrocytoma	Myxopapillary ependymoma	Spinal ependymoma, MYCN-amplified				110	spinal subependymoma	Spinal ependymoma	Schwannoma				110	pilocytic astrocytoma	diffuse glioma, MYB- or MYBL1-altered	Pituicytoma, granular cell tumour of the sellar region, and spindle-cell oncocytoma				110	pilocytic astrocytoma	Ganglioglioma	Rosette-forming glioneuronal tumour				110	pilocytic astrocytoma	High-grade astrocytoma with piloid features					110	Desmoplastic infantile ganglioglioma / desmoplastic infantile astrocytoma	pilocytic astrocytoma	High-grade astrocytoma with piloid features
	111	Spinal ependymoma, MYCN-amplified	Pituitary adenoma	Pineal parenchymal tumour of intermediate differentiation	Spinal ependymoma, MYCN-amplified				111	Neuroblastoma, MYCN subtype	Neuroblastoma, subtype ALT/TERT TMM positive	supratentorial ependymoma, ZFTA fusion-positive				111	Neuroepithelial tumour, MN1:CXXC5-fused	Yolk sac tumour	Atypical teratoid rhabdoid tumour				111	Rhabdomyosarcoma	medulloblastoma Group 3	Astroblastoma, MN1-altered, MN1:BEND2-fused				111	Adult-type diffuse high grade glioma, IDH-wildtype	Diffuse paediatric-type high grade glioma					111	spinal subependymoma	Spinal ependymoma, MYCN-amplified	Neuroepithelial tumour with PATZ1 fusion
	112	Spinal ependymoma	Myxopapillary ependymoma	glioblastoma, IDH-wildtype	Spinal ependymoma				112	Spinal ependymoma	posterior fossa ependymoma group B	Spinal ependymoma, MYCN-amplified				112	Spinal ependymoma	Supratentorial ependymoma, YAP1-fused	posterior fossa ependymoma group B				112	posterior fossa ependymoma group B	posterior fossa ependymoma group A	Spinal ependymoma				112	Spinal ependymoma	posterior fossa ependymoma group B	Supratentorial ependymoma, YAP1-fused				112	spinal subependymoma	Supratentorial subependymoma	Posterior fossa subependymoma
	113	Myxopapillary ependymoma	Astrocytoma, IDH-mutant	meningioma, intermediate	Myxopapillary ependymoma				113	Myxopapillary ependymoma						113	Myxopapillary ependymoma						113	Myxopapillary ependymoma	meningioma, benign	Neuroepithelial tumour with PATZ1 fusion				113	Myxopapillary ependymoma						113	Myxopapillary ependymoma
	114	Astrocytoma, IDH-mutant	Diffuse paediatric-type high grade glioma	Diffuse midline glioma, H3 K27-altered	Diffuse paediatric-type high grade glioma				114	High-grade diffuse glioma of the midline/posterior fossa; H3/IDH-wildtype	Diffuse midline glioma, H3 K27-altered	Diffuse paediatric-type high grade glioma				114	Diffuse midline glioma, H3 K27-altered	Astrocytoma, IDH-mutant	High-grade diffuse glioma of the midline/posterior fossa; H3/IDH-wildtype				114	High-grade diffuse glioma of the midline/posterior fossa; H3/IDH-wildtype	Diffuse midline glioma, H3 K27-altered	Diffuse paediatric-type high grade glioma				114	Diffuse midline glioma, H3 K27-altered						114	Diffuse paediatric-type high grade glioma	Astrocytoma, IDH-mutant	Diffuse midline glioma, H3 K27-altered
	115	medulloblastoma Group 3	glioblastoma, IDH-wildtype	Diffuse paediatric-type high grade glioma	CNS Embryonal tumour with PLAG-family amplification				115	Neuroblastoma, MYCN subtype	Neuroblastoma, subtype TMM negative	Pineoblastoma				115	Atypical teratoid rhabdoid tumour	Rhabdomyosarcoma	Primary intracranial sarcoma, DICER1-mutant				115	CIC-rearranged sarcoma	Primary intracranial sarcoma, DICER1-mutant	CNS Embryonal tumour with PLAG-family amplification				115	Medulloblastoma, WNT activated	Pineal parenchymal tumour of intermediate differentiation	Neuroblastoma, MYCN subtype				115	Pineoblastoma	Pineoblastoma, miRNA pathway altered, group 1	posterior fossa ependymoma group A
	116	meningioma, benign	meningioma, intermediate	glioblastoma, IDH-wildtype	meningioma, benign				116	meningioma, intermediate	meningioma, intermediate	meningioma, benign				116	meningioma, benign	meningioma, intermediate	meningioma, malignant				116	meningioma, benign	meningioma, intermediate	meningioma, malignant				116	meningioma, intermediate	meningioma, benign					116	meningioma, benign	meningioma, intermediate	meningioma, malignant
	117	Rhabdomyosarcoma	glioblastoma, IDH-wildtype	Ewing sarcoma	Melanoma [metastatic]				117	Rhabdomyosarcoma	Rhabdomyosarcoma	Ewing sarcoma				117							117	Melanoma [metastatic]	Primary diffuse large B cell lymphoma of the CNS	Atypical teratoid rhabdoid tumour				117	Ewing sarcoma						117
	118	Oligodendroglioma, IDH-mutant and 1p/19q-codeleted	Astrocytoma, IDH-mutant	meningioma, benign	Oligodendroglioma, IDH-mutant and 1p/19q-codeleted				118	Oligodendroglioma, IDH-mutant and 1p/19q-codeleted						118	Oligodendroglioma, IDH-mutant and 1p/19q-codeleted	Polymorphous low-grade neuroepithelial tumour of the young	Extraventricular neurocytoma				118	Oligodendroglioma, IDH-mutant and 1p/19q-codeleted	Polymorphous low-grade neuroepithelial tumour of the young	Diffuse glioneuronal tumour with oligodendroglioma-like features and nuclear clusters				118	Polymorphous low-grade neuroepithelial tumour of the young	Oligodendroglioma, IDH-mutant and 1p/19q-codeleted					118	Oligodendroglioma, IDH-mutant and 1p/19q-codeleted	Diffuse leptomeningeal glioneuronal tumour	pilocytic astrocytoma
	119	Diffuse hemispheric glioma, H3 G34-mutant	Diffuse paediatric-type high grade glioma	glioblastoma, IDH-wildtype	Diffuse hemispheric glioma, H3 G34-mutant				119	glioblastoma, IDH-wildtype	Astrocytoma, IDH-mutant	Adult-type diffuse high grade glioma, IDH-wildtype				119	Neuroepithelial tumour, PLAGL1-fused	glioblastoma, IDH-wildtype	Diffuse midline glioma, H3 K27-altered				119	Diffuse paediatric-type high grade glioma	Diffuse hemispheric glioma, H3 G34-mutant	glioblastoma, IDH-wildtype				119	Adult-type diffuse high grade glioma, IDH-wildtype	Astrocytoma, IDH-mutant	glioblastoma, IDH-wildtype				119	Diffuse paediatric-type high grade glioma	Diffuse midline glioma, H3 K27-altered	Diffuse hemispheric glioma, H3 G34-mutant
	120	Schwannoma	Control tissue, reactive tumour microenvironment	pilocytic astrocytoma	Schwannoma				120	Schwannoma						120	Schwannoma	CNS Schwannoma, VGLL-fused	Plexiform neurofibroma				120	Schwannoma	CNS Schwannoma, VGLL-fused	pilocytic astrocytoma				120	pilocytic astrocytoma						120	Schwannoma	CNS Schwannoma, VGLL-fused	Malignant melanotic nerve sheath tumour
	121	Supratentorial subependymoma	spinal subependymoma	pilocytic astrocytoma	Supratentorial subependymoma				121	Supratentorial subependymoma	spinal subependymoma	Posterior fossa subependymoma				121	Ganglioglioma	Polymorphous low-grade neuroepithelial tumour of the young	Diffuse glioneuronal tumour with oligodendroglioma-like features and nuclear clusters				121	Supratentorial subependymoma	spinal subependymoma	Posterior fossa subependymoma				121	spinal subependymoma	Supratentorial subependymoma					121	spinal subependymoma	Supratentorial subependymoma	Posterior fossa subependymoma
	122	meningioma, SMARCE1-altered	Chordoma	meningioma, benign	meningioma, SMARCE1-altered				122	Cauda equina neuroendocrine tumour [paraganglioma], subtype non-CIMP	meningioma, SMARCE1-altered					122	meningioma, SMARCE1-altered	meningioma, benign	meningioma, intermediate				122	meningioma, SMARCE1-altered	meningioma, intermediate	meningioma, benign				122	meningioma, intermediate						122	meningioma, SMARCE1-altered	Chordoma	Chordoid glioma, PRKCA-mutant
	123	CNS tumour with BCOR internal tandem duplication	Diffuse paediatric-type high grade glioma	supratentorial ependymoma, ZFTA fusion-positive	Astroblastoma, MN1-altered, MN1:BEND2-fused				123	glioblastoma, IDH-wildtype	CNS tumour with BCOR internal tandem duplication	supratentorial ependymoma, ZFTA fusion-positive				123	Infant-type hemispheric glioma	CIC-rearranged sarcoma	Primary intracranial sarcoma, DICER1-mutant				123	CNS tumour with BCOR internal tandem duplication	supratentorial ependymoma, ZFTA fusion-positive	Primary intracranial sarcoma, DICER1-mutant				123	CIC-rearranged sarcoma	glioblastoma, IDH-wildtype					123	Solitary fibrous tumour / haemangiopericytoma	meningioma, intermediate	meningioma, benign
	124	supratentorial ependymoma, ZFTA fusion-positive	glioblastoma, IDH-wildtype	Astrocytoma, IDH-mutant	Neuroepithelial tumour with PATZ1 fusion				124	supratentorial ependymoma, ZFTA fusion-positive	Spinal ependymoma, MYCN-amplified	posterior fossa ependymoma group A				124	Papillary glioneuronal tumour	Spinal ependymoma	posterior fossa ependymoma group B				124	glioblastoma, IDH-wildtype	Diffuse paediatric-type high grade glioma	Pleomorphic xanthoastrocytoma				124	Diffuse leptomeningeal glioneuronal tumour	Papillary glioneuronal tumour					124	CIC-rearranged sarcoma	Neuroepithelial tumour with PATZ1 fusion	Supratentorial ependymoma, YAP1-fused
	125	Medulloblastoma, WNT activated	supratentorial ependymoma, ZFTA fusion-positive	posterior fossa ependymoma group A	Medulloblastoma, WNT activated				125	supratentorial ependymoma, ZFTA fusion-positive	medulloblastoma Group 3	Neuroblastoma, MYCN subtype				125	CNS neuroblastoma, FOXR2-altered	Neuroepithelial tumour with PATZ1 fusion	Neuroblastoma, MYCN subtype				125	Atypical teratoid rhabdoid tumour	glioblastoma, IDH-wildtype	CNS embryonal tumour with BRD4:LEUTX fusion				125	Adult-type diffuse high grade glioma, IDH-wildtype	glioblastoma, IDH-wildtype	Astrocytoma, IDH-mutant				125	medulloblastoma Group 3	medulloblastoma Group 4	medulloblastoma, SHH-activated
	126	Sinonasal undifferentiated carcinoma, IDH2-mutant	Primary diffuse large B cell lymphoma of the CNS	Ewing sarcoma	Sinonasal undifferentiated carcinoma, IDH2-mutant				126	Olfactory neuroblastoma						126	choroid plexus carcinoma	meningioma, malignant	Melanoma [metastatic]				126	Atypical teratoid rhabdoid tumour	Sinonasal undifferentiated carcinoma, IDH2-mutant	CNS Embryonal tumour with PLAG-family amplification				126	Atypical teratoid rhabdoid tumour						126	Rhabdomyosarcoma	Neuroblastoma, MYCN subtype	Neuroblastoma, subtype ALT/TERT TMM positive
	127	Astroblastoma, MN1-altered, MN1:BEND2-fused	papillary tumour of the pineal region	supratentorial ependymoma, ZFTA fusion-positive	Astroblastoma, MN1-altered, MN1:BEND2-fused				127	supratentorial ependymoma, ZFTA fusion-positive	Supratentorial ependymoma, YAP1-fused	Astroblastoma, MN1-altered, MN1:BEND2-fused				127	Neuroepithelial tumour, MN1:CXXC5-fused	Astroblastoma, MN1-altered, MN1:BEND2-fused	Neuroepithelial tumour with PATZ1 fusion				127	Astroblastoma, MN1-altered, MN1:BEND2-fused	supratentorial ependymoma, ZFTA fusion-positive	Solitary fibrous tumour / haemangiopericytoma				127							127
	128	Posterior fossa subependymoma	posterior fossa ependymoma group A	glioblastoma, IDH-wildtype	Posterior fossa subependymoma				128	Supratentorial subependymoma	Posterior fossa subependymoma	spinal subependymoma				128	Supratentorial subependymoma	Posterior fossa subependymoma	spinal subependymoma				128	Posterior fossa subependymoma	Supratentorial subependymoma	spinal subependymoma				128	Supratentorial subependymoma						128	spinal subependymoma	Posterior fossa subependymoma	Supratentorial subependymoma
	129	Oligodendroglioma, IDH-mutant and 1p/19q-codeleted	Anaplastic neuroepithelial tumour with condensed nuclei	Diffuse midline glioma, H3 K27-altered	Anaplastic neuroepithelial tumour with condensed nuclei				129	meningioma, SMARCE1-altered	Cauda equina neuroendocrine tumour [paraganglioma], subtype non-CIMP					129	Oligodendroglioma, IDH-mutant and 1p/19q-codeleted	Extraventricular neurocytoma	Central neurocytoma				129	Neuroepithelial tumour with PATZ1 fusion	Extraventricular neurocytoma	Oligodendroglioma, IDH-mutant and 1p/19q-codeleted				129	Oligodendroglioma, IDH-mutant and 1p/19q-codeleted						129	Diffuse leptomeningeal glioneuronal tumour	Oligodendroglioma, IDH-mutant and 1p/19q-codeleted	Diffuse glioneuronal tumour with oligodendroglioma-like features and nuclear clusters
	130	Dysembryoplastic neuroepithelial tumour	pilocytic astrocytoma	Diffuse leptomeningeal glioneuronal tumour	Diffuse leptomeningeal glioneuronal tumour				130	Diffuse leptomeningeal glioneuronal tumour	Myxoid glioneuronal tumour, PDGFRA-mutant					130	Papillary glioneuronal tumour	Diffuse leptomeningeal glioneuronal tumour	pilocytic astrocytoma				130	Extraventricular neurocytoma	Diffuse glioneuronal tumour, subtype A	Myxoid glioneuronal tumour, PDGFRA-mutant				130	meningioma, intermediate						130	Diffuse leptomeningeal glioneuronal tumour	Diffuse glioneuronal tumour with oligodendroglioma-like features and nuclear clusters	Anaplastic neuroepithelial tumour with condensed nuclei
	131	Pituitary adenoma	glioblastoma, IDH-wildtype	meningioma, benign	Pituitary adenoma				131	Pituitary adenoma	Central neurocytoma					131	Pituitary adenoma	Spinal ependymoma	posterior fossa ependymoma group B				131	Pituitary adenoma	normal pineal gland and pineocytoma	Central neurocytoma				131	Pituitary adenoma						131	medulloblastoma Group 3	Pineoblastoma	Neuroblastoma, subtype ALT/TERT TMM positive
	132	Pituicytoma, granular cell tumour of the sellar region, and spindle-cell oncocytoma	Control tissue, reactive tumour microenvironment	glioblastoma, IDH-wildtype	Pituicytoma, granular cell tumour of the sellar region, and spindle-cell oncocytoma				132	pilocytic astrocytoma	Pituicytoma, granular cell tumour of the sellar region, and spindle-cell oncocytoma					132	Pituicytoma, granular cell tumour of the sellar region, and spindle-cell oncocytoma	Langerhans cell histiocytosis	control tissue				132	Pituicytoma, granular cell tumour of the sellar region, and spindle-cell oncocytoma	control tissue	Pituitary adenoma				132	Diffuse midline glioma, H3 K27-altered						132	rhabdomyosarcoma	Pineoblastoma	Neuroblastoma, subtype ALT/TERT TMM positive
	133	embryonal tumour with multilayered rosettes	glioblastoma, IDH-wildtype	posterior fossa ependymoma group A	Neuroblastoma, MYCN subtype				133	Neuroblastoma, subtype TMM negative	Neuroblastoma, subtype ALT/TERT TMM positive	Sinonasal undifferentiated carcinoma, IDH2-mutant				133	Primary diffuse large B cell lymphoma of the CNS	Sinonasal undifferentiated carcinoma, IDH2-mutant	Pineoblastoma				133	Sinonasal undifferentiated carcinoma, IDH2-mutant	Atypical teratoid rhabdoid tumour	embryonal tumour with multilayered rosettes				133	meningioma, malignant	meningioma, intermediate	Ewing sarcoma				133	medulloblastoma Group 3	Rhabdomyosarcoma	embryonal tumour with multilayered rosettes
	134	Pituitary adenoma	papillary tumour of the pineal region	glioblastoma, IDH-wildtype	Pituitary adenoma				134	posterior fossa ependymoma group B	Spinal ependymoma	Pituitary adenoma				134	Spinal ependymoma	Supratentorial ependymoma, YAP1-fused	Astroblastoma, MN1-altered, MN1:BEND2-fused				134	Pituitary adenoma	supratentorial ependymoma, ZFTA fusion-positive	supratentorial ependymoma, ZFTA fusion-positive				134	Supratentorial ependymoma, YAP1-fused	Pituitary adenoma	Astroblastoma, MN1-altered, MN1:BEND2-fused				134	posterior fossa ependymoma group A	posterior fossa ependymoma group B	Spinal ependymoma
	135	Pituitary adenoma	posterior fossa ependymoma group A	High-grade astrocytoma with piloid features	Liponeurocytoma				135	Central neurocytoma	Liponeurocytoma					135							135							135							135
	136	Medulloblastoma, WNT activated	Pineoblastoma	Pineoblastoma, miRNA pathway altered, group 1	Medulloblastoma, WNT activated				136	CNS neuroblastoma, FOXR2-altered	Pineoblastoma	medulloblastoma Group 4				136	Neuroblastoma, MYCN subtype	medulloblastoma Group 3	CNS neuroblastoma, FOXR2-altered				136	embryonal tumour with multilayered rosettes	CNS neuroblastoma, FOXR2-altered	medulloblastoma Group 3				136	CNS neuroblastoma, FOXR2-altered	medulloblastoma Group 3					136	medulloblastoma Group 3	Pineoblastoma	Neuroblastoma, subtype ALT/TERT TMM positive
	137	Diffuse midline glioma, H3 K27-altered	Astrocytoma, IDH-mutant	Diffuse paediatric-type high grade glioma	CNS tumour with BCOR internal tandem duplication				137	glioblastoma, IDH-wildtype	Adult-type diffuse high grade glioma, IDH-wildtype	Supratentorial ependymoma, YAP1-fused				137	Astrocytoma, IDH-mutant	Diffuse midline glioma, H3 K27-altered	Adult-type diffuse high grade glioma, IDH-wildtype				137	Desmoplastic myxoid tumour, SMARCB1-altered	Atypical teratoid rhabdoid tumour	Primary intracranial sarcoma, DICER1-mutant				137	Pineal parenchymal tumour of intermediate differentiation	Central neurocytoma					137
	138	glioblastoma, IDH-wildtype	Oligosarcoma, IDH-mutant	Inflammatory microenvironment	Oligosarcoma, IDH-mutant				138	Pleomorphic xanthoastrocytoma	glioblastoma, IDH-wildtype	Oligosarcoma, IDH-mutant				138	meningioma, malignant	meningioma, intermediate	Solitary fibrous tumour / haemangiopericytoma				138	glioblastoma, IDH-wildtype	Oligosarcoma, IDH-mutant	supratentorial ependymoma, ZFTA fusion-positive				138	High-grade astrocytoma with piloid features	pilocytic astrocytoma	Pleomorphic xanthoastrocytoma				138	glioblastoma, IDH-wildtype	Pleomorphic xanthoastrocytoma	Oligosarcoma, IDH-mutant
	139	supratentorial ependymoma, ZFTA fusion-positive	posterior fossa ependymoma group A	glioblastoma, IDH-wildtype	supratentorial ependymoma, ZFTA fusion-positive				139	posterior fossa ependymoma group A	supratentorial ependymoma, ZFTA fusion-positive	Neuroepithelial tumour, PLAGL1-fused				139	Neuroepithelial tumour with PATZ1 fusion	supratentorial ependymoma, ZFTA fusion-positive	Spinal ependymoma, MYCN-amplified				139	supratentorial ependymoma, ZFTA fusion-positive	posterior fossa ependymoma group A	CNS tumour with BCOR internal tandem duplication				139	posterior fossa ependymoma group A	posterior fossa ependymoma group B	Supratentorial ependymoma, YAP1-fused				139	Supratentorial ependymoma, YAP1-fused	supratentorial ependymoma, ZFTA fusion-positive	spinal ependymoma
	140	Haemangioblastoma	Desmoplastic infantile ganglioglioma / desmoplastic infantile astrocytoma	meningioma, benign	Haemangioblastoma				140	Haemangioblastoma						140	meningioma, SMARCE1-altered	Germinoma	Teratoma				140	Solitary fibrous tumour / haemangiopericytoma	Haemangioblastoma	Neuroepithelial tumour with PATZ1 fusion				140	pilocytic astrocytoma	Diffuse midline glioma, H3 K27-altered	High-grade astrocytoma with piloid features				140	Haemangioblastoma	Solitary fibrous tumour / haemangiopericytoma	meningioma, benign
	141	Haemangioblastoma	Desmoplastic infantile ganglioglioma / desmoplastic infantile astrocytoma	glioblastoma, IDH-wildtype	Haemangioblastoma				141	Haemangioblastoma						141	Yolk sac tumour	Germinoma	meningioma, SMARCE1-altered				141	Haemangioblastoma	Solitary fibrous tumour / haemangiopericytoma	Astroblastoma, MN1-altered, MN1:BEND2-fused				141	Cauda equina neuroendocrine tumour [paraganglioma], subtype non-CIMP	Melanoma [metastatic]	Pituitary adenoma				141	Haemangioblastoma	Solitary fibrous tumour / haemangiopericytoma
	142	Pineoblastoma	Ewing sarcoma	meningioma, benign	Pineoblastoma				142	Neuroblastoma, subtype TMM negative	medulloblastoma Group 3	Pineoblastoma				142	Pineoblastoma	Pineoblastoma, miRNA pathway altered, group 1	CNS neuroblastoma, FOXR2-altered				142	CNS neuroblastoma, FOXR2-altered	CNS embryonal tumour with BRD4:LEUTX fusion	medulloblastoma Group 3				142	Pineoblastoma	Neuroblastoma, MYCN subtype	medulloblastoma Group 4				142	Pineoblastoma	Neuroblastoma, subtype ALT/TERT TMM positive	medulloblastoma Group 3
	143	glioblastoma, IDH-wildtype	Diffuse paediatric-type high grade glioma	Diffuse hemispheric glioma, H3 G34-mutant	Diffuse hemispheric glioma, H3 G34-mutant				143	glioblastoma, IDH-wildtype	Diffuse paediatric-type high grade glioma	Diffuse hemispheric glioma, H3 G34-mutant				143	Astrocytoma, IDH-mutant	Ganglioglioma	Oligodendroglioma, IDH-mutant and 1p/19q-codeleted				143	Diffuse paediatric-type high grade glioma	glioblastoma, IDH-wildtype	Adult-type diffuse high grade glioma, IDH-wildtype				143	Astrocytoma, IDH-mutant	Diffuse midline glioma, H3 K27-altered					143	Astrocytoma, IDH-mutant	glioblastoma, IDH-wildtype	Diffuse midline glioma, H3 K27-altered
	144	medulloblastoma, SHH-activated	medulloblastoma Group 4	medulloblastoma Group 3	medulloblastoma, SHH-activated				144	medulloblastoma Group 4	medulloblastoma Group 3	medulloblastoma, SHH-activated				144	medulloblastoma, SHH-activated	medulloblastoma Group 3	medulloblastoma Group 4				144	medulloblastoma Group 3	medulloblastoma, SHH-activated	medulloblastoma Group 4				144	CIC-rearranged sarcoma	Solitary fibrous tumour / haemangiopericytoma					144	medulloblastoma, SHH-activated	Medulloblastoma, WNT activated	medulloblastoma Group 3
	145	Chordoid glioma, PRKCA-mutant	Pituicytoma, granular cell tumour of the sellar region, and spindle-cell oncocytoma	glioblastoma, IDH-wildtype	Chordoid glioma, PRKCA-mutant				145	meningioma, benign	Inflammatory microenvironment					145	meningioma, benign	meningioma, intermediate	meningioma, malignant				145	Chordoid glioma, PRKCA-mutant	Astroblastoma, MN1-altered, MN1:BEND2-fused	meningioma, intermediate				145	meningioma, intermediate						145	Chordoid glioma, PRKCA-mutant	Diffuse hemispheric glioma, H3 G34-mutant	Pleomorphic xanthoastrocytoma
	146	glioblastoma, IDH-wildtype	Pleomorphic xanthoastrocytoma	Melanoma [metastatic]	Melanoma [metastatic]				146	Melanoma [metastatic]	Melanocytoma					146	Melanoma [metastatic]	Germinoma	Plasmacytoma of the CNS				146	Melanoma [metastatic]	meningioma, malignant	Atypical teratoid rhabdoid tumour				146	Melanoma [metastatic]	Melanocytoma	Atypical teratoid rhabdoid tumour				146	Melanoma [metastatic]	Melanocytoma
	147	medulloblastoma Group 4	medulloblastoma, SHH-activated	Atypical teratoid rhabdoid tumour	Teratoma				147	Teratoma	Sinonasal undifferentiated carcinoma, IDH2-mutant	Adamantinomatous craniopharyngioma				147	Teratoma	Adamantinomatous craniopharyngioma	Yolk sac tumour				147	Teratoma	embryonal tumour with multilayered rosettes	Intraocular medulloepithelioma				147	Teratoma						147	Teratoma	Sinonasal undifferentiated carcinoma, IDH2-mutant
	148	normal pineal gland and pineocytoma	Oligodendroglioma, IDH-mutant and 1p/19q-codeleted	Pineal parenchymal tumour of intermediate differentiation	normal pineal gland and pineocytoma				148	Central neurocytoma	Pineal parenchymal tumour of intermediate differentiation	Extraventricular neurocytoma				148	Germinoma	Central neurocytoma	Extraventricular neurocytoma				148	Extraventricular neurocytoma	Diffuse glioneuronal tumour, subtype A	Oligodendroglioma, IDH-mutant and 1p/19q-codeleted				148	Central neurocytoma	Oligodendroglioma, IDH-mutant and 1p/19q-codeleted					148	Central neurocytoma	Pineoblastoma	Pituitary adenoma
	149	normal pineal gland and pineocytoma	Astrocytoma, IDH-mutant	posterior fossa ependymoma group B	normal pineal gland and pineocytoma				149	Extraventricular neurocytoma	Pineal parenchymal tumour of intermediate differentiation	normal pineal gland and pineocytoma				149	CNS neuroblastoma, FOXR2-altered	CNS Embryonal tumour with PLAG-family amplification	Rosette-forming glioneuronal tumour				149							149							149
	150	medulloblastoma Group 3	medulloblastoma Group 4	glioblastoma, IDH-wildtype	medulloblastoma Group 4				150	medulloblastoma Group 3	medulloblastoma Group 4	Medulloblastoma, WNT activated				150	medulloblastoma, SHH-activated	medulloblastoma Group 3	medulloblastoma Group 4				150	medulloblastoma, SHH-activated	medulloblastoma Group 4	Atypical teratoid rhabdoid tumour				150	Atypical teratoid rhabdoid tumour	medulloblastoma Group 4	Diffuse paediatric-type high grade glioma				150	medulloblastoma Group 3	medulloblastoma Group 4	medulloblastoma, SHH-activated
	151	Pituicytoma, granular cell tumour of the sellar region, and spindle-cell oncocytoma	glioblastoma, IDH-wildtype	Diffuse paediatric-type high grade glioma	Pituicytoma, granular cell tumour of the sellar region, and spindle-cell oncocytoma				151	Pituicytoma, granular cell tumour of the sellar region, and spindle-cell oncocytoma	glioblastoma, IDH-wildtype					151	Pituicytoma, granular cell tumour of the sellar region, and spindle-cell oncocytoma	Langerhans cell histiocytosis					151	Pituicytoma, granular cell tumour of the sellar region, and spindle-cell oncocytoma	posterior fossa ependymoma group B	Ganglioglioma				151	Adult-type diffuse high grade glioma, IDH-wildtype						151	Pituicytoma, granular cell tumour of the sellar region, and spindle-cell oncocytoma	Subependymal giant cell astrocytoma	Solitary fibrous tumour / haemangiopericytoma
	152	Oligodendroglioma, IDH-mutant and 1p/19q-codeleted	Dysembryoplastic neuroepithelial tumour	glioblastoma, IDH-wildtype	Neuroepithelial tumour with PATZ1 fusion				152	Diffuse leptomeningeal glioneuronal tumour	Dysembryoplastic neuroepithelial tumour	pilocytic astrocytoma				152	Diffuse leptomeningeal glioneuronal tumour	Extraventricular neurocytoma	Central neurocytoma				152	Diffuse leptomeningeal glioneuronal tumour	Rosette-forming glioneuronal tumour	Extraventricular neurocytoma				152	Spinal ependymoma	Supratentorial ependymoma, YAP1-fused					152	Diffuse leptomeningeal glioneuronal tumour	Diffuse glioneuronal tumour with oligodendroglioma-like features and nuclear clusters	Oligodendroglioma, IDH-mutant and 1p/19q-codeleted
	153	medulloblastoma, SHH-activated	medulloblastoma Group 4	pilocytic astrocytoma	medulloblastoma, SHH-activated				153	medulloblastoma, SHH-activated	medulloblastoma Group 4	medulloblastoma Group 3				153	Neuroblastoma, subtype ALT/TERT TMM positive	Neuroblastoma, subtype TMM negative	Neuroblastoma, MYCN subtype				153	medulloblastoma, SHH-activated	Medulloblastoma, WNT activated	medulloblastoma Group 4				153	medulloblastoma, SHH-activated	Neuroblastoma, MYCN subtype	Atypical teratoid rhabdoid tumour				153	medulloblastoma, SHH-activated	Medulloblastoma, WNT activated	medulloblastoma Group 3
	154	posterior fossa ependymoma group A	embryonal tumour with multilayered rosettes	supratentorial ependymoma, ZFTA fusion-positive	embryonal tumour with multilayered rosettes				154	embryonal tumour with multilayered rosettes	supratentorial ependymoma, ZFTA fusion-positive	Supratentorial ependymoma, YAP1-fused				154	embryonal tumour with multilayered rosettes	Medullomyoblastoma	Spinal ependymoma, MYCN-amplified				154	CNS neuroblastoma, FOXR2-altered	Supratentorial ependymoma, YAP1-fused	supratentorial ependymoma, ZFTA fusion-positive				154	Diffuse paediatric-type high grade glioma	CNS neuroblastoma, FOXR2-altered	Central neurocytoma				154	embryonal tumour with multilayered rosettes	CNS tumour with BCOR internal tandem duplication	CNS Embryonal tumour with PLAG-family amplification
	155	pilocytic astrocytoma	Control tissue, reactive tumour microenvironment	glioblastoma, IDH-wildtype	Control tissue, reactive tumour microenvironment				155	Control tissue, reactive tumour microenvironment	Inflammatory microenvironment					155	pilocytic astrocytoma	Ganglioglioma	Angiocentric glioma, MYB/MYBL1-altered				155	Ganglioglioma	Pleomorphic xanthoastrocytoma	pilocytic astrocytoma				155	Polymorphous low-grade neuroepithelial tumour of the young						155	pilocytic astrocytoma	Polymorphous low-grade neuroepithelial tumour of the young	Ganglioglioma
	156	Angiocentric glioma, MYB/MYBL1-altered	Spinal ependymoma	Spinal ependymoma, MYCN-amplified	Angiocentric glioma, MYB/MYBL1-altered				156	Angiocentric glioma, MYB/MYBL1-altered						156	Angiocentric glioma, MYB/MYBL1-altered	Astroblastoma, MN1-altered, MN1:BEND2-fused	Neuroepithelial tumour, MN1:CXXC5-fused				156	Angiocentric glioma, MYB/MYBL1-altered	supratentorial ependymoma, ZFTA fusion-positive	CNS tumour with BCOR internal tandem duplication				156	Angiocentric glioma, MYB/MYBL1-altered						156	Solitary fibrous tumour / haemangiopericytoma	Malignant melanotic nerve sheath tumour	CIC-rearranged sarcoma
	157	Angiocentric glioma, MYB/MYBL1-altered	glioblastoma, IDH-wildtype	Atypical teratoid rhabdoid tumour	Angiocentric glioma, MYB/MYBL1-altered				157	Angiocentric glioma, MYB/MYBL1-altered						157	Angiocentric glioma, MYB/MYBL1-altered	Astroblastoma, MN1-altered, MN1:BEND2-fused	Neuroepithelial tumour, MN1:CXXC5-fused				157	Angiocentric glioma, MYB/MYBL1-altered	Schwannoma	meningioma, benign				157	meningioma, benign	meningioma, intermediate					157	Pleomorphic xanthoastrocytoma	Desmoplastic infantile ganglioglioma / desmoplastic infantile astrocytoma	Solitary fibrous tumour / haemangiopericytoma
	158	Central neurocytoma	normal pineal gland and pineocytoma	posterior fossa ependymoma group A	Central neurocytoma				158	Central neurocytoma	Pineal parenchymal tumour of intermediate differentiation	Extraventricular neurocytoma				158	Extraventricular neurocytoma	Central neurocytoma	Oligodendroglioma, IDH-mutant and 1p/19q-codeleted				158							158							158
	159	Germinoma	Atypical teratoid rhabdoid tumour	Pineoblastoma, miRNA pathway altered, group 1	Germinoma				159	Germinoma						159	Germinoma	Langerhans cell histiocytosis	Melanoma [metastatic]				159	Melanoma [metastatic]	Primary diffuse large B cell lymphoma of the CNS	Atypical teratoid rhabdoid tumour				159	Germinoma	Atypical teratoid rhabdoid tumour					159	Germinoma	Yolk sac tumour	Teratoma
	160	Haemangioblastoma	meningioma, benign	glioblastoma, IDH-wildtype	Haemangioblastoma				160	Haemangioblastoma						160	Haemangioblastoma	Solitary fibrous tumour / haemangiopericytoma	meningioma, benign				160	Solitary fibrous tumour / haemangiopericytoma	Haemangioblastoma	meningioma, benign				160	Solitary fibrous tumour / haemangiopericytoma						160	Haemangioblastoma	Solitary fibrous tumour / haemangiopericytoma	meningioma, benign
	161	Solitary fibrous tumour / haemangiopericytoma	Melanocytoma	Malignant melanotic nerve sheath tumour	Solitary fibrous tumour / haemangiopericytoma				161	Solitary fibrous tumour / haemangiopericytoma						161	Solitary fibrous tumour / haemangiopericytoma	meningioma, intermediate	meningioma, malignant				161	Primary intracranial sarcoma, DICER1-mutant	Solitary fibrous tumour / haemangiopericytoma	Rhabdomyosarcoma				161	Solitary fibrous tumour / haemangiopericytoma	CIC-rearranged sarcoma					161	Solitary fibrous tumour / haemangiopericytoma	meningioma, intermediate	meningioma, benign
	162	medulloblastoma Group 3	medulloblastoma, SHH-activated	Pineoblastoma, miRNA pathway altered, group 1	medulloblastoma Group 3				162	medulloblastoma Group 3	medulloblastoma Group 4	medulloblastoma, SHH-activated				162	medulloblastoma Group 3	medulloblastoma Group 4	medulloblastoma, SHH-activated				162	medulloblastoma, SHH-activated	medulloblastoma Group 3	Atypical teratoid rhabdoid tumour				162	medulloblastoma Group 4	medulloblastoma Group 3	Diffuse paediatric-type high grade glioma				162	medulloblastoma Group 3	Pineoblastoma	Neuroblastoma, MYCN subtype
	163	Solitary fibrous tumour / haemangiopericytoma	Diffuse paediatric-type high grade glioma	Oligodendroglioma, IDH-mutant and 1p/19q-codeleted	Solitary fibrous tumour / haemangiopericytoma				163	Solitary fibrous tumour / haemangiopericytoma						163	meningioma, intermediate	meningioma, malignant	Solitary fibrous tumour / haemangiopericytoma				163	Solitary fibrous tumour / haemangiopericytoma	supratentorial ependymoma, ZFTA fusion-positive	Astroblastoma, MN1-altered, MN1:BEND2-fused				163	Solitary fibrous tumour / haemangiopericytoma	CIC-rearranged sarcoma	glioblastoma, IDH-wildtype				163	Solitary fibrous tumour / haemangiopericytoma	meningioma, benign	CIC-rearranged sarcoma
	164	Supratentorial subependymoma	spinal subependymoma	Astrocytoma, IDH-mutant	Supratentorial subependymoma				164	spinal subependymoma	Supratentorial subependymoma	Posterior fossa subependymoma				164	Supratentorial subependymoma	Posterior fossa subependymoma	spinal subependymoma				164	Supratentorial subependymoma	Posterior fossa subependymoma	spinal subependymoma				164	Supratentorial subependymoma	Posterior fossa subependymoma					164	Supratentorial subependymoma	Posterior fossa subependymoma	spinal subependymoma
	165	Supratentorial subependymoma	spinal subependymoma	Posterior fossa subependymoma	Supratentorial subependymoma				165	Supratentorial subependymoma	Posterior fossa subependymoma	spinal subependymoma				165	Supratentorial subependymoma	Posterior fossa subependymoma	spinal subependymoma				165	Posterior fossa subependymoma	posterior fossa ependymoma group A	Supratentorial subependymoma				165	Posterior fossa subependymoma	Supratentorial subependymoma					165	Supratentorial subependymoma	posterior fossa subependymoma	spinal subependymoma
	166	Pituicytoma, granular cell tumour of the sellar region, and spindle-cell oncocytoma	glioblastoma, IDH-wildtype	meningioma, benign	Pituicytoma, granular cell tumour of the sellar region, and spindle-cell oncocytoma				166	Pituicytoma, granular cell tumour of the sellar region, and spindle-cell oncocytoma						166	Pituicytoma, granular cell tumour of the sellar region, and spindle-cell oncocytoma						166	Pituicytoma, granular cell tumour of the sellar region, and spindle-cell oncocytoma	Ganglioglioma	Subependymal giant cell astrocytoma				166							166	Pituicytoma, granular cell tumour of the sellar region, and spindle-cell oncocytoma	Haemangioblastoma	Solitary fibrous tumour / haemangiopericytoma
	167	glioblastoma, IDH-wildtype	Melanoma [metastatic]	Pleomorphic xanthoastrocytoma	Melanoma [metastatic]				167	Melanoma [metastatic]						167	Melanoma [metastatic]	Melanocytoma					167	Melanoma [metastatic]	Melanocytoma	Primary diffuse large B cell lymphoma of the CNS				167	Plasmacytoma of the CNS	Primary diffuse large B cell lymphoma of the CNS					167	Melanoma [metastatic]	Melanocytoma
	168	Astrocytoma, IDH-mutant	Diffuse midline glioma, H3 K27-altered	High-grade astrocytoma with piloid features	Posterior fossa subependymoma				168							168							168	OUT OF FOCUS	OUT OF FOCUS	OUT OF FOCUS				168							168
	169	Subependymal giant cell astrocytoma	pilocytic astrocytoma	supratentorial ependymoma, ZFTA fusion-positive	Subependymal giant cell astrocytoma				169	Pleomorphic xanthoastrocytoma	Subependymal giant cell astrocytoma					169	Ganglioglioma	Desmoplastic infantile ganglioglioma / desmoplastic infantile astrocytoma	Polymorphous low-grade neuroepithelial tumour of the young				169	Subependymal giant cell astrocytoma	Supratentorial subependymoma	Neuroepithelial tumour, PLAGL1-fused				169	Subependymal giant cell astrocytoma						169	Subependymal giant cell astrocytoma
	170	Desmoplastic infantile ganglioglioma / desmoplastic infantile astrocytoma	glioblastoma, IDH-wildtype	Infant-type hemispheric glioma	Desmoplastic infantile ganglioglioma / desmoplastic infantile astrocytoma				170	Desmoplastic infantile ganglioglioma / desmoplastic infantile astrocytoma						170	Solitary fibrous tumour / haemangiopericytoma	meningioma, benign	meningioma, intermediate				170	Desmoplastic infantile ganglioglioma / desmoplastic infantile astrocytoma	Pleomorphic xanthoastrocytoma	Infant-type hemispheric glioma				170	meningioma, intermediate	Solitary fibrous tumour / haemangiopericytoma					170	Solitary fibrous tumour / haemangiopericytoma	CIC-rearranged sarcoma	Desmoplastic infantile ganglioglioma / desmoplastic infantile astrocytoma
	171	Pituitary adenoma	glioblastoma, IDH-wildtype	meningioma, benign	Pituitary adenoma				171	Primary diffuse large B cell lymphoma of the CNS	Pineoblastoma	Pineal parenchymal tumour of intermediate differentiation				171	Pituitary adenoma	meningioma, intermediate	Cauda equina neuroendocrine tumour [paraganglioma], subtype non-CIMP				171	Pituitary adenoma	Central neurocytoma	Extraventricular neurocytoma				171	Pituitary adenoma	Central neurocytoma	Extraventricular neurocytoma				171	Pineoblastoma	medulloblastoma Group 3	posterior fossa ependymoma group A
	172	Melanocytoma	Malignant melanotic nerve sheath tumour	glioblastoma, IDH-wildtype	Melanocytoma				172	Melanocytoma	Melanoma [metastatic]					172	Melanocytoma	Melanoma [metastatic]	Malignant melanotic nerve sheath tumour				172	Melanocytoma	Melanoma [metastatic]	Malignant melanotic nerve sheath tumour				172	Melanoma [metastatic]	Melanocytoma	meningioma, intermediate				172	Melanoma [metastatic]	Melanocytoma	Malignant melanotic nerve sheath tumour
	173	Olfactory neuroblastoma	Pituitary adenoma	choroid plexus carcinoma	Olfactory neuroblastoma				173	Melanoma [metastatic]	meningioma, malignant					173	choroid plexus carcinoma	meningioma, malignant	papillary tumour of the pineal region				173	Olfactory neuroblastoma	Sinonasal undifferentiated carcinoma, IDH2-mutant	Pituitary adenoma				173	Adult-type diffuse high grade glioma, IDH-wildtype	Astrocytoma, IDH-mutant	Diffuse hemispheric glioma, H3 G34-mutant				173	Olfactory neuroblastoma	Neuroblastoma, MYCN subtype	Neuroblastoma, subtype ALT/TERT TMM positive
	174	Olfactory neuroblastoma	medulloblastoma, SHH-activated	Sinonasal undifferentiated carcinoma, IDH2-mutant	Olfactory neuroblastoma				174	CNS neuroblastoma, FOXR2-altered	Olfactory neuroblastoma	Neuroblastoma, MYCN subtype				174	Olfactory neuroblastoma	Neuroblastoma, subtype ALT/TERT TMM positive	Ewing sarcoma				174	Olfactory neuroblastoma	Sinonasal undifferentiated carcinoma, IDH2-mutant	Melanoma [metastatic]				174	meningioma, intermediate						174	Olfactory neuroblastoma	Neuroblastoma, MYCN subtype	Neuroblastoma, subtype ALT/TERT TMM positive
	175	Cauda equina neuroendocrine tumour [paraganglioma], subtype non-CIMP	Pituitary adenoma	Astrocytoma, IDH-mutant	Cauda equina neuroendocrine tumour [paraganglioma], subtype non-CIMP				175	Astroblastoma, MN1-altered, MN1:BEND2-fused	CNS tumour with BCOR internal tandem duplication	Cauda equina neuroendocrine tumour [paraganglioma], subtype non-CIMP				175	Myxopapillary ependymoma	Pituitary adenoma	papillary tumour of the pineal region				175	Papillary glioneuronal tumour	Astroblastoma, MN1-altered, MN1:BEND2-fused	Diffuse glioneuronal tumour, subtype A				175	Myxopapillary ependymoma						175	choroid plexus papilloma	choroid plexus carcinoma	Teratoma
	176	Malignant melanotic nerve sheath tumour	Pleomorphic xanthoastrocytoma	glioblastoma, IDH-wildtype	Malignant melanotic nerve sheath tumour				176	Ewing sarcoma	CIC-rearranged sarcoma	Primary intracranial sarcoma, DICER1-mutant				176	Solitary fibrous tumour / haemangiopericytoma	Rhabdomyosarcoma	Primary intracranial sarcoma, DICER1-mutant				176							176							176
	177	Dysembryoplastic neuroepithelial tumour	Diffuse midline glioma, H3 K27-altered	pilocytic astrocytoma	Dysembryoplastic neuroepithelial tumour				177	Myxoid glioneuronal tumour, PDGFRA-mutant	Dysembryoplastic neuroepithelial tumour	Rosette-forming glioneuronal tumour				177	Dysembryoplastic neuroepithelial tumour	Rosette-forming glioneuronal tumour	Myxoid glioneuronal tumour, PDGFRA-mutant				177	Dysembryoplastic neuroepithelial tumour	Myxoid glioneuronal tumour, PDGFRA-mutant	Rosette-forming glioneuronal tumour				177	Central neurocytoma	Polymorphous low-grade neuroepithelial tumour of the young	Dysembryoplastic neuroepithelial tumour				177	Dysembryoplastic neuroepithelial tumour	Myxoid glioneuronal tumour, PDGFRA-mutant	Extraventricular neurocytoma
	178	choroid plexus carcinoma	Diffuse paediatric-type high grade glioma	meningioma, intermediate	choroid plexus carcinoma				178	Primary intracranial sarcoma, DICER1-mutant	Melanoma [metastatic]					178	Pleomorphic xanthoastrocytoma	glioblastoma, IDH-wildtype	High-grade astrocytoma with piloid features				178	choroid plexus carcinoma	Yolk sac tumour	Germinoma				178	meningioma, malignant	choroid plexus carcinoma					178	Rhabdomyosarcoma	Atypical teratoid rhabdoid tumour	CIC-rearranged sarcoma
	179	Atypical teratoid rhabdoid tumour	Inflammatory microenvironment	supratentorial ependymoma, ZFTA fusion-positive	Atypical teratoid rhabdoid tumour				179	Melanoma [metastatic]	Pleomorphic xanthoastrocytoma	Atypical teratoid rhabdoid tumour				179	Melanoma [metastatic]	meningioma, malignant	Teratoma				179	Ewing sarcoma	Primary intracranial sarcoma, DICER1-mutant	Melanoma [metastatic]				179	Melanoma [metastatic]	Atypical teratoid rhabdoid tumour	Adult-type diffuse high grade glioma, IDH-wildtype				179	CNS neuroblastoma, FOXR2-altered	Atypical teratoid rhabdoid tumour	medulloblastoma Group 3
	180	Pineal parenchymal tumour of intermediate differentiation	Olfactory neuroblastoma	Astrocytoma, IDH-mutant	Pineal parenchymal tumour of intermediate differentiation				180	Pineal parenchymal tumour of intermediate differentiation	Central neurocytoma	Pineoblastoma				180	Pituitary adenoma	meningioma, benign	meningioma, intermediate				180	Central neurocytoma	Extraventricular neurocytoma	supratentorial ependymoma, ZFTA fusion-positive				180	meningioma, intermediate	CIC-rearranged sarcoma					180	Neuroepithelial tumour, PLAGL1-fused	Neuroepithelial tumour with PATZ1 fusion	CIC-rearranged sarcoma
	181	medulloblastoma Group 3	glioblastoma, IDH-wildtype	medulloblastoma Group 4	medulloblastoma Group 3				181	medulloblastoma Group 4	medulloblastoma Group 3	High-grade diffuse glioma of the midline/posterior fossa; H3/IDH-wildtype				181	Atypical teratoid rhabdoid tumour	Rhabdomyosarcoma	medulloblastoma Group 3				181	Atypical teratoid rhabdoid tumour	medulloblastoma Group 3	choroid plexus carcinoma				181	Medulloblastoma, WNT activated	medulloblastoma Group 3	medulloblastoma, SHH-activated				181	medulloblastoma Group 3	medulloblastoma Group 4	medulloblastoma, SHH-activated
	182	glioblastoma, IDH-wildtype	Control tissue, reactive tumour microenvironment	pilocytic astrocytoma	Malignant melanotic nerve sheath tumour				182	glioblastoma, IDH-wildtype	Pleomorphic xanthoastrocytoma					182	glioblastoma, IDH-wildtype	Neuroepithelial tumour with PATZ1 fusion	Pleomorphic xanthoastrocytoma				182	glioblastoma, IDH-wildtype	High-grade astrocytoma with piloid features	Pleomorphic xanthoastrocytoma				182	Ganglioglioma	Pleomorphic xanthoastrocytoma					182	glioblastoma, IDH-wildtype	Pleomorphic xanthoastrocytoma	Diffuse midline glioma, H3 K27-altered
	183	posterior fossa ependymoma group A	glioblastoma, IDH-wildtype	posterior fossa ependymoma group B	posterior fossa ependymoma group A				183	posterior fossa ependymoma group A	Spinal ependymoma	supratentorial ependymoma, ZFTA fusion-positive				183	supratentorial ependymoma, ZFTA fusion-positive	Spinal ependymoma, MYCN-amplified	posterior fossa ependymoma group A				183	Neuroepithelial tumour with PATZ1 fusion	supratentorial ependymoma, ZFTA fusion-positive	Neuroepithelial tumour, PLAGL1-fused				183	posterior fossa ependymoma group A	supratentorial ependymoma, ZFTA fusion-positive	posterior fossa ependymoma group B				183	Spinal ependymoma	posterior fossa ependymoma group A	posterior fossa ependymoma group B
	184	Pineoblastoma	Diffuse midline glioma, H3 K27-altered	normal pineal gland and pineocytoma	Pineoblastoma				184	medulloblastoma Group 3	Pineoblastoma	glioblastoma, IDH-wildtype				184	Neuroblastoma, subtype ALT/TERT TMM positive	CNS neuroblastoma, FOXR2-altered	CNS embryonal tumour with BRD4:LEUTX fusion				184	normal pineal gland and pineocytoma	Pineal parenchymal tumour of intermediate differentiation	Central neurocytoma				184	Solitary fibrous tumour / haemangiopericytoma						184	medulloblastoma Group 3	medulloblastoma Group 4	medulloblastoma, SHH-activated
	185	embryonal tumour with multilayered rosettes	medulloblastoma Group 3	Ewing sarcoma	CNS neuroblastoma, FOXR2-altered				185	embryonal tumour with multilayered rosettes						185							185	embryonal tumour with multilayered rosettes	CNS embryonal tumour with BRD4:LEUTX fusion	CNS Embryonal tumour with PLAG-family amplification				185	Pituitary adenoma						185
	186	Astrocytoma, IDH-mutant	normal pineal gland and pineocytoma	Diffuse midline glioma, H3 K27-altered	Liponeurocytoma				186	High-grade diffuse glioma of the midline/posterior fossa; H3/IDH-wildtype	pilocytic astrocytoma	Liponeurocytoma				186							186							186	Control tissue, reactive tumour microenvironment						186
	187	Chordoid glioma, PRKCA-mutant	meningioma, benign	glioblastoma, IDH-wildtype	Chordoid glioma, PRKCA-mutant				187	Chordoid glioma, PRKCA-mutant						187	Chordoid glioma, PRKCA-mutant	Chordoma	meningioma, intermediate				187	Chordoid glioma, PRKCA-mutant	Chordoma	meningioma, intermediate				187	Chordoid glioma, PRKCA-mutant						187	Chordoid glioma, PRKCA-mutant	Chordoma
	188	Subependymal giant cell astrocytoma	Control tissue, reactive tumour microenvironment	glioblastoma, IDH-wildtype	Subependymal giant cell astrocytoma				188	Subependymal giant cell astrocytoma	Pleomorphic xanthoastrocytoma					188	Desmoplastic infantile ganglioglioma / desmoplastic infantile astrocytoma	Pleomorphic xanthoastrocytoma	Oligosarcoma, IDH-mutant				188	Subependymal giant cell astrocytoma	Pituicytoma, granular cell tumour of the sellar region, and spindle-cell oncocytoma	Pleomorphic xanthoastrocytoma				188	Subependymal giant cell astrocytoma						188	Subependymal giant cell astrocytoma	Pleomorphic xanthoastrocytoma
	189	Ewing sarcoma	Atypical teratoid rhabdoid tumour	meningioma, benign	Ewing sarcoma				189	Ewing sarcoma	Rhabdomyosarcoma	Neuroblastoma, MYCN subtype				189	Ewing sarcoma	Rhabdomyosarcoma	Primary intracranial sarcoma, DICER1-mutant				189	embryonal tumour with multilayered rosettes	Spinal ependymoma, MYCN-amplified	CNS neuroblastoma, FOXR2-altered				189	Olfactory neuroblastoma	Solitary fibrous tumour / haemangiopericytoma					189	medulloblastoma Group 3	Pineoblastoma	Neuroblastoma, subtype ALT/TERT TMM positive
	190	Chordoma	Myxopapillary ependymoma	posterior fossa ependymoma group A	Chordoma				190	Chordoma						190	Chordoma	Chordoid glioma, PRKCA-mutant	meningioma, benign				190	Chordoma	meningioma, intermediate	Chordoid glioma, PRKCA-mutant				190	Chordoma						190	Chordoma
	191	control tissue	glioblastoma, IDH-wildtype	Posterior fossa subependymoma	control tissue				191	control tissue	Ganglioglioma					191	control tissue						191	pilocytic astrocytoma	Ganglioglioma	control tissue				191	control tissue						191	Dysembryoplastic neuroepithelial tumour	Ganglioglioma	control tissue
	192	control tissue	pilocytic astrocytoma	glioblastoma, IDH-wildtype	control tissue				192	control tissue						192	control tissue						192							192							192
	193	Olfactory neuroblastoma	Pituitary adenoma	glioblastoma, IDH-wildtype	Olfactory neuroblastoma				193	Olfactory neuroblastoma	CNS neuroblastoma, FOXR2-altered					193	Pituitary adenoma	Cauda equina neuroendocrine tumour [paraganglioma], subtype non-CIMP	Diffuse leptomeningeal glioneuronal tumour				193	Olfactory neuroblastoma	Sinonasal undifferentiated carcinoma, IDH2-mutant	Pituitary adenoma				193	Cauda equina neuroendocrine tumour [paraganglioma], subtype non-CIMP	Olfactory neuroblastoma					193	Neuroblastoma, MYCN subtype	Pineoblastoma	medulloblastoma Group 3
	194	choroid plexus papilloma	glioblastoma, IDH-wildtype	choroid plexus carcinoma	choroid plexus papilloma				194	choroid plexus papilloma						194	choroid plexus papilloma	papillary tumour of the pineal region	choroid plexus carcinoma				194	choroid plexus papilloma	choroid plexus carcinoma	Yolk sac tumour				194	choroid plexus papilloma						194	choroid plexus papilloma	choroid plexus carcinoma
	195	pilocytic astrocytoma	Diffuse midline glioma, H3 K27-altered	High-grade astrocytoma with piloid features	Diffuse midline glioma, H3 K27-altered				195	Ganglioglioma	pilocytic astrocytoma	Diffuse midline glioma, H3 K27-altered				195	Angiocentric glioma, MYB/MYBL1-altered	diffuse glioma, MYB- or MYBL1-altered	pilocytic astrocytoma				195	Diffuse leptomeningeal glioneuronal tumour	pilocytic astrocytoma	Diffuse midline glioma, H3 K27-altered				195	Diffuse midline glioma, H3 K27-altered	High-grade astrocytoma with piloid features					195	Oligosarcoma, IDH-mutant	Desmoplastic infantile ganglioglioma / desmoplastic infantile astrocytoma	Pleomorphic xanthoastrocytoma
	196	CIC-rearranged sarcoma	Atypical teratoid rhabdoid tumour	Diffuse paediatric-type high grade glioma	CIC-rearranged sarcoma				196	Solitary fibrous tumour / haemangiopericytoma	CIC-rearranged sarcoma	Melanoma [metastatic]				196	meningioma, malignant	Solitary fibrous tumour / haemangiopericytoma	Chordoma				196	CNS Embryonal tumour with PLAG-family amplification	CNS embryonal tumour with BRD4:LEUTX fusion	CIC-rearranged sarcoma				196	Solitary fibrous tumour / haemangiopericytoma						196	Pineoblastoma	Neuroblastoma, subtype ALT/TERT TMM positive	Ewing sarcoma
	197	supratentorial ependymoma, ZFTA fusion-positive	Ewing sarcoma	Diffuse paediatric-type high grade glioma	Ewing sarcoma				197	Olfactory neuroblastoma	Ewing sarcoma	Neuroblastoma, subtype TMM negative				197	Rhabdomyosarcoma	Primary intracranial sarcoma, DICER1-mutant	Ewing sarcoma				197	embryonal tumour with multilayered rosettes	CNS embryonal tumour with BRD4:LEUTX fusion	Pineoblastoma				197	Primary diffuse large B cell lymphoma of the CNS						197	CIC-rearranged sarcoma	medulloblastoma Group 3	medulloblastoma Group 4
	198	Oligodendroglioma, IDH-mutant and 1p/19q-codeleted	supratentorial ependymoma, ZFTA fusion-positive	glioblastoma, IDH-wildtype	supratentorial ependymoma, ZFTA fusion-positive				198	Neuroepithelial tumour, PLAGL1-fused	CNS neuroblastoma, FOXR2-altered	supratentorial ependymoma, ZFTA fusion-positive				198	CNS embryonal tumour with BRD4:LEUTX fusion	Neuroepithelial tumour, PLAGL1-fused	Neuroepithelial tumour with PATZ1 fusion				198	Oligodendroglioma, IDH-mutant and 1p/19q-codeleted	Anaplastic neuroepithelial tumour with condensed nuclei	Diffuse glioneuronal tumour, subtype A				198	Central neurocytoma						198	choroid plexus carcinoma	choroid plexus papilloma	CIC-rearranged sarcoma
	199	pilocytic astrocytoma	Diffuse paediatric-type high grade glioma	Neuroepithelial tumour, MN1:CXXC5-fused	Neuroepithelial tumour, MN1:CXXC5-fused				199	posterior fossa ependymoma group A	posterior fossa ependymoma group B	Spinal ependymoma, MYCN-amplified				199	CNS tumour with BCOR internal tandem duplication	Neuroepithelial tumour, PLAGL1-fused	CNS tumour with EP300:BCOR(L1) fusion				199	diffuse glioma, MYB- or MYBL1-altered	Angiocentric glioma, MYB/MYBL1-altered	Polymorphous low-grade neuroepithelial tumour of the young				199	Supratentorial ependymoma, YAP1-fused	supratentorial ependymoma, ZFTA fusion-positive	posterior fossa ependymoma group B				199
	200	Pineal retinoblastoma	Pineoblastoma, miRNA pathway altered, group 1	Pineoblastoma	Pineoblastoma, miRNA pathway altered, group 1				200	Pineoblastoma	medulloblastoma Group 3	medulloblastoma Group 4				200	Neuroepithelial tumour, PLAGL1-fused	CNS neuroblastoma, FOXR2-altered	CNS embryonal tumour with BRD4:LEUTX fusion				200	Pineal parenchymal tumour of intermediate differentiation	Central neurocytoma	normal pineal gland and pineocytoma				200	Pituitary adenoma	Central neurocytoma	Pineal parenchymal tumour of intermediate differentiation				200	Rhabdomyosarcoma	medulloblastoma Group 3	Pineoblastoma
	201	choroid plexus papilloma	Astrocytoma, IDH-mutant	Oligodendroglioma, IDH-mutant and 1p/19q-codeleted	choroid plexus papilloma				201	choroid plexus papilloma						201	choroid plexus papilloma	papillary tumour of the pineal region	choroid plexus carcinoma				201	choroid plexus carcinoma	choroid plexus papilloma	Yolk sac tumour				201	choroid plexus papilloma						201	choroid plexus papilloma	choroid plexus carcinoma
	202	Dysembryoplastic neuroepithelial tumour	pilocytic astrocytoma	Diffuse leptomeningeal glioneuronal tumour	Dysembryoplastic neuroepithelial tumour				202	Myxoid glioneuronal tumour, PDGFRA-mutant	Dysembryoplastic neuroepithelial tumour					202	diffuse glioma, MYB- or MYBL1-altered	Astrocytoma, IDH-mutant	Oligodendroglioma, IDH-mutant and 1p/19q-codeleted				202	Dysembryoplastic neuroepithelial tumour	Myxoid glioneuronal tumour, PDGFRA-mutant	Rosette-forming glioneuronal tumour				202	Astrocytoma, IDH-mutant	diffuse glioma, MYB- or MYBL1-altered					202
	203	posterior fossa ependymoma group A	pilocytic astrocytoma	glioblastoma, IDH-wildtype	posterior fossa ependymoma group A				203	posterior fossa ependymoma group B	Spinal ependymoma	posterior fossa ependymoma group A				203	Rosette-forming glioneuronal tumour	Spinal ependymoma	posterior fossa ependymoma group B				203	posterior fossa ependymoma group B	posterior fossa ependymoma group A	Spinal ependymoma				203	posterior fossa ependymoma group B	Supratentorial ependymoma, YAP1-fused					203	Spinal ependymoma	posterior fossa ependymoma group A	Rosette-forming glioneuronal tumour
	204	posterior fossa ependymoma group A	Oligodendroglioma, IDH-mutant and 1p/19q-codeleted	glioblastoma, IDH-wildtype	posterior fossa ependymoma group A				204	posterior fossa ependymoma group B	posterior fossa ependymoma group A	Spinal ependymoma				204	Spinal ependymoma	posterior fossa ependymoma group B	Supratentorial ependymoma, YAP1-fused				204	posterior fossa ependymoma group A	posterior fossa ependymoma group A	Spinal ependymoma				204	posterior fossa ependymoma group A	posterior fossa ependymoma group B	supratentorial ependymoma, ZFTA fusion-positive				204	posterior fossa ependymoma group A	posterior fossa ependymoma group B	supratentorial ependymoma, ZFTA fusion-positive
	205	Diffuse midline glioma, H3 K27-altered	pilocytic astrocytoma	Diffuse paediatric-type high grade glioma	Diffuse midline glioma, H3 K27-altered				205	Diffuse glioneuronal tumour with oligodendroglioma-like features and nuclear clusters	Diffuse leptomeningeal glioneuronal tumour					205	Papillary glioneuronal tumour	Diffuse glioneuronal tumour with oligodendroglioma-like features and nuclear clusters	CNS neuroblastoma, FOXR2-altered				205	Anaplastic neuroepithelial tumour with condensed nuclei	Diffuse glioneuronal tumour, subtype A	Extraventricular neurocytoma				205	Astrocytoma, IDH-mutant	diffuse glioma, IDH-mutant and 1p19q retained [astroglial type]					205	Diffuse leptomeningeal glioneuronal tumour	Oligodendroglioma, IDH-mutant and 1p/19q-codeleted	Diffuse glioneuronal tumour with oligodendroglioma-like features and nuclear clusters
	206	Astrocytoma, IDH-mutant	glioblastoma, IDH-wildtype	Oligodendroglioma, IDH-mutant and 1p/19q-codeleted	Astrocytoma, IDH-mutant				206	Rosette-forming glioneuronal tumour	Dysembryoplastic neuroepithelial tumour	Papillary glioneuronal tumour				206	glioblastoma, IDH-wildtype	Diffuse midline glioma, H3 K27-altered	Adult-type diffuse high grade glioma, IDH-wildtype				206	glioblastoma, IDH-wildtype	Diffuse paediatric-type high grade glioma	Diffuse midline glioma, H3 K27-altered				206	Astrocytoma, IDH-mutant	Adult-type diffuse high grade glioma, IDH-wildtype	Diffuse midline glioma, H3 K27-altered				206	Chordoid glioma, PRKCA-mutant	Diffuse hemispheric glioma, H3 G34-mutant	glioblastoma, IDH-wildtype
	207	Control tissue, reactive tumour microenvironment	pilocytic astrocytoma	Subependymal giant cell astrocytoma	Control tissue, reactive tumour microenvironment				207	Desmoplastic infantile ganglioglioma / desmoplastic infantile astrocytoma	Pleomorphic xanthoastrocytoma					207	Angiocentric glioma, MYB/MYBL1-altered	Ganglioglioma	Pleomorphic xanthoastrocytoma				207	Ganglioglioma	pilocytic astrocytoma	Pleomorphic xanthoastrocytoma				207	pilocytic astrocytoma	High-grade astrocytoma with piloid features					207	Pleomorphic xanthoastrocytoma	High-grade astrocytoma with piloid features	glioblastoma, IDH-wildtype
	208	Posterior fossa subependymoma	posterior fossa ependymoma group B	control tissue	control tissue				208	normal pineal gland and pineocytoma	Pineal parenchymal tumour of intermediate differentiation	Pleomorphic xanthoastrocytoma				208	Cauda equina neuroendocrine tumour [paraganglioma], subtype non-CIMP	Central neurocytoma	Extraventricular neurocytoma				208	Ganglioglioma	Extraventricular neurocytoma	pilocytic astrocytoma				208	Subependymal giant cell astrocytoma						208	glioblastoma, IDH-wildtype	Pleomorphic xanthoastrocytoma	Diffuse paediatric-type high grade glioma
	209	meningioma, intermediate	meningioma, benign	meningioma, malignant	meningioma, intermediate				209	meningioma, malignant	meningioma, intermediate	Solitary fibrous tumour / haemangiopericytoma				209	meningioma, intermediate	meningioma, benign	meningioma, malignant				209	meningioma, intermediate	meningioma, malignant	meningioma, benign				209	meningioma, benign	meningioma, intermediate					209	meningioma, benign	meningioma, intermediate	Solitary fibrous tumour / haemangiopericytoma
	210	Plasmacytoma of the CNS	Primary diffuse large B cell lymphoma of the CNS	meningioma, benign	Plasmacytoma of the CNS				210	Atypical teratoid rhabdoid tumour	Primary diffuse large B cell lymphoma of the CNS					210	Plasmacytoma of the CNS	Pituitary adenoma					210							210							210

## Sheet: Figure_5b
Hetairos confidence interval	Hetairos avg confidence	Hetairos avg acc	Human expert avg acc
0.0-0.1	0.082352	0.333333	0
0.1-0.2	0.156548	0.238095	0.175
0.2-0.3	0.258663	0.433333	0.163793
0.3-0.4	0.342529	0.375	0.208333
0.4-0.5	0.448019	0.75	0.359375
0.5-0.6	0.55247	0.590909	0.159091
0.6-0.7	0.656553	0.733333	0.183333
0.7-0.8	0.746316	1	0.25
0.8-0.9	0.849371	0.961538	0.365385
0.9-1.0	0.941888	1	0.518293

## Sheet: Figure_5c
Tumour class	Acc_human	Acc_model	Sample_count	Delta_acc	Training_count
Adamantinomatous craniopharyngioma	0.5	1	1	0.5	5
Adult-type diffuse high grade glioma, IDH-wildtype	0	0.333333	3	0.333333	60
Anaplastic neuroepithelial tumour with condensed nuclei	0	0	2	0	10
Angiocentric glioma, MYB/MYBL1-altered	0.875	1	2	0.125	6
Astroblastoma, MN1-altered, MN1:BEND2-fused	0.25	0.666667	3	0.416667	25
Astrocytoma, IDH-mutant	0.25	1	3	0.75	360
Atypical teratoid rhabdoid tumour	0.0833333	0.666667	3	0.583333	75
CIC-rearranged sarcoma	0	0.666667	3	0.666667	10
CNS Embryonal tumour with PLAG-family amplification	0	0	1	0	3
CNS neuroblastoma, FOXR2-altered	0	0.5	2	0.5	18
CNS tumour with BCOR internal tandem duplication	0	0	1	0	6
Cauda equina neuroendocrine tumour [paraganglioma], subtype non-CIMP	0	1	1	1	5
Central neurocytoma	0.25	1	3	0.75	15
Chordoid glioma, PRKCA-mutant	0.625	1	2	0.375	10
Chordoma	1	1	2	0	22
Control tissue, reactive tumour microenvironment	0.125	0.5	2	0.375	37
Desmoplastic infantile ganglioglioma / desmoplastic infantile astrocytoma	0.5	1	1	0.5	10
Diffuse hemispheric glioma, H3 G34-mutant	0.0833333	0.666667	3	0.583333	34
Diffuse leptomeningeal glioneuronal tumour	0.25	0	2	-0.25	9
Diffuse midline glioma, H3 K27-altered	0.0833333	0.666667	3	0.583333	108
Diffuse paediatric-type high grade glioma	0	0	3	0	117
Dysembryoplastic neuroepithelial tumour	0.333333	0.666667	3	0.333333	74
Ewing sarcoma	0.166667	0.666667	3	0.5	30
Extraventricular neurocytoma	0.25	0	1	-0.25	2
Ganglioglioma	0.166667	1	3	0.833333	31
Germinoma	0.75	1	2	0.25	7
Haemangioblastoma	0.416667	1	3	0.583333	19
High-grade astrocytoma with piloid features	0.0833333	0.333333	3	0.25	33
High-grade diffuse glioma of the midline/posterior fossa; H3/IDH-wildtype	0.25	0	2	-0.25	5
Infant-type hemispheric glioma	0	1	3	1	15
Inflammatory microenvironment	0.125	0.5	2	0.375	18
Malignant melanotic nerve sheath tumour	0	0.666667	3	0.666667	39
Medulloblastoma, WNT activated	0	1	3	1	23
Melanocytoma	0.333333	1	3	0.666667	10
Melanoma [metastatic]	0.666667	0	3	-0.666667	8
Myxopapillary ependymoma	1	1	3	0	101
Neuroblastoma, MYCN subtype	0	0.333333	3	0.333333	7
Neuroblastoma, subtype ALT/TERT TMM positive	0	0	1	0	2
Neuroepithelial tumour with PATZ1 fusion	0	0	3	0	14
Neuroepithelial tumour, MN1:CXXC5-fused	0	0	1	0	2
Neuroepithelial tumour, PLAGL1-fused	0	1	1	1	5
Olfactory neuroblastoma	0.416667	1	3	0.583333	20
Oligodendroglioma, IDH-mutant and 1p/19q-codeleted	0.583333	1	3	0.416667	176
Oligosarcoma, IDH-mutant	0	0	1	0	19
Papillary craniopharyngioma	0	1	1	1	5
Pineal parenchymal tumour of intermediate differentiation	0.0833333	0.666667	3	0.583333	19
Pineal retinoblastoma	0	0	1	0	5
Pineoblastoma	0.333333	1	3	0.666667	26
Pineoblastoma, miRNA pathway altered, group 1	0	0.333333	3	0.333333	19
Pituicytoma, granular cell tumour of the sellar region, and spindle-cell oncocytoma	0.666667	1	3	0.333333	34
Pituitary adenoma	0.666667	1	3	0.333333	161
Plasmacytoma of the CNS	0.25	1	1	0.75	6
Pleomorphic xanthoastrocytoma	0.5	0.666667	3	0.166667	85
Posterior fossa subependymoma	0.0833333	0.333333	3	0.25	37
Primary diffuse large B cell lymphoma of the CNS	0.333333	1	3	0.666667	37
Rhabdomyosarcoma	0.0833333	0.666667	3	0.583333	35
Schwannoma	0.333333	1	3	0.666667	19
Sinonasal undifferentiated carcinoma, IDH2-mutant	0	1	1	1	4
Solitary fibrous tumour / haemangiopericytoma	0.75	1	3	0.25	16
Spinal ependymoma	0.5	1	3	0.5	73
Spinal ependymoma, MYCN-amplified	0	0.5	2	0.5	7
Subependymal giant cell astrocytoma	0.625	1	2	0.375	12
Supratentorial ependymoma, YAP1-fused	0	0	1	0	2
Supratentorial subependymoma	0.583333	1	3	0.416667	12
Teratoma	1	0	1	-1	5
choroid plexus carcinoma	0.25	1	2	0.75	10
choroid plexus papilloma	0.916667	1	3	0.0833333	40
control tissue	0.416667	0.666667	3	0.25	65
diffuse glioma, MYB- or MYBL1-altered	0.75	0	1	-0.75	5
embryonal tumour with multilayered rosettes	0.5	0.666667	3	0.166667	49
glioblastoma, IDH-wildtype	0.0833333	0.666667	3	0.583333	956
medulloblastoma Group 3	0.166667	0.666667	3	0.5	79
medulloblastoma Group 4	0	0.333333	3	0.333333	106
medulloblastoma, SHH-activated	0.5	1	3	0.5	127
meningioma, SMARCE1-altered	0.5	0.5	2	0	4
meningioma, benign	0.333333	0.666667	3	0.333333	340
meningioma, intermediate	0.416667	1	3	0.583333	155
meningioma, malignant	0.416667	0.333333	3	-0.0833333	42
normal pineal gland and pineocytoma	0	0.666667	3	0.666667	15
papillary tumour of the pineal region	0	0	3	0	13
pilocytic astrocytoma	0.5	1	3	0.5	257
posterior fossa ependymoma group A	0.333333	1	3	0.666667	112
posterior fossa ependymoma group B	0.0833333	1	3	0.916667	35
spinal subependymoma	0.0833333	1	3	0.916667	19
supratentorial ependymoma, ZFTA fusion-positive	0.166667	0.666667	3	0.5	86
