# Supplementary material for: Hetairos is a histology-based artificial intelligence model for predicting central nervous system tumor methylation subtypes
Source: Nat Cancer. 2026 Jun 10;7(6):884–98. doi: 10.1038/s43018-026-01186-3 (PMC13309283; doi:10.1038/s43018-026-01186-3)
Supplement: Supplementary file 9 — Statistical source data. [file 43018_2026_1186_MOESM9_ESM.xlsx]

## Sheet: Figure_6c
Confidence interval	Prediction count		High confidence sankey plot:	True tumour class	Hetairos preds	Count		Low confidence sankey plot:	True tumour class	Hetairos preds	Count
0-0.1	0			DMG_K27	DMG_K27	1			A_IDH	A_IDH	2
0.1-0.2	4			DMG_K27	GBM	1			DIG_DIA	DIG_DIA	1
0.2-0.3	9			LCH	GBM	1			DMG_K27	DMG_K27	1
0.3-0.4	9			PA	PA	15			GG	GBM	2
0.4-0.5	4			PA	GBM	2			GG	PA	1
0.5-0.6	5			PA	INFLAM_ENV	1			GG	CTRL_REACTIVE	1
0.6-0.7	6			PA	MB_G3	1			GBM	GBM	2
0.7-0.8	5			PA	MB_SHH	1			PA	PA	5
0.8-0.9	7			PA	DMG_K27	1			PA	DMG_K27	3
0.9-1.0	1								PA	GBM	2
									PA	EPN_MPE	1
									PA	A_IDH	1
									PA	CTRL	1
									PA	CTRL_REACTIVE	1
									PA	DIG_DIA	1
									EPN_PFA	PA	1

## Sheet: Figure_6d
Confidence interval	Prediction count		High confidence sankey plot:	True tumour class	Hetairos preds	Count		Low confidence sankey plot:	True tumour class	Hetairos preds	Count
0-0.1	0			GBM	GBM	64			GBM	GBM	10
0.1-0.2	5			GBM	MNG_BEN	1			GBM	pedHGG	3
0.2-0.3	12								GBM	PA	2
0.3-0.4	12								GBM	HGG	2
0.4-0.5	2								GBM	GG	1
0.5-0.6	13								GBM	A_IDH	1
0.6-0.7	10								A_IDH	GBM	2
0.7-0.8	9								A_IDH	OLIGOSARC_IDH	1
0.8-0.9	20								A_IDH	A_IDH	1
0.9-1.0	13								DMG_K27	PA	2
									DMG_K27	A_IDH	2
									DMG_K27	GBM	2
									DMG_K27	DMG_K27	1
									DMG_K27	HGAP	1
