# Supplementary material for: Hetairos is a histology-based artificial intelligence model for predicting central nervous system tumor methylation subtypes
Source: Nat Cancer. 2026 Jun 10;7(6):884–98. doi: 10.1038/s43018-026-01186-3 (PMC13309283; doi:10.1038/s43018-026-01186-3)
Supplement: Supplementary file 10 — Statistical source data. [file 43018_2026_1186_MOESM10_ESM.xlsx]

## Sheet: Figure_8a
MB_G3_Hetairos_predicted:	Sample ID	Methylation class	Predicted conf	Event_code	OS	WHO_type		MB_G4_Hetairos_predicted:	Sample ID	Methylation class	Predicted conf	Event_code	OS	WHO_type		MB_SHH_Hetairos_predicted:	Sample ID	Methylation class	Predicted conf	Event_code	OS	WHO_type		MB_WNT_Hetairos_predicted:	Sample ID	Methylation class	Predicted conf	Event_code	OS	WHO_type
	1	Diffuse paediatric-type high grade glioma	0.190103	1	6	high-grade glioma			1	medulloblastoma Group 4	0.879677	0	27	medulloblastoma			1	medulloblastoma, SHH-activated	0.872859	0	28	medulloblastoma			1	Medulloblastoma, WNT activated	0.615457	1	39	medulloblastoma
	2	medulloblastoma Group 3	0.837916	0	17	medulloblastoma			2	pilocytic astrocytoma	0.568163	0	40	low-grade glioma/glioneuronal tumor			2	medulloblastoma, SHH-activated	0.977886	0	25	medulloblastoma			2	Medulloblastoma, WNT activated	0.925438	0	56	medulloblastoma
	3	medulloblastoma Group 3	0.401722	0	16	medulloblastoma			3	medulloblastoma Group 4	0.42064	0	38	medulloblastoma			3	medulloblastoma, SHH-activated	0.946699	0	34	medulloblastoma			3	Medulloblastoma, WNT activated	0.738852	0	34	medulloblastoma
	4	Atypical teratoid rhabdoid tumour	0.292511	1	7	embryonal/pineal tumor			4	medulloblastoma Group 4	0.263206	0	23	medulloblastoma			4	medulloblastoma, SHH-activated	0.946861	0	11	medulloblastoma			4	Medulloblastoma, WNT activated	0.590325	0	31	medulloblastoma
	5	medulloblastoma Group 4	0.136654	0	25	medulloblastoma			5	medulloblastoma Group 4	0.833006	0	18	medulloblastoma			5	medulloblastoma Group 4	0.273877	0	18	medulloblastoma			5	Medulloblastoma, WNT activated	0.311266	0	37	medulloblastoma
	6	medulloblastoma Group 4	0.389239	0	20	medulloblastoma			6	medulloblastoma Group 4	0.649511	0	21	medulloblastoma			6	medulloblastoma Group 4	0.62924	0	20	medulloblastoma			6	Medulloblastoma, WNT activated	0.372281	0	42	medulloblastoma
	7	medulloblastoma Group 3	0.834998	0	13	medulloblastoma			7	medulloblastoma Group 4	0.473479	0	14	medulloblastoma			7	Atypical teratoid rhabdoid tumour	0.400476	0	30	embryonal/pineal tumor			7	Medulloblastoma, WNT activated	0.337256	0	32	medulloblastoma
	8	medulloblastoma Group 3	0.174788	1	5	medulloblastoma			8	medulloblastoma Group 4	0.098585	0	52	medulloblastoma			8	medulloblastoma, SHH-activated	0.779668	0	12	medulloblastoma
	9	medulloblastoma Group 3	0.376556	1	21	medulloblastoma			9	medulloblastoma Group 3	0.407093	0	19	medulloblastoma			9	medulloblastoma Group 3	0.39241	1	4	medulloblastoma
	10	embryonal tumour with multilayered rosettes	0.384824	0	11	embryonal/pineal tumor			10	medulloblastoma Group 3	0.762551	0	10	medulloblastoma			10	High-grade diffuse glioma of the midline/posterior fossa; H3/IDH-wildtype	0.599783	1	15	high-grade glioma
	11	medulloblastoma Group 3	0.56714	0	46	medulloblastoma			11	medulloblastoma Group 4	0.77613	1	12	medulloblastoma			11	medulloblastoma, SHH-activated	0.585268	0	13	medulloblastoma
	12	medulloblastoma Group 3	0.714423	0	25	medulloblastoma			12	medulloblastoma Group 4	0.412112	0	27	medulloblastoma			12	medulloblastoma, SHH-activated	0.803371	0	28	medulloblastoma
	13	medulloblastoma Group 3	0.727526	0	14	medulloblastoma			13	medulloblastoma Group 4	0.758222	0	50	medulloblastoma			13	medulloblastoma Group 3	0.581257	1	25	medulloblastoma
	14	medulloblastoma Group 3	0.69081	0	14	medulloblastoma			14	medulloblastoma Group 4	0.714891	1	23	medulloblastoma			14	Medulloblastoma, WNT activated	0.477374	0	60	medulloblastoma
	15	medulloblastoma Group 3	0.426028	0	25	medulloblastoma			15	medulloblastoma Group 4	0.722738	0	25	medulloblastoma			15	medulloblastoma, SHH-activated	0.977315	0	36	medulloblastoma
	16	medulloblastoma Group 3	0.458106	0	39	medulloblastoma			16	medulloblastoma Group 4	0.577433	0	30	medulloblastoma			16	medulloblastoma, SHH-activated	0.62941	0	18	medulloblastoma
	17	medulloblastoma Group 4	0.302766	0	17	medulloblastoma			17	medulloblastoma Group 4	0.207197	0	22	medulloblastoma			17	medulloblastoma, SHH-activated	0.728452	0	41	medulloblastoma
	18	medulloblastoma Group 3	0.369566	1	28	embryonal/pineal tumor			18	medulloblastoma Group 4	0.644206	0	20	medulloblastoma			18	medulloblastoma, SHH-activated	0.894489	0	17	medulloblastoma
	19	medulloblastoma Group 3	0.434775	1	4	medulloblastoma			19	medulloblastoma Group 4	0.15201	0	25	medulloblastoma			19	medulloblastoma, SHH-activated	0.774297	0	26	medulloblastoma
	20	medulloblastoma Group 3	0.748697	0	23	medulloblastoma			20	medulloblastoma Group 4	0.747503	0	24	medulloblastoma			20	medulloblastoma, SHH-activated	0.933127	0	30	medulloblastoma
	21	medulloblastoma Group 3	0.897958	1	8	medulloblastoma			21	medulloblastoma Group 4	0.539542	0	31	medulloblastoma			21	medulloblastoma, SHH-activated	0.186494	0	32	no category applicable
	22	medulloblastoma Group 3	0.920966	0	33	medulloblastoma			22	medulloblastoma Group 4	0.289035	0	36	medulloblastoma			22	medulloblastoma, SHH-activated	0.942218	0	15	medulloblastoma
	23	medulloblastoma Group 3	0.693646	0	44	medulloblastoma			23	medulloblastoma Group 4	0.8986	0	19	medulloblastoma			23	medulloblastoma Group 4	0.537358	0	17	medulloblastoma
	24	medulloblastoma Group 3	0.905486	1	43	medulloblastoma			24	medulloblastoma Group 4	0.817731	0	33	medulloblastoma			24	medulloblastoma, SHH-activated	0.561009	0	44	medulloblastoma
	25	medulloblastoma Group 3	0.826624	0	54	medulloblastoma			25	medulloblastoma Group 4	0.621235	0	18	medulloblastoma			25	medulloblastoma, SHH-activated	0.850085	0	49	medulloblastoma
	26	medulloblastoma Group 3	0.274391	0	17	medulloblastoma			26	medulloblastoma Group 4	0.575314	0	54	medulloblastoma			26	Medulloblastoma, WNT activated	0.392037	0	22	medulloblastoma
	27	embryonal tumour with multilayered rosettes	0.401271	0	21	embryonal/pineal tumor			27	medulloblastoma Group 4	0.881842	0	23	medulloblastoma			27	medulloblastoma, SHH-activated	0.097494	1	14	embryonal/pineal tumor
	28	medulloblastoma Group 3	0.663112	0	13	medulloblastoma			28	medulloblastoma Group 4	0.811871	0	8	medulloblastoma			28	supratentorial ependymoma, ZFTA fusion-positive	0.211184	1	43	ependymal tumor
	29	medulloblastoma Group 3	0.695477	1	10	medulloblastoma			29	medulloblastoma Group 4	0.273471	0	43	medulloblastoma			29	medulloblastoma Group 3	0.476209	0	27	no category applicable
	30	medulloblastoma Group 3	0.717812	1	2	medulloblastoma			30	medulloblastoma Group 4	0.764604	0	13	medulloblastoma			30	medulloblastoma Group 4	0.241424	0	27	medulloblastoma
	31	medulloblastoma Group 3	0.901133	0	21	medulloblastoma			31	medulloblastoma Group 4	0.349697	0	15	medulloblastoma			31	medulloblastoma, SHH-activated	0.878443	0	22	medulloblastoma
	32	medulloblastoma Group 4	0.328596	1	11	medulloblastoma			32	medulloblastoma Group 4	0.834644	0	22	medulloblastoma			32	embryonal tumour with multilayered rosettes	0.434002	0	5	embryonal/pineal tumor
	33	medulloblastoma Group 3	0.747449	0	23	medulloblastoma			33	medulloblastoma Group 4	0.511301	0	25	medulloblastoma			33	medulloblastoma, SHH-activated	0.967287	0	21	medulloblastoma
	34	Medulloblastoma, WNT activated	0.120282	0	28	medulloblastoma			34	medulloblastoma Group 4	0.455159	0	38	medulloblastoma			34	medulloblastoma Group 3	0.292522	0	29	medulloblastoma
	35	medulloblastoma Group 4	0.282868	1	18	medulloblastoma			35	medulloblastoma Group 4	0.528295	0	13	medulloblastoma			35	embryonal tumour with multilayered rosettes	0.294593	1	5	embryonal/pineal tumor
	36	medulloblastoma Group 3	0.82925	0	0	medulloblastoma			36	medulloblastoma Group 4	0.827287	0	23	medulloblastoma			36	medulloblastoma Group 3	0.280631	0	21	medulloblastoma
	37	medulloblastoma Group 4	0.423367	0	41	medulloblastoma			37	medulloblastoma Group 4	0.480368	0	47	medulloblastoma			37	medulloblastoma, SHH-activated	0.431805	0	18	medulloblastoma
	38	medulloblastoma Group 3	0.955443	1	31	medulloblastoma			38	medulloblastoma Group 4	0.462216	0	30	medulloblastoma			38	medulloblastoma, SHH-activated	0.60904	0	50	medulloblastoma
	39	Medulloblastoma, WNT activated	0.381031	0	34	medulloblastoma			39	medulloblastoma Group 3	0.740355	0	19	medulloblastoma			39	medulloblastoma, SHH-activated	0.835613	0	26	medulloblastoma
									40	medulloblastoma Group 4	0.860427	0	28	medulloblastoma			40	medulloblastoma Group 4	0.187386	0	41	medulloblastoma
									41	medulloblastoma Group 4	0.842671	0	56	medulloblastoma			41	medulloblastoma, SHH-activated	0.861947	0	44	medulloblastoma
									42	medulloblastoma Group 4	0.38141	1	15	medulloblastoma			42	medulloblastoma, SHH-activated	0.889823	0	55	medulloblastoma
									43	medulloblastoma Group 4	0.335251	0	31	medulloblastoma			43	medulloblastoma, SHH-activated	0.942791	0	50	medulloblastoma
									44	medulloblastoma Group 4	0.647729	0	13	medulloblastoma			44	medulloblastoma, SHH-activated	0.96052	0	25	medulloblastoma
									45	medulloblastoma Group 4	0.597703	0	35	medulloblastoma			45	supratentorial ependymoma, ZFTA fusion-positive	0.699657	0	24	no category applicable
									46	medulloblastoma Group 4	0.481008	0	15	medulloblastoma			46	medulloblastoma, SHH-activated	0.678831	0	10	medulloblastoma
									47	medulloblastoma Group 4	0.635293	0	50	medulloblastoma			47	medulloblastoma, SHH-activated	0.662007	1	4	medulloblastoma
									48	medulloblastoma Group 4	0.861124	0	2	medulloblastoma			48	Medulloblastoma, WNT activated	0.282321	0	11	medulloblastoma
									49	Astrocytoma, IDH-mutant	0.173049	1	11	high-grade glioma			49	medulloblastoma, SHH-activated	0.774954	1	9	medulloblastoma
									50	High-grade diffuse glioma of the midline/poste...	0.354075	1	8	high-grade glioma			50	medulloblastoma, SHH-activated	0.401853	0	12	medulloblastoma
									51	medulloblastoma Group 4	0.911481	0	62	medulloblastoma			51	medulloblastoma, SHH-activated	0.252645	1	19	medulloblastoma
									52	medulloblastoma Group 3	0.134287	0	20	medulloblastoma			52	medulloblastoma Group 3	0.256865	1	10	medulloblastoma
									53	medulloblastoma Group 4	0.923785	0	24	medulloblastoma			53	medulloblastoma Group 3	0.785804	0	37	medulloblastoma
									54	medulloblastoma Group 4	0.302356	1	12	medulloblastoma			54	medulloblastoma Group 4	0.54161	0	50	medulloblastoma
									55	medulloblastoma Group 4	0.81937	0	38	medulloblastoma			55	medulloblastoma, SHH-activated	0.67533	0	18	medulloblastoma
									56	medulloblastoma Group 4	0.478934	0	45	medulloblastoma			56	medulloblastoma Group 3	0.248055	0	19	medulloblastoma
									57	medulloblastoma Group 4	0.690964	0	53	medulloblastoma			57	medulloblastoma Group 3	0.706882	0	35	medulloblastoma
									58	medulloblastoma Group 4	0.624994	0	27	medulloblastoma			58	medulloblastoma, SHH-activated	0.934132	0	61	medulloblastoma
																	59	medulloblastoma Group 3	0.323309	1	16	medulloblastoma
																	60	medulloblastoma, SHH-activated	0.967966	0	12	medulloblastoma
																	61	medulloblastoma, SHH-activated	0.882623	0	18	medulloblastoma

## Sheet: Figure_8b
EPN_PFA_Hetairos_predicted:	Sample ID	Methylation class	Predicted conf	Event_code	OS	WHO_type		EPN_ST_ZFTA_FUS_Hetairos_predicted:	Sample ID	Methylation class	Predicted conf	Event_code	OS	WHO_type		EPN_MPE_Hetairos_predicted:	Sample ID	Methylation class	Predicted conf	Event_code	OS	WHO_type		EPN_SPINE_Hetairos_predicted:	Sample ID	Methylation class	Predicted conf	Event_code	OS	WHO_type		EPN_PFB__Hetairos_predicted:	Sample ID	Methylation class	Predicted conf	Event_code	OS	WHO_type
	1	posterior fossa ependymoma group A	0.826486	0	29	ependymal tumor			1	supratentorial ependymoma, ZFTA fusion-positive	0.45893	0	25	ependymal tumor			1	Myxopapillary ependymoma	0.924343	0	40	ependymal tumor			1	posterior fossa ependymoma group B	0.436802	0	24	ependymal tumor			1	posterior fossa ependymoma group B	0.912887	0	61	ependymal tumor
	2	posterior fossa ependymoma group A	0.736181	1	25	ependymal tumor			2	supratentorial ependymoma, ZFTA fusion-positive	0.320222	0	26	ependymal tumor			2	Myxopapillary ependymoma	0.487343	0	54	ependymal tumor			2	Myxopapillary ependymoma	0.222328	0	9	ependymal tumor			2	posterior fossa ependymoma group B	0.738957	0	48	ependymal tumor
	3	posterior fossa ependymoma group A	0.810687	0	20	ependymal tumor			3	supratentorial ependymoma, ZFTA fusion-positive	0.926242	0	39	ependymal tumor			3	Myxopapillary ependymoma	0.689936	0	33	ependymal tumor			3	Spinal ependymoma	0.672043	0	57	ependymal tumor			3	posterior fossa ependymoma group B	0.387265	0	50	ependymal tumor
	4	posterior fossa ependymoma group A	0.898019	0	23	ependymal tumor			4	supratentorial ependymoma, ZFTA fusion-positive	0.774108	0	30	ependymal tumor			4	CNS tumour with BCOR internal tandem duplication	0.278556	0	21	embryonal/pineal tumor											4	posterior fossa ependymoma group B	0.753074	0	21	ependymal tumor
	5	posterior fossa ependymoma group A	0.935501	0	67	ependymal tumor			5	supratentorial ependymoma, ZFTA fusion-positive	0.211706	0	24	ependymal tumor			5	Neuroepithelial tumour with PATZ1 fusion	0.144447	0	27	high-grade glioma
	6	posterior fossa ependymoma group A	0.732933	0	27	ependymal tumor			6	supratentorial ependymoma, ZFTA fusion-positive	0.885902	0	46	ependymal tumor			6	Myxopapillary ependymoma	0.845912	0	43	ependymal tumor
	7	posterior fossa ependymoma group A	0.756451	0	20	ependymal tumor			7	supratentorial ependymoma, ZFTA fusion-positive	0.60467	0	11	ependymal tumor			7	Myxopapillary ependymoma	0.737743	0	62	ependymal tumor
	8	posterior fossa ependymoma group A	0.777993	0	43	ependymal tumor			8	Diffuse paediatric-type high grade glioma	0.193699	1	30	ependymal tumor			8	Myxopapillary ependymoma	0.724008	0	38	ependymal tumor
	9	posterior fossa ependymoma group A	0.439891	1	27	ependymal tumor			9	supratentorial ependymoma, ZFTA fusion-positive	0.690052	0	37	ependymal tumor			9	Myxopapillary ependymoma	0.356963	0	12	ependymal tumor
	10	posterior fossa ependymoma group A	0.780738	0	30	ependymal tumor			10	supratentorial ependymoma, ZFTA fusion-positive	0.275377	0	41	ependymal tumor			10	Diffuse midline glioma, H3 K27-altered	0.263969	0	55	high-grade glioma
	11	posterior fossa ependymoma group A	0.841547	0	39	ependymal tumor			11	Neuroepithelial tumour with PATZ1 fusion	0.253028	0	6	other tumor			11	Myxopapillary ependymoma	0.879851	0	48	ependymal tumor
	12	posterior fossa ependymoma group A	0.711912	0	27	ependymal tumor			12	supratentorial ependymoma, ZFTA fusion-positive	0.750497	0	20	ependymal tumor			12	Myxopapillary ependymoma	0.855826	0	42	ependymal tumor
	13	posterior fossa ependymoma group A	0.667077	0	9	ependymal tumor			13	supratentorial ependymoma, ZFTA fusion-positive	0.698864	1	21	ependymal tumor
	14	posterior fossa ependymoma group A	0.707834	0	25	ependymal tumor			14	supratentorial ependymoma, ZFTA fusion-positive	0.912885	0	52	ependymal tumor
	15	posterior fossa ependymoma group A	0.826434	0	20	ependymal tumor			15	supratentorial ependymoma, ZFTA fusion-positive	0.919633	1	33	ependymal tumor
	16	posterior fossa ependymoma group B	0.318658	0	24	ependymal tumor			16	supratentorial ependymoma, ZFTA fusion-positive	0.486255	0	21	ependymal tumor
	17	posterior fossa ependymoma group A	0.792313	0	31	ependymal tumor			17	CNS tumour with BCOR internal tandem duplication	0.078847	0	21	embryonal/pineal tumor
	18	posterior fossa ependymoma group A	0.761397	0	19	ependymal tumor			18	supratentorial ependymoma, ZFTA fusion-positive	0.698166	0	14	ependymal tumor
	19	posterior fossa ependymoma group A	0.529124	0	25	ependymal tumor			19	supratentorial ependymoma, ZFTA fusion-positive	0.881537	0	29	no category applicable
	20	posterior fossa ependymoma group A	0.783271	0	21	ependymal tumor
	21	posterior fossa ependymoma group A	0.879173	0	26	ependymal tumor
	22	posterior fossa ependymoma group B	0.304525	0	14	ependymal tumor
	23	posterior fossa ependymoma group A	0.953392	0	44	ependymal tumor
	24	posterior fossa ependymoma group B	0.379966	0	25	ependymal tumor
	25	posterior fossa ependymoma group A	0.251609	0	28	ependymal tumor
	26	posterior fossa ependymoma group A	0.514893	0	31	ependymal tumor
	27	posterior fossa ependymoma group A	0.670829	0	20	ependymal tumor
	28	posterior fossa ependymoma group B	0.316451	0	39	ependymal tumor
	29	posterior fossa ependymoma group A	0.589693	0	8	ependymal tumor
	30	posterior fossa ependymoma group A	0.801259	0	35	ependymal tumor
	31	posterior fossa ependymoma group A	0.800568	0	35	ependymal tumor
	32	posterior fossa ependymoma group A	0.443423	1	41	ependymal tumor
	33	posterior fossa ependymoma group A	0.704615	0	30	ependymal tumor
	34	posterior fossa ependymoma group A	0.602747	1	26	ependymal tumor
	35	posterior fossa ependymoma group A	0.679193	1	43	ependymal tumor
	36	posterior fossa ependymoma group A	0.571345	0	28	ependymal tumor
	37	posterior fossa ependymoma group A	0.364637	0	42	ependymal tumor
	38	posterior fossa ependymoma group A	0.552778	0	62	ependymal tumor
	39	posterior fossa ependymoma group A	0.777659	1	44	ependymal tumor
	40	posterior fossa ependymoma group A	0.907887	0	17	ependymal tumor
	41	posterior fossa ependymoma group A	0.635712	0	12	ependymal tumor
	42	posterior fossa ependymoma group A	0.87236	0	49	ependymal tumor
	43	posterior fossa ependymoma group A	0.636655	0	23	ependymal tumor
	44	posterior fossa ependymoma group A	0.805921	1	12	ependymal tumor
	45	posterior fossa ependymoma group A	0.792083	0	9	ependymal tumor
	46	posterior fossa ependymoma group A	0.725954	0	41	ependymal tumor
	47	posterior fossa ependymoma group A	0.730059	0	40	ependymal tumor
	48	posterior fossa ependymoma group A	0.801488	0	21	ependymal tumor
	49	posterior fossa ependymoma group B	0.40955	0	35	ependymal tumor
	50	posterior fossa ependymoma group A	0.622174	0	63	ependymal tumor
	51	posterior fossa ependymoma group A	0.512928	0	20	ependymal tumor
	52	posterior fossa ependymoma group A	0.868986	1	39	ependymal tumor

## Sheet: Figure_8c
High_risk_group_Hetairos_predicted:	Sample ID	Methylation class	Predicted conf	Event_code	OS	WHO_type	Risk group_pred		Low_risk_group_Hetairos_predicted:	Sample ID	Methylation class	Predicted conf	Event_code	OS	WHO_type	Risk group_pred
	1	Infant-type hemispheric glioma	0.461357	0	37	high-grade glioma	h			1	Oligodendroglioma, IDH-mutant and 1p/19q-codel...	0.849527	1	7	high-grade glioma	l
	2	Diffuse glioneuronal tumour with oligodendroglioma-like features and nuclear clusters	0.142581	0	22	high-grade glioma	h			2	Diffuse hemispheric glioma, H3 G34-mutant	0.562366	1	16	high-grade glioma	l
	3	Infant-type hemispheric glioma	0.641753	0	18	high-grade glioma	h			3	Diffuse midline glioma, H3 K27-altered	0.436624	1	3	high-grade glioma	l
	4	Diffuse hemispheric glioma, H3 G34-mutant	0.657591	0	19	high-grade glioma	h			4	Ganglioglioma	0.196498	0	37	high-grade glioma	l
	5	pilocytic astrocytoma	0.575446	0	41	high-grade glioma	h			5	Oligodendroglioma, IDH-mutant and 1p/19q-codel...	0.805566	0	24	high-grade glioma	l
	6	Diffuse paediatric-type high grade glioma	0.440871	1	12	high-grade glioma	h			6	Pleomorphic xanthoastrocytoma	0.261834	1	15	high-grade glioma	l
	7	Adult-type diffuse high grade glioma, IDH-wildtype	0.20721	0	41	high-grade glioma	h			7	Diffuse leptomeningeal glioneuronal tumour	0.82581	0	58	high-grade glioma	l
	8	High-grade astrocytoma with piloid features	0.557935	0	53	high-grade glioma	h			8	Diffuse midline glioma, H3 K27-altered	0.494946	0	2	high-grade glioma	l
	9	Diffuse paediatric-type high grade glioma	0.764525	1	32	high-grade glioma	h			9	pilocytic astrocytoma	0.780348	0	63	high-grade glioma	l
	10	Diffuse paediatric-type high grade glioma	0.365063	0	1	high-grade glioma	h			10	Angiocentric glioma, MYB/MYBL1-altered	0.92091	0	43	high-grade glioma	l
	11	Diffuse paediatric-type high grade glioma	0.213661	1	6	high-grade glioma	h			11	glioblastoma, IDH-wildtype	0.455936	0	28	high-grade glioma	l
	12	Infant-type hemispheric glioma	0.484249	0	24	high-grade glioma	h			12	pilocytic astrocytoma	0.562172	0	34	high-grade glioma	l
	13	Diffuse paediatric-type high grade glioma	0.140079	1	42	high-grade glioma	h			13	pilocytic astrocytoma	0.763733	0	21	high-grade glioma	l
	14	Pleomorphic xanthoastrocytoma	0.18168	0	24	high-grade glioma	h			14	pilocytic astrocytoma	0.25697	0	39	high-grade glioma	l
	15	Diffuse midline glioma, H3 K27-altered	0.316789	1	3	high-grade glioma	h			15	Adult-type diffuse high grade glioma, IDH-wild...	0.286384	1	18	high-grade glioma	l
	16	Diffuse paediatric-type high grade glioma	0.302915	0	36	high-grade glioma	h			16	Infant-type hemispheric glioma	0.467277	0	32	high-grade glioma	l
	17	Diffuse paediatric-type high grade glioma	0.388454	1	20	high-grade glioma	h			17	Oligodendroglioma, IDH-mutant and 1p/19q-codel...	0.465047	0	55	high-grade glioma	l
	18	Neuroepithelial tumour with PATZ1 fusion	0.276569	0	50	high-grade glioma	h			18	Diffuse midline glioma, H3 K27-altered	0.422932	1	13	high-grade glioma	l
	19	Diffuse paediatric-type high grade glioma	0.374058	1	8	high-grade glioma	h			19	Diffuse glioneuronal tumour with oligodendrogl...	0.498329	0	0	high-grade glioma	l
	20	Neuroepithelial tumour with PATZ1 fusion	0.273554	0	18	high-grade glioma	h			20	Diffuse paediatric-type high grade glioma	0.096139	0	17	high-grade glioma	l
	21	CNS neuroblastoma, FOXR2-altered	0.18014	1	31	high-grade glioma	h			21	High-grade astrocytoma with piloid features	0.250584	0	61	high-grade glioma	l
	22	High-grade diffuse glioma of the midline/posterior fossa; H3/IDH-wildtype	0.286032	1	5	high-grade glioma	h			22	Control tissue, reactive tumour microenvironment	0.314784	0	22	high-grade glioma	l
	23	Diffuse paediatric-type high grade glioma	0.672721	0	29	high-grade glioma	h			23	Diffuse midline glioma, H3 K27-altered	0.323785	1	13	high-grade glioma	l
	24	Diffuse paediatric-type high grade glioma	0.426495	0	28	high-grade glioma	h			24	Infant-type hemispheric glioma	0.658522	0	57	high-grade glioma	l
	25	High-grade astrocytoma with piloid features	0.233256	1	24	high-grade glioma	h			25	Pleomorphic xanthoastrocytoma	0.77349	1	35	high-grade glioma	l
	26	Diffuse midline glioma, H3 K27-altered	0.318071	1	17	high-grade glioma	h			26	pilocytic astrocytoma	0.844093	1	5	high-grade glioma	l
	27	Oligodendroglioma, IDH-mutant and 1p/19q-codeleted	0.649281	0	13	high-grade glioma	h			27	Oligodendroglioma, IDH-mutant and 1p/19q-codel...	0.163502	0	10	high-grade glioma	l
	28	glioblastoma, IDH-wildtype	0.743885	1	24	high-grade glioma	h			28	Diffuse midline glioma, H3 K27-altered	0.168264	1	3	high-grade glioma	l
	29	Diffuse midline glioma, H3 K27-altered	0.905258	1	0	high-grade glioma	h			29	Infant-type hemispheric glioma	0.604211	0	20	high-grade glioma	l
	30	posterior fossa ependymoma group A	0.479911	1	10	high-grade glioma	h			30	Diffuse midline glioma, H3 K27-altered	0.50083	1	11	high-grade glioma	l
	31	glioblastoma, IDH-wildtype	0.352586	1	14	high-grade glioma	h			31	Pleomorphic xanthoastrocytoma	0.32906	0	20	high-grade glioma	l
	32	Diffuse paediatric-type high grade glioma	0.666094	0	19	high-grade glioma	h			32	Diffuse paediatric-type high grade glioma	0.630191	1	5	high-grade glioma	l
	33	Diffuse paediatric-type high grade glioma	0.60635	1	4	high-grade glioma	h			33	Pleomorphic xanthoastrocytoma	0.615287	0	28	high-grade glioma	l
	34	Diffuse paediatric-type high grade glioma	0.494503	1	6	high-grade glioma	h			34	Diffuse paediatric-type high grade glioma	0.309955	1	10	high-grade glioma	l
	35	High-grade astrocytoma with piloid features	0.310744	0	41	high-grade glioma	h
	36	glioblastoma, IDH-wildtype	0.154521	0	0	high-grade glioma	h
	37	Pleomorphic xanthoastrocytoma	0.200286	1	35	high-grade glioma	h
	38	Diffuse paediatric-type high grade glioma	0.238601	0	22	high-grade glioma	h
	39	Diffuse paediatric-type high grade glioma	0.34092	1	13	high-grade glioma	h
	40	Infant-type hemispheric glioma	0.493761	0	34	high-grade glioma	h
	41	Angiocentric glioma, MYB/MYBL1-altered	0.594881	0	46	high-grade glioma	h
	42	Diffuse midline glioma, H3 K27-altered	0.759906	1	6	high-grade glioma	h
	43	Diffuse hemispheric glioma, H3 G34-mutant	0.647784	0	21	high-grade glioma	h
	44	Diffuse midline glioma, H3 K27-altered	0.896591	1	9	high-grade glioma	h
	45	Diffuse paediatric-type high grade glioma	0.237569	1	17	high-grade glioma	h
	46	Diffuse hemispheric glioma, H3 G34-mutant	0.242228	1	16	high-grade glioma	h
	47	Diffuse midline glioma, H3 K27-altered	0.893126	1	17	high-grade glioma	h
	48	Infant-type hemispheric glioma	0.371177	0	18	high-grade glioma	h
	49	Diffuse hemispheric glioma, H3 G34-mutant	0.18867	1	20	high-grade glioma	h
	50	Diffuse midline glioma, H3 K27-altered	0.971763	1	11	high-grade glioma	h
	51	Diffuse hemispheric glioma, H3 G34-mutant	0.895514	1	11	high-grade glioma	h
	52	Diffuse paediatric-type high grade glioma	0.503988	0	30	high-grade glioma	h
	53	Infant-type hemispheric glioma	0.131499	0	18	high-grade glioma	h
	54	Diffuse midline glioma, H3 K27-altered	0.48036	1	11	high-grade glioma	h
	55	Diffuse paediatric-type high grade glioma	0.244057	1	11	high-grade glioma	h
	56	Diffuse midline glioma, H3 K27-altered	0.939628	1	10	high-grade glioma	h
	57	Diffuse midline glioma, H3 K27-altered	0.814722	0	10	high-grade glioma	h
	58	Astrocytoma, IDH-mutant	0.726438	0	1	high-grade glioma	h
	59	Infant-type hemispheric glioma	0.637223	0	46	high-grade glioma	h
	60	glioblastoma, IDH-wildtype	0.574556	1	15	high-grade glioma	h
	61	Diffuse paediatric-type high grade glioma	0.373493	1	5	high-grade glioma	h
	62	Diffuse paediatric-type high grade glioma	0.620294	1	6	high-grade glioma	h
	63	Pleomorphic xanthoastrocytoma	0.464991	0	50	high-grade glioma	h
	64	Diffuse midline glioma, H3 K27-altered	0.967254	1	8	high-grade glioma	h

## Sheet: Figure_8d
Fold	Grade_only	Age_sex_location	WHO_type	Heteiros_preds	Methylation_class
0	0.662749	0.498192	0.702532	0.703436	0.718807
1	0.758523	0.465909	0.882102	0.803977	0.910511
2	0.76073	0.570815	0.820815	0.94206	0.822961
3	0.706157	0.451493	0.722948	0.753731	0.803172
4	0.714286	0.557951	0.843666	0.698113	0.769542
5	0.75	0.416096	0.760274	0.75	0.821918
6	0.757447	0.404255	0.838298	0.765957	0.808511
7	0.589744	0.541667	0.751603	0.759615	0.714744
8	0.737679	0.579491	0.837838	0.777424	0.913355
9	0.737719	0.426316	0.800877	0.729825	0.85614
