# Supplementary material for: Hetairos is a histology-based artificial intelligence model for predicting central nervous system tumor methylation subtypes
Source: Nat Cancer. 2026 Jun 10;7(6):884–98. doi: 10.1038/s43018-026-01186-3 (PMC13309283; doi:10.1038/s43018-026-01186-3)
Supplement: Supplementary file 11 — Statistical source data. [file 43018_2026_1186_MOESM11_ESM.xlsx]

## Sheet: Extended_Fig_1
Acc_Hierarchy_s1	Acc_Hierarchy_s2	Acc_Hetairos	Superfamily	Class_abr
0.918182	0.859729	0.927273	Adult-type diffuse gliomas	GBM
0.728395	0.703704	0.716049	Adult-type diffuse gliomas	A_IDH
0.897436	0.820513	0.897436	Adult-type diffuse gliomas	O_IDH
0.333333	0	0.333333	Adult-type diffuse gliomas	OLIGOSARC_IDH
0.928571	0.875	0.928571	low-grade glial/glioneuronal/neuroepithelial tumours	PA
1	0.666667	1	low-grade glial/glioneuronal/neuroepithelial tumours	DNET
0.666667	0.333333	0.666667	low-grade glial/glioneuronal/neuroepithelial tumours	GG
0.5	0	0.5	low-grade glial/glioneuronal/neuroepithelial tumours	DIG_DIA
0.5	0	0.5	low-grade glial/glioneuronal/neuroepithelial tumours	AG_MYB
0.964286	0.928571	0.964286	ependymal tumours	EPN_PFA
0.809524	0.809524	0.857143	ependymal tumours	EPN_ST_ZFTA_FUS
0.869565	0.826087	0.869565	ependymal tumours	EPN_MPE
0.944444	0.777778	0.944444	ependymal tumours	EPN_SPINE
0.9	0.9	0.9	ependymal tumours	EPN_PF_SE
0.555556	0.666667	0.555556	ependymal tumours	EPN_PFB
0.5	0.5	0.5	ependymal tumours	EPN_ST_SE
0.291667	0.583333	0.416667	paediatric-type diffuse high-grade gliomas	pedHGG
0.44	0.44	0.36	paediatric-type diffuse high-grade gliomas	DMG_K27
0.333333	0.111111	0.222222	paediatric-type diffuse high-grade gliomas	DHG_G34
0.860759	0.873418	0.860759	meningiomas	MNG_BEN
0.571429	0.6	0.571429	meningiomas	MNG_INT
0.2	0	0.2	meningiomas	MNG_MAL
0.842105	0.789474	0.842105	medulloblastomas	MB_SHH
0.692308	0.653846	0.692308	medulloblastomas	MB_G4
0.631579	0.631579	0.631579	medulloblastomas	MB_G3
0	0.4	1	medulloblastomas	MB_WNT
