# Supplementary material for: Hetairos is a histology-based artificial intelligence model for predicting central nervous system tumor methylation subtypes
Source: Nat Cancer. 2026 Jun 10;7(6):884–98. doi: 10.1038/s43018-026-01186-3 (PMC13309283; doi:10.1038/s43018-026-01186-3)
Supplement: Supplementary file 12 — Statistical source data. [file 43018_2026_1186_MOESM12_ESM.xlsx]

## Sheet: Extended_Fig_2a
Class_name	Abbrevation	Class_count	Additional_samples
glioblastoma, IDH-wildtype	GBM	956	0
Astrocytoma, IDH-mutant	A_IDH	360	0
meningioma, benign	MNG_BEN	340	0
pilocytic astrocytoma	PA	257	0
Oligodendroglioma, IDH-mutant and 1p/19q-codeleted	O_IDH	176	0
Pituitary adenoma	PITAD	161	0
meningioma, intermediate	MNG_INT	155	0
medulloblastoma, SHH-activated	MB_SHH	127	0
Diffuse paediatric-type high grade glioma	pedHGG	117	0
posterior fossa ependymoma group A	EPN_PFA	112	0
Diffuse midline glioma, H3 K27-altered	DMG_K27	108	0
medulloblastoma Group 4	MB_G4	106	0
Myxopapillary ependymoma	EPN_MPE	101	0
supratentorial ependymoma, ZFTA fusion-positive	EPN_ST_ZFTA_FUS	86	0
Pleomorphic xanthoastrocytoma	PXA	85	0
medulloblastoma Group 3	MB_G3	79	0
Atypical teratoid rhabdoid tumour	ATRT	75	0
Dysembryoplastic neuroepithelial tumour	DNET	74	0
Spinal ependymoma	EPN_SPINE	73	0
control tissue	CTRL	65	0
Adult-type diffuse high grade glioma, IDH-wildtype	HGG	60	0
embryonal tumour with multilayered rosettes	ETMR	49	25
meningioma, malignant	MNG_MAL	42	25
choroid plexus papilloma	CPP	40	25
Malignant melanotic nerve sheath tumour	MMNST	39	25
Control tissue, reactive tumour microenvironment	CTRL_REACTIVE	37	25
Posterior fossa subependymoma	EPN_PF_SE	37	25
Primary diffuse large B cell lymphoma of the CNS	DLBCL	37	25
posterior fossa ependymoma group B	EPN_PFB	35	25
Rhabdomyosarcoma	RMS	35	25
Diffuse hemispheric glioma, H3 G34-mutant	DHG_G34	34	25
Pituicytoma, granular cell tumour of the sellar region, and spindle-cell oncocytoma	PITUI	34	25
High-grade astrocytoma with piloid features	HGAP	33	25
Ganglioglioma	GG	31	25
Ewing sarcoma	EWS	30	25
Pineoblastoma	PB	26	25
Astroblastoma, MN1-altered, MN1:BEND2-fused	ABM_MN1	25	25
Medulloblastoma, WNT activated	MB_WNT	23	25
Chordoma	CHORDM	22	25
Olfactory neuroblastoma	ONB	20	25
Haemangioblastoma	HMB	19	25
Pineal parenchymal tumour of intermediate differentiation	PPTID	19	25
Pineoblastoma, miRNA pathway altered, group 1	PB_GRP1	19	25
Oligosarcoma, IDH-mutant	OLIGOSARC_IDH	19	25
spinal subependymoma	EPN_SPINE_SE	19	25
Schwannoma	SCHW	19	25
Inflammatory microenvironment	INFLAM_ENV	18	25
CNS neuroblastoma, FOXR2-altered	CNS_NB_FOXR2	18	25
Solitary fibrous tumour / haemangiopericytoma	SFT_HMPC	16	25
Central neurocytoma	CN	15	25
normal pineal gland and pineocytoma	NORM_PIN_CYT	15	25
Infant-type hemispheric glioma	IHG	15	25
Neuroepithelial tumour with PATZ1 fusion	NET_PATZ1	14	25
papillary tumour of the pineal region	PTPR	13	25
Subependymal giant cell astrocytoma	SEGA	12	25
Supratentorial subependymoma	EPN_ST_SE	12	25
Melanocytoma	MELN	10	20
CIC-rearranged sarcoma	CNS_SARC_CIC	10	20
choroid plexus carcinoma	CPC	10	20
Rosette-forming glioneuronal tumour	RGNT	10	20
Anaplastic neuroepithelial tumour with condensed nuclei	ANT	10	20
Desmoplastic infantile ganglioglioma / desmoplastic infantile astrocytoma	DIG_DIA	10	20
Chordoid glioma, PRKCA-mutant	CHGL	10	20
Diffuse glioneuronal tumour with oligodendroglioma-like features and nuclear clusters	DGONC	9	20
Diffuse leptomeningeal glioneuronal tumour	DLGNT	9	20
Melanoma [metastatic]	MET_MEL	8	20
Primary intracranial sarcoma, DICER1-mutant	CNS_SARC_DICER	7	20
Spinal ependymoma, MYCN-amplified	EPN_SPINE_MYCN	7	20
Germinoma	GCT_GERM	7	20
Neuroblastoma, MYCN subtype	NB_MYCN	7	20
CNS tumour with BCOR internal tandem duplication	CNS_BCOR_ITD	6	20
Plasmacytoma of the CNS	PLASMACYT	6	20
Neuroblastoma, subtype TMM negative	NB_TMM_NEG	6	20
Angiocentric glioma, MYB/MYBL1-altered	AG_MYB	6	20
Cauda equina neuroendocrine tumour [paraganglioma], subtype non-CIMP	CAUDEQU_NET	5	15
Adamantinomatous craniopharyngioma	CPH_ADM	5	15
Pineal retinoblastoma	PIN_RB	5	15
Papillary craniopharyngioma	CPH_PAP	5	15
diffuse glioma, MYB- or MYBL1-altered	LGG_MYB	5	15
Teratoma	GCT_TERA	5	15
High-grade diffuse glioma of the midline/posterior fossa; H3/IDH-wildtype	GBM_CBM	5	15
Neuroepithelial tumour, PLAGL1-fused	NET_PLAGL1_FUS	5	15
Sinonasal undifferentiated carcinoma, IDH2-mutant	SNUC_IDH2	4	15
Plexiform neurofibroma	NFIB_PLEX	4	15
meningioma, SMARCE1-altered	MNG_SMARCE1	4	15
CNS Embryonal tumour with PLAG-family amplification	ET_PLAG	3	5
CNS Schwannoma, VGLL-fused	CNS_SCHW_VGLL	3	5
Yolk sac tumour	GCT_YOLKSAC	3	5
Supratentorial ependymoma, YAP1-fused	EPN_YAP	2	5
Polymorphous low-grade neuroepithelial tumour of the young	PLNTY	2	5
Medullomyoblastoma	MB_MYO	2	5
Extraventricular neurocytoma	EVNCYT	2	5
Neuroblastoma, subtype ALT/TERT TMM positive	NB_TMM_POS	2	5
Neuroepithelial tumour, MN1:CXXC5-fused	NET_CXXC5	2	5
Liponeurocytoma	LIPN	2	5
Myxoid glioneuronal tumour, PDGFRA-mutant	MYXGNT	2	5
Langerhans cell histiocytosis	LCH	2	5
CNS tumour with EP300:BCOR(L1) fusion	CNS_BCOR_FUS	1	5
Retinoblastoma, MYCN-activated	RB_MYCN	1	5
Intraocular medulloepithelioma	IO_MEPL	1	5
Papillary glioneuronal tumour	PGNT	1	5
CNS embryonal tumour with BRD4:LEUTX fusion	ET_BRD4_LEUTX	1	5

## Sheet: Extended_Fig_2b
Class name	Oversampling_correct_rate	No_oversampling_correct_rate	Difference	Abbr	Colour code
glioblastoma, IDH-wildtype	0.909091	0.922727	-0.0136364	GBM	#68C62D
Astrocytoma, IDH-mutant	0.679012	0.679012	0	A_IDH	#DDCA11
meningioma, benign	0.860759	0.810127	0.0506329	MNG_BEN	#e39ae5
pilocytic astrocytoma	0.928571	0.910714	0.0178571	PA	#9D73C9
Oligodendroglioma, IDH-mutant and 1p/19q-codeleted	0.897436	0.897436	0	O_IDH	#FFE336
Pituitary adenoma	0.97561	0.97561	0	PITAD	#137D75
meningioma, intermediate	0.542857	0.628571	-0.0857143	MNG_INT	#8c258d
medulloblastoma, SHH-activated	0.842105	0.842105	0	MB_SHH	#8BC0FF
Diffuse paediatric-type high grade glioma	0.458333	0.458333	0	pedHGG	#19cd19
posterior fossa ependymoma group A	0.964286	0.964286	0	EPN_PFA	#ffb3cb
Diffuse midline glioma, H3 K27-altered	0.4	0.4	0	DMG_K27	#a3f187
medulloblastoma Group 4	0.730769	0.730769	0	MB_G4	#1566d0
Myxopapillary ependymoma	0.869565	0.826087	0.0434783	EPN_MPE	#B90F38
supratentorial ependymoma, ZFTA fusion-positive	0.857143	0.761905	0.0952381	EPN_ST_ZFTA_FUS	#df6d6c
Pleomorphic xanthoastrocytoma	0.75	0.65	0.1	PXA	#7C46C9
medulloblastoma Group 3	0.684211	0.684211	0	MB_G3	#bad5f8
Atypical teratoid rhabdoid tumour	0.823529	0.823529	0	ATRT	#006EAD
Dysembryoplastic neuroepithelial tumour	1	0.933333	0.0666667	DNET	#CB5216
Spinal ependymoma	1	1	0	EPN_SPINE	#FF044C
control tissue	0.5625	0.5625	0	CTRL	#D3D3D3
Adult-type diffuse high grade glioma, IDH-wildtype	0	0	0	HGG	#7ea2ce
embryonal tumour with multilayered rosettes	0.916667	0.916667	0	ETMR	#1693D6
meningioma, malignant	0	0	0	MNG_MAL	#e382fd
choroid plexus papilloma	1	1	0	CPP	#7B3E0A
Malignant melanotic nerve sheath tumour	0.75	0.75	0	MMNST	#F7CA8A
Primary diffuse large B cell lymphoma of the CNS	1	1	0	DLBCL	#3C1B46
Posterior fossa subependymoma	0.9	0.9	0	EPN_PF_SE	#DD052E
Control tissue, reactive tumour microenvironment	0.333333	0	0.333333	CTRL_REACTIVE	#D7D7D7
Rhabdomyosarcoma	0.5	0.5	0	RMS	#007BB8
posterior fossa ependymoma group B	0.555556	0.666667	-0.111111	EPN_PFB	#e6657b
Pituicytoma, granular cell tumour of the sellar region, and spindle-cell oncocytoma	0.75	0.75	0	PITUI	#58D8DB
Diffuse hemispheric glioma, H3 G34-mutant	0.222222	0.333333	-0.111111	DHG_G34	#55C056
High-grade astrocytoma with piloid features	0.166667	0.333333	-0.166667	HGAP	#734ba9
Ganglioglioma	0.5	0.5	0	GG	#E4703A
Ewing sarcoma	0.571429	0.571429	0	EWS	#CE69EC
Pineoblastoma	0.75	0.75	0	PB	#98eb60
Astroblastoma, MN1-altered, MN1:BEND2-fused	0.75	0.75	0	ABM_MN1	#AB94C1
Medulloblastoma, WNT activated	1	1	0	MB_WNT	#6DA7D9
Chordoma	1	1	0	CHORDM	#FA8CFF
Olfactory neuroblastoma	0.857143	0.857143	0	ONB	#aa4a1c
Schwannoma	0.75	0.5	0.25	SCHW	#FFE1B2
Oligosarcoma, IDH-mutant	0.333333	0.333333	0	OLIGOSARC_IDH	#FFF700
spinal subependymoma	0	0	0	EPN_SPINE_SE	#ff1a5b
Haemangioblastoma	1	1	0	HMB	#ED5CFC
Pineoblastoma, miRNA pathway altered, group 1	0	0	0	PB_GRP1	#cbf5af
Pineal parenchymal tumour of intermediate differentiation	0.833333	0.666667	0.166667	PPTID	#b4f79b
Inflammatory microenvironment	0	0	0	INFLAM_ENV	#DBDBDB
CNS neuroblastoma, FOXR2-altered	0.666667	0.333333	0.333333	CNS_NB_FOXR2	#518ccb
Solitary fibrous tumour / haemangiopericytoma	0.75	0.75	0	SFT_HMPC	#FF6DFA
normal pineal gland and pineocytoma	0.5	0.75	-0.25	NORM_PIN_CYT	#696969
Infant-type hemispheric glioma	0	0	0	IHG	#d0bbd8
Central neurocytoma	1	1	0	CN	#B85400
Neuroepithelial tumour with PATZ1 fusion	0	0	0	NET_PATZ1	#233d5c
papillary tumour of the pineal region	0.5	0.5	0	PTPR	#AEDE8A
Subependymal giant cell astrocytoma	0.666667	0.666667	0	SEGA	#AD6EF1
Supratentorial subependymoma	1	1	0	EPN_ST_SE	#FF4156
Melanocytoma	1	0.666667	0.333333	MELN	#102A46
CIC-rearranged sarcoma	0	0.333333	-0.333333	CNS_SARC_CIC	#955C9D
Chordoid glioma, PRKCA-mutant	1	1	0	CHGL	#B37DEC
Desmoplastic infantile ganglioglioma / desmoplastic infantile astrocytoma	0.5	0.5	0	DIG_DIA	#cd4d00
Anaplastic neuroepithelial tumour with condensed nuclei	0	0	0	ANT	#ff9e4d
choroid plexus carcinoma	0.5	0.5	0	CPC	#754027
Rosette-forming glioneuronal tumour	0	0	0	RGNT	#F79246
Diffuse glioneuronal tumour with oligodendroglioma-like features and nuclear clusters	0	0	0	DGONC	#ff701a
Diffuse leptomeningeal glioneuronal tumour	0	0	0	DLGNT	#d1723a
Melanoma [metastatic]	1	1	0	MET_MEL	#0B4068
Neuroblastoma, MYCN subtype	0	0	0	NB_MYCN	#85c7b0
Germinoma	0	0	0	GCT_GERM	#c39f88
Primary intracranial sarcoma, DICER1-mutant	0	0	0	CNS_SARC_DICER	#cb61eb
Plasmacytoma of the CNS	0.5	0	0.5	PLASMACYT	#632F63
Neuroblastoma, subtype TMM negative	0	0	0	NB_TMM_NEG	#62b799
Angiocentric glioma, MYB/MYBL1-altered	0.5	0.5	0	AG_MYB	#9159DE
CNS tumour with BCOR internal tandem duplication	1	1	0	CNS_BCOR_ITD	#739ACA
Neuroepithelial tumour, PLAGL1-fused	0.5	0.5	0	NET_PLAGL1_FUS	#e60019
Papillary craniopharyngioma	1	0	1	CPH_PAP	#43DAD7
Pineal retinoblastoma	0	0	0	PIN_RB	#b6dc95
Cauda equina neuroendocrine tumour [paraganglioma], subtype non-CIMP	0.5	0.5	0	CAUDEQU_NET	#F5811D
Adamantinomatous craniopharyngioma	1	1	0	CPH_ADM	#72D4C8
diffuse glioma, MYB- or MYBL1-altered	0	0	0	LGG_MYB	#9c6ae1
High-grade diffuse glioma of the midline/posterior fossa; H3/IDH-wildtype	0	0	0	GBM_CBM	#58c159
Teratoma	0	1	-1	GCT_TERA	#996a4d
Plexiform neurofibroma	1	1	0	NFIB_PLEX	#ff9999
meningioma, SMARCE1-altered	0	0	0	MNG_SMARCE1	#b430b6
Sinonasal undifferentiated carcinoma, IDH2-mutant	0	0	0	SNUC_IDH2	#ff8339
CNS Schwannoma, VGLL-fused	0	0	0	CNS_SCHW_VGLL	#ff904d
CNS Embryonal tumour with PLAG-family amplification	0	0	0	ET_PLAG	#315581
Yolk sac tumour	0	0	0	GCT_YOLKSAC	#77523c
Extraventricular neurocytoma	0	0	0	EVNCYT	#e7b598
Medullomyoblastoma	0	0	0	MB_MYO	#1fb1f9
Supratentorial ependymoma, YAP1-fused	0	0	0	EPN_YAP	#FE576C
Neuroblastoma, subtype ALT/TERT TMM positive	0	0	0	NB_TMM_POS	#489d80
Liponeurocytoma	0	0	0	LIPN	#DE7B2C
Intraocular medulloepithelioma	0	0	0	IO_MEPL	#46bcd2

## Sheet: Extended_Fig_2g
Augmentation	Top-1 Accuracy	Top-3 Accuracy
colour_jitter	0.738657	0.836661
random_normalisation	0.745009	0.848457
staining_augmentation	0.747731	0.843013
random_normalisation_staining_augmentation_col...	0.745009	0.84029
baseline	0.738	0.848

## Sheet: Extended_Fig_2h
Class	Hetairos_acc	Augmented_acc	Delta
glioblastoma, IDH-wildtype	0.927273	0.9	-0.0272727
posterior fossa ependymoma group A	0.964286	1	0.0357143
supratentorial ependymoma, ZFTA fusion-positive	0.761905	0.809524	0.047619
Astrocytoma, IDH-mutant	0.654321	0.679012	0.0246914
meningioma, benign	0.822785	0.78481	-0.0379747
pilocytic astrocytoma	0.910714	0.892857	-0.0178571
Pituitary adenoma	0.97561	0.97561	0
medulloblastoma, SHH-activated	0.842105	0.815789	-0.0263158
Diffuse paediatric-type high grade glioma	0.416667	0.5	0.0833333
Oligodendroglioma, IDH-mutant and 1p/19q-codeleted	0.871795	0.794872	-0.0769231
meningioma, intermediate	0.571429	0.885714	0.314286
Atypical teratoid rhabdoid tumour	0.823529	0.823529	0
medulloblastoma Group 4	0.769231	0.807692	0.0384615
Myxopapillary ependymoma	0.782609	0.826087	0.0434783
Malignant melanotic nerve sheath tumour	0.875	0.75	-0.125
Diffuse midline glioma, H3 K27-altered	0.32	0.4	0.08
Pleomorphic xanthoastrocytoma	0.6	0.7	0.1
control tissue	0.5	0.5	0
medulloblastoma Group 3	0.684211	0.736842	0.0526316
Papillary craniopharyngioma	0	1	1
Dysembryoplastic neuroepithelial tumour	0.933333	0.866667	-0.0666667
Chordoma	1	1	0
Spinal ependymoma	1	1	0
Adamantinomatous craniopharyngioma	1	1	0
Primary diffuse large B cell lymphoma of the CNS	1	1	0
embryonal tumour with multilayered rosettes	0.916667	0.833333	-0.0833333
Ewing sarcoma	0.428571	0.285714	-0.142857
Control tissue, reactive tumour microenvironment	0	0.333333	0.333333
Ganglioglioma	0.5	0.5	0
Rhabdomyosarcoma	0.6	0.7	0.1
Posterior fossa subependymoma	0.9	0.9	0
choroid plexus papilloma	1	1	0
Neuroblastoma, subtype TMM negative	0	0	0
Pituicytoma, granular cell tumour of the sellar region, and spindle-cell oncocytoma	0.75	0.75	0
Adult-type diffuse high grade glioma, IDH-wildtype	0	0	0
Pineoblastoma, miRNA pathway altered, group 1	0	0	0
Plexiform neurofibroma	1	1	0
posterior fossa ependymoma group B	0.555556	0.666667	0.111111
Haemangioblastoma	1	1	0
Diffuse hemispheric glioma, H3 G34-mutant	0.111111	0.222222	0.111111
Olfactory neuroblastoma	0.857143	0.857143	0
Infant-type hemispheric glioma	0	0	0
Medulloblastoma, WNT activated	1	1	0
spinal subependymoma	0	0	0
Astroblastoma, MN1-altered, MN1:BEND2-fused	0.75	0.5	-0.25
Pineoblastoma	0.75	0.75	0
Inflammatory microenvironment	0	0	0
meningioma, malignant	0	0	0
Subependymal giant cell astrocytoma	0.666667	0.666667	0
Solitary fibrous tumour / haemangiopericytoma	0.75	0.75	0
High-grade astrocytoma with piloid features	0	0.166667	0.166667
Teratoma	0	0	0
Oligosarcoma, IDH-mutant	0.333333	0.333333	0
Germinoma	0	0	0
Melanoma [metastatic]	1	0.5	-0.5
Schwannoma	0.5	0.5	0
Pineal parenchymal tumour of intermediate differentiation	1	1	0
Supratentorial subependymoma	1	0.5	-0.5
Central neurocytoma	1	0.5	-0.5
Desmoplastic infantile ganglioglioma / desmoplastic infantile astrocytoma	0.5	0.5	0
papillary tumour of the pineal region	0.5	0.5	0
CIC-rearranged sarcoma	0	0.333333	0.333333
choroid plexus carcinoma	0.5	0	-0.5
Plasmacytoma of the CNS	0	0	0
CNS neuroblastoma, FOXR2-altered	0.333333	0.333333	0
Neuroepithelial tumour with PATZ1 fusion	0	0	0
Chordoid glioma, PRKCA-mutant	1	1	0
High-grade diffuse glioma of the midline/posterior fossa; H3/IDH-wildtype	0	0	0
Diffuse glioneuronal tumour with oligodendroglioma-like features and nuclear clusters	0	0	0
Sinonasal undifferentiated carcinoma, IDH2-mutant	0	0	0
Angiocentric glioma, MYB/MYBL1-altered	0.5	0.5	0
Neuroblastoma, MYCN subtype	0	0	0
Primary intracranial sarcoma, DICER1-mutant	0	0	0
Melanocytoma	1	1	0
Yolk sac tumour	0	0	0
Diffuse leptomeningeal glioneuronal tumour	0	0	0
Anaplastic neuroepithelial tumour with condensed nuclei	0	0	0
Pineal retinoblastoma	0	0	0
Rosette-forming glioneuronal tumour	0	0	0
Cauda equina neuroendocrine tumour [paraganglioma], subtype non-CIMP	0.5	0.5	0
Neuroepithelial tumour, PLAGL1-fused	0.5	0.5	0
Extraventricular neurocytoma	0	0	0
diffuse glioma, MYB- or MYBL1-altered	0	0	0
CNS tumour with BCOR internal tandem duplication	0.5	1	0.5
Neuroblastoma, subtype ALT/TERT TMM positive	0	0	0
Supratentorial ependymoma, YAP1-fused	0	0	0
meningioma, SMARCE1-altered	0	1	1
CNS Embryonal tumour with PLAG-family amplification	0	0	0
CNS Schwannoma, VGLL-fused	0	0	0
Medullomyoblastoma	0	0	0
Intraocular medulloepithelioma	0	0	0
Liponeurocytoma	0	0	0
normal pineal gland and pineocytoma	0.75	0.5	-0.25
