# Supplementary material for: Hetairos is a histology-based artificial intelligence model for predicting central nervous system tumor methylation subtypes
Source: Nat Cancer. 2026 Jun 10;7(6):884–98. doi: 10.1038/s43018-026-01186-3 (PMC13309283; doi:10.1038/s43018-026-01186-3)
Supplement: Supplementary file 13 — Statistical source data. [file 43018_2026_1186_MOESM13_ESM.xlsx]

## Sheet: Extended_Fig3
Sample ID	Tumour_class	Hetairos predictions
0	HGAP	PA
1	MNG_INT	MNG_INT
2	DNET	DNET
3	EPN_SPINE	EPN_SPINE
4	CNS_NB_FOXR2	EPN_MPE
5	MNG_INT	MNG_BEN
6	SEGA	SEGA
7	MB_SHH	MB_SHH
8	PA	DNET
9	PA	PA
10	MNG_BEN	MNG_BEN
11	SFT_HMPC	EPN_ST_ZFTA_FUS
12	NORM_PIN_CYT	NORM_PIN_CYT
13	MNG_INT	MNG_BEN
14	GG	GBM
15	SCHW	SCHW
16	CNS_NB_FOXR2	CNS_NB_FOXR2
17	HGAP	GBM
18	CNS_SARC_DICER	RMS
19	MNG_BEN	MNG_BEN
20	CHGL	ABM_MN1
21	GBM	GBM
22	MB_SHH	MB_SHH
23	HGG	PA
24	EPN_MPE	EPN_MPE
25	GBM	GBM
26	SCHW	GBM
27	EPN_MPE	EPN_MPE
28	DNET	EPN_MPE
29	GBM	GBM
30	GBM	GBM
31	MNG_INT	MNG_BEN
32	EVNCYT	DNET
33	MNG_INT	MNG_INT
34	EPN_SPINE	EPN_MPE
35	MELN	MELN
36	PA	DMG_K27
37	HGAP	EPN_SPINE
38	CNS_SCHW_VGLL	MNG_BEN
39	EPN_ST_ZFTA_FUS	EPN_ST_ZFTA_FUS
40	GBM	GBM
41	MNG_BEN	MNG_BEN
42	DNET	DNET
43	GBM	GBM
44	EPN_ST_ZFTA_FUS	PA
45	PPTID	PITAD
46	MNG_INT	MNG_BEN
47	MNG_INT	MNG_INT
48	pedHGG	EPN_ST_ZFTA_FUS
49	MNG_BEN	MNG_BEN
50	EPN_PFA	EPN_PFA
51	MNG_BEN	MNG_BEN
52	EPN_PF_SE	EPN_PF_SE
53	MNG_BEN	MNG_BEN
54	HGAP	PA
55	EPN_MPE	EPN_MPE
56	PA	PA
57	SNUC_IDH2	RMS
58	GBM	GBM
59	CNS_BCOR_ITD	DMG_K27
60	MNG_BEN	MNG_BEN
61	MNG_INT	MNG_INT
62	EPN_PFA	EPN_PFA
63	CTRL	A_IDH
64	IHG	IHG
65	PPTID	PPTID
66	EPN_PF_SE	EPN_PF_SE
67	HGG	A_IDH
68	GBM	GBM
69	CTRL_REACTIVE	PA
70	EPN_PF_SE	EPN_PF_SE
71	MNG_BEN	MNG_BEN
72	GBM	GBM
73	PA	PA
74	GBM	GBM
75	EPN_MPE	EPN_ST_ZFTA_FUS
76	SEGA	SEGA
77	RMS	RMS
78	GBM	GBM
79	NORM_PIN_CYT	NORM_PIN_CYT
80	LGG_MYB	DNET
81	MB_SHH	MB_SHH
82	EPN_ST_ZFTA_FUS	GBM
83	GBM	GBM
84	PA	PA
85	HGG	pedHGG
86	MNG_BEN	MNG_BEN
87	HGAP	GBM
88	SCHW	GBM
89	MNG_BEN	MNG_BEN
90	pedHGG	DMG_K27
91	SFT_HMPC	SFT_HMPC
92	SCHW	SCHW
93	GBM	GBM
94	MNG_BEN	MNG_BEN
95	EPN_ST_ZFTA_FUS	EPN_ST_ZFTA_FUS
96	MNG_BEN	MNG_BEN
97	A_IDH	A_IDH
98	PA	PA
99	MNG_BEN	MNG_BEN
100	HGG	GBM
101	MNG_BEN	MNG_BEN
102	MNG_BEN	MNG_BEN
103	pedHGG	GBM
104	GG	GBM
105	SEGA	SEGA
106	EPN_SPINE	EPN_SPINE
107	MNG_BEN	MNG_BEN
108	MNG_BEN	MNG_BEN
109	PA	PA
110	EPN_PFA	EPN_PFA
111	EPN_MPE	EPN_MPE
112	MNG_BEN	MNG_BEN
113	GG	GBM
114	ANT	A_IDH
115	EPN_PFA	MNG_BEN
116	MNG_INT	MNG_INT
117	EPN_ST_ZFTA_FUS	EPN_ST_ZFTA_FUS
118	PXA	PXA
119	MMNST	MMNST
120	MNG_BEN	MNG_BEN
121	GBM	GBM
122	MNG_INT	MNG_BEN
123	PA	EPN_ST_ZFTA_FUS
124	GG	PA
125	pedHGG	MB_G3
126	MNG_INT	MNG_INT
127	GBM	GBM
128	MNG_MAL	MNG_INT
129	MNG_BEN	MNG_BEN
130	MNG_BEN	MNG_BEN
131	GG	GG
132	PA	PA
133	MNG_BEN	MNG_BEN
134	EPN_PFB	EPN_PFB
135	GBM	GBM
136	PXA	PXA
137	EPN_ST_ZFTA_FUS	EPN_ST_ZFTA_FUS
138	MNG_BEN	MNG_BEN
139	PA	GBM
140	GBM	GBM
141	MNG_INT	MNG_BEN
142	MNG_INT	MNG_BEN
143	RGNT	PA
144	GBM	GBM
145	GBM	GBM
146	MNG_BEN	MNG_BEN
147	GBM	GBM
148	MNG_BEN	MNG_BEN
149	MNG_INT	MNG_INT
150	EPN_MPE	EPN_MPE
151	EPN_MPE	EPN_MPE
152	ABM_MN1	ABM_MN1
153	MNG_BEN	MNG_BEN
154	HGAP	GBM
155	PXA	MNG_BEN
156	MNG_BEN	MNG_BEN
157	PA	DNET
158	MNG_INT	MNG_BEN
159	EPN_ST_SE	EPN_ST_SE
160	GBM	GBM
161	PA	SEGA
162	GBM	GBM
163	EPN_MPE	EPN_MPE
164	GBM	GBM
165	CNS_SARC_DICER	MMNST
166	HGAP	GBM
167	GBM_CBM	PA
168	pedHGG	EPN_SPINE
169	EPN_PFA	EPN_PFA
170	MB_G3	MB_G3
171	NORM_PIN_CYT	NORM_PIN_CYT
172	MB_G4	MB_G4
173	pedHGG	A_IDH
174	DHG_G34	GBM
175	PTPR	GBM
176	MNG_BEN	MNG_BEN
177	PXA	CTRL_REACTIVE
178	MNG_BEN	MNG_BEN
179	PA	PA
180	PA	PA
181	DLGNT	PA
182	MB_G4	MB_G4
183	pedHGG	GBM
184	GBM	GBM
185	MNG_INT	MNG_BEN
186	MB_G3	MB_G3
187	MNG_BEN	MNG_BEN
188	EWS	MB_G3
189	SCHW	GBM
190	PTPR	PTPR
191	MNG_BEN	MNG_BEN
192	MNG_INT	MNG_BEN
193	EPN_MPE	EPN_MPE
194	CNS_BCOR_FUS	GG
195	MNG_BEN	MNG_BEN
196	PA	PA
197	MB_SHH	MB_SHH
198	MNG_MAL	MNG_INT
199	EPN_PFB	EPN_PFB
200	MNG_INT	MNG_INT
201	MNG_MAL	MNG_BEN
202	PA	PA
203	EPN_ST_ZFTA_FUS	EPN_ST_ZFTA_FUS
204	GBM	GBM
205	GBM_CBM	PA
206	PA	PA
207	MNG_MAL	MNG_INT
208	A_IDH	A_IDH
209	A_IDH	A_IDH
210	CN	CN
211	GBM	GBM
212	RGNT	PA
213	MNG_BEN	MNG_BEN
214	GBM	GBM
215	NET_PATZ1	MNG_BEN
216	SFT_HMPC	SFT_HMPC
217	PA	PA
218	MB_G4	MB_G4
219	EPN_PFB	EPN_PFB
220	GBM	GBM
221	A_IDH	GBM
222	PXA	PXA
223	GBM	GBM
224	MNG_BEN	MNG_BEN
225	HGG	HGG
226	EPN_ST_ZFTA_FUS	EPN_ST_ZFTA_FUS
227	CNS_NB_FOXR2	EPN_ST_ZFTA_FUS
228	MNG_INT	MNG_BEN
229	PA	PA
230	CTRL	PA
231	CNS_SARC_DICER	RMS
232	DHG_G34	pedHGG
233	DNET	O_IDH
234	MNG_BEN	MNG_BEN
235	PXA	EPN_MPE
236	MNG_INT	MNG_INT
237	EPN_MPE	EPN_MPE
238	MNG_BEN	MNG_BEN
239	DHG_G34	A_IDH
240	MNG_BEN	MNG_BEN
241	PXA	PXA
242	MNG_BEN	MNG_BEN
243	GBM_CBM	PA
244	MNG_BEN	MNG_BEN
245	EPN_SPINE	EPN_SPINE
246	EPN_SPINE	EPN_SPINE
247	ABM_MN1	ABM_MN1
248	MNG_BEN	MNG_BEN
249	PA	PA
250	PA	DNET
251	MNG_BEN	MNG_BEN
252	GBM	GBM
253	MELN	MELN
254	EPN_MPE	EPN_MPE
255	HGG	GBM
256	HGG	A_IDH
257	EPN_MPE	EPN_MPE
258	IO_MEPL	MB_G3
259	CTRL_REACTIVE	PA
260	MB_WNT	EWS
261	CN	CN
262	HGAP	GBM
263	MNG_BEN	MNG_BEN
264	EPN_SPINE_MYCN	EPN_PFA
265	RGNT	PA
266	CTRL_REACTIVE	PA
267	MNG_BEN	MNG_BEN
268	MNG_BEN	MNG_BEN
269	MNG_BEN	PA
270	CTRL_REACTIVE	DNET
271	EPN_PF_SE	EPN_PF_SE
272	MNG_BEN	MNG_BEN
273	HGAP	A_IDH
274	EPN_ST_SE	EPN_ST_SE
275	GBM	GBM
276	EPN_PF_SE	EPN_PF_SE
277	GBM	GBM
278	LGG_MYB	GG
279	HMB	PA
280	RGNT	PA
281	EPN_ST_SE	EPN_ST_SE
282	MMNST	MNG_BEN
283	EPN_SPINE	EPN_SPINE
284	DNET	DNET
285	PXA	CTRL_REACTIVE
286	EPN_SPINE	EPN_SPINE
287	pedHGG	A_IDH
288	EPN_ST_SE	A_IDH
289	RGNT	PA
290	MNG_BEN	MNG_BEN
291	PA	PA
292	NORM_PIN_CYT	NORM_PIN_CYT
293	GBM	GBM
294	MYXGNT	DNET
295	pedHGG	GBM
296	EPN_PF_SE	EPN_PF_SE
297	GBM	GBM
298	CPP	CPP
299	PXA	PA
300	A_IDH	A_IDH
301	EPN_MPE	EPN_MPE
302	RGNT	PA
303	MNG_MAL	MNG_INT
304	HGG	A_IDH
305	EPN_SPINE	EPN_SPINE
306	EPN_SPINE	EPN_MPE
307	PA	GG
308	DHG_G34	A_IDH
309	pedHGG	A_IDH
310	HGG	HGG
311	EPN_MPE	EPN_MPE
312	GBM	GBM
313	pedHGG	A_IDH
314	pedHGG	GBM
315	PA	PA
316	PA	GBM
317	EPN_ST_ZFTA_FUS	EPN_ST_ZFTA_FUS
318	MNG_INT	MNG_INT
319	A_IDH	A_IDH
320	MNG_BEN	MNG_BEN
321	HGG	HGG
322	MNG_BEN	MNG_BEN
323	MNG_MAL	MNG_BEN
324	SCHW	SCHW
325	GG	PA
326	RGNT	DNET
327	EPN_SPINE	EPN_SPINE
328	MNG_BEN	MNG_BEN
329	MNG_INT	MNG_BEN
330	EPN_SPINE	EPN_SPINE
331	RGNT	EPN_SPINE_SE
332	MNG_BEN	MNG_BEN
333	CTRL	CTRL
334	LCH	GBM
335	SCHW	GBM
336	ABM_MN1	ABM_MN1
337	CNS_SARC_DICER	MNG_BEN
338	MB_WNT	MB_SHH
339	HGAP	GBM
340	EPN_MPE	EPN_MPE
341	PA	PA
342	EPN_SPINE	EPN_SPINE
343	PA	A_IDH
344	PA	PA
345	MNG_BEN	MNG_BEN
346	MNG_INT	MNG_BEN
347	GBM	GBM
348	MNG_BEN	MNG_BEN
349	MNG_BEN	GBM
350	HGG	A_IDH
351	MELN	MELN
352	GBM	GBM
353	GG	GG
354	MNG_BEN	MNG_BEN
355	MNG_BEN	MNG_BEN
356	DNET	DNET
357	PA	PA
358	GBM	GBM
359	SCHW	SCHW
360	CNS_SARC_DICER	RMS
361	CTRL	PA
362	ATRT	ATRT
363	PA	CTRL
364	MNG_BEN	MNG_INT
365	GBM	GBM
366	GBM	GBM
367	GBM	GBM
368	PA	PA
369	SFT_HMPC	SFT_HMPC
370	DLGNT	PA
371	PA	PA
372	PA	PA
373	GBM	GBM
374	NET_PATZ1	A_IDH
375	EPN_ST_ZFTA_FUS	EPN_ST_ZFTA_FUS
376	MNG_BEN	MNG_BEN
377	MNG_MAL	MNG_BEN
378	MNG_BEN	MNG_BEN
379	MNG_BEN	MNG_BEN
380	GBM	GBM
381	DNET	PA
382	GBM	GBM
383	PB_GRP1	PB_GRP1
384	MET_MEL	PXA
385	GBM	GBM
386	GBM	A_IDH
387	PA	PA
388	MNG_BEN	MNG_BEN
389	MB_SHH	MB_SHH
390	PXA	PXA
391	EPN_SPINE	EPN_SPINE
392	MELN	MELN
393	MNG_BEN	MNG_BEN
394	PXA	GBM
395	MB_SHH	A_IDH
396	GBM	GBM
397	DMG_K27	DMG_K27
398	EPN_PF_SE	EPN_PF_SE
399	CTRL_REACTIVE	PA
400	PA	PA
401	pedHGG	A_IDH
402	PA	PA
403	MNG_BEN	MNG_BEN
404	PXA	ABM_MN1
405	PA	PA
406	EPN_PFB	EPN_PFB
407	PA	PA
408	MNG_BEN	MNG_BEN
409	PA	PA
410	GBM	GBM
411	pedHGG	O_IDH
412	GBM	GBM
413	MNG_BEN	MNG_BEN
414	GBM	GBM
415	GG	GG
416	EPN_ST_ZFTA_FUS	GBM
417	GBM	GBM
418	CPC	CPP
419	PA	PA
420	PA	PITUI
421	HGAP	PA
422	MNG_BEN	MNG_BEN
423	MNG_BEN	MNG_BEN
424	GBM	GBM
425	GBM	GBM
426	EPN_ST_ZFTA_FUS	EPN_ST_ZFTA_FUS
427	PA	PA
428	MNG_BEN	MNG_BEN
429	RGNT	PA
430	EPN_PFB	EPN_PFB
431	pedHGG	EWS
432	MNG_INT	MNG_BEN
433	MNG_BEN	MNG_BEN
434	SCHW	SCHW
435	CTRL	CTRL
436	DNET	DNET
437	MNG_BEN	MNG_INT
438	HGAP	DMG_K27
439	RGNT	PA
440	EPN_PFA	EPN_PFA
441	EPN_PF_SE	EPN_PF_SE
442	PA	DNET
443	MB_G4	MB_G4
444	GBM	GBM
445	MNG_BEN	MNG_BEN
446	pedHGG	PA
447	NORM_PIN_CYT	NORM_PIN_CYT
448	EWS	EWS
449	PA	PA
450	RGNT	PA
451	GBM	GBM
452	EPN_MPE	EPN_MPE
453	A_IDH	A_IDH
454	GBM	GBM
455	MNG_INT	MNG_BEN
456	DHG_G34	GBM
457	DNET	DNET
458	IO_MEPL	MB_G3
459	PA	PA
460	PA	EPN_MPE
461	GBM	GBM
462	pedHGG	A_IDH
463	MNG_BEN	MNG_BEN
464	SCHW	GBM
465	GBM	GBM
466	CTRL_REACTIVE	CTRL_REACTIVE
467	PXA	PXA
468	PA	PA
469	A_IDH	A_IDH
470	PA	CTRL
471	PA	PA
472	PXA	PXA
473	MNG_BEN	MNG_BEN
474	PTPR	EPN_MPE
475	MNG_BEN	MNG_BEN
476	MNG_INT	MNG_BEN
477	A_IDH	A_IDH
478	EPN_SPINE	EPN_SPINE
479	HGAP	GBM
480	PA	PA
481	DMG_K27	pedHGG
482	EPN_MPE	EPN_MPE
483	MET_MEL	MMNST
484	GBM	GBM
485	MNG_BEN	MNG_BEN
486	NET_PLAGL1_FUS	EPN_ST_ZFTA_FUS
487	MNG_BEN	MNG_BEN
488	A_IDH	A_IDH
489	MNG_BEN	MNG_BEN
490	MNG_INT	MNG_INT
491	EPN_ST_ZFTA_FUS	EPN_ST_ZFTA_FUS
492	CTRL_REACTIVE	PA
493	GBM	GBM
494	MNG_MAL	MNG_INT
495	EVNCYT	EPN_MPE
496	INFLAM_ENV	GBM
497	PA	PA
498	MNG_BEN	MNG_BEN
499	PXA	PXA
500	PXA	MNG_BEN
501	NFIB_PLEX	MMNST
502	GBM	GBM
503	PA	PA
504	EPN_PF_SE	EPN_PF_SE
505	HMB	HMB
506	GBM	GBM
507	MB_SHH	MB_SHH
508	GBM	GBM
509	MNG_BEN	MNG_BEN
510	MNG_BEN	MNG_BEN
511	ONB	EPN_ST_ZFTA_FUS
512	GBM	GBM
513	PA	PA
514	GG	GBM
515	pedHGG	DMG_K27
516	MNG_BEN	MNG_BEN
517	EPN_SPINE	EPN_SPINE
518	MNG_BEN	MNG_BEN
519	MNG_INT	MNG_BEN
520	A_IDH	A_IDH
521	CNS_SARC_DICER	GBM
522	EPN_PFB	EPN_PFB
523	DNET	DNET
524	GBM	GBM
525	MNG_BEN	MNG_BEN
526	MNG_INT	MNG_BEN
527	SFT_HMPC	SFT_HMPC
528	MB_G3	MB_G3
529	GBM	GBM
530	MNG_INT	MNG_INT
531	GBM	GBM
532	A_IDH	A_IDH
533	ATRT	MET_MEL
534	HGAP	GBM
535	HGAP	GBM
536	EWS	EWS
537	MELN	MELN
538	EPN_SPINE_MYCN	EPN_SPINE_MYCN
539	HGG	GBM
540	MNG_MAL	MNG_INT
541	PGNT	DNET
542	SFT_HMPC	SFT_HMPC
543	HMB	HMB
544	MB_WNT	PA
545	NFIB_PLEX	MMNST
546	NFIB_PLEX	SCHW
547	EPN_PF_SE	EPN_PF_SE
548	MELN	MELN
549	SFT_HMPC	SFT_HMPC
550	DHG_G34	HGAP
551	EPN_PFB	EPN_PFB
552	HGG	GBM
553	DNET	DNET
554	MB_WNT	pedHGG
555	SFT_HMPC	SFT_HMPC
556	CHORDM	CHORDM
557	EPN_SPINE_MYCN	NORM_PIN_CYT
558	EPN_SPINE_MYCN	PA
559	DLGNT	PA
560	HGG	GBM
561	NFIB_PLEX	SCHW
562	NFIB_PLEX	CHORDM
563	MELN	MELN
564	EPN_PF_SE	EPN_PF_SE
565	CNS_SARC_CIC	RMS
566	SFT_HMPC	MNG_BEN
567	CN	CN
568	DHG_G34	GBM
569	MB_WNT	RMS
570	NFIB_PLEX	SCHW
571	CNS_SARC_CIC	PA
572	EPN_PF_SE	EPN_PF_SE
573	SFT_HMPC	OLIGOSARC_IDH
574	CPH_PAP	GBM
575	CNS_SARC_CIC	CNS_SARC_CIC
576	SFT_HMPC	ABM_MN1
577	MYXGNT	DNET
578	HGG	GBM
579	HGG	GBM
580	MNG_MAL	MNG_MAL
581	CPH_PAP	MNG_BEN
582	EPN_PFB	EPN_SPINE
583	MYXGNT	PA
584	EWS	EWS
585	DHG_G34	GBM
586	NFIB_PLEX	RMS
587	OLIGOSARC_IDH	O_IDH
588	HMB	HMB
589	EPN_PF_SE	EPN_PF_SE
590	MNG_MAL	MNG_BEN
591	EPN_PF_SE	EPN_PF_SE
592	NFIB_PLEX	MMNST
593	DNET	DNET
594	NET_PLAGL1_FUS	EPN_ST_SE
595	EPN_SPINE	EPN_SPINE
596	HGAP	PA
597	MNG_MAL	MNG_INT
598	EPN_SPINE	EPN_SPINE
599	MYXGNT	PA
600	CNS_SARC_CIC	RMS
601	HGG	GBM
602	NB_MYCN	PB
603	EPN_PF_SE	EPN_PF_SE
604	EWS	EWS
605	NFIB_PLEX	MMNST
606	MELN	MELN
607	HGG	GBM
608		PA
609	SFT_HMPC	SFT_HMPC
610	CNS_SARC_CIC	PA
611	SFT_HMPC	MNG_BEN
612	HGAP	GBM
613	HGAP	OLIGOSARC_IDH
614	CPH_PAP	CPH_PAP
615	CPH_ADM	CPH_ADM
616	HMB	HMB
617	DLBCL	DLBCL
618	EPN_SPINE	EPN_SPINE
619	HMB	HMB
620	MNG_MAL	MNG_INT
621	EPN_PF_SE	EPN_PF_SE
622	SFT_HMPC	CNS_SARC_CIC
623	DHG_G34	PB_GRP1
624	DLGNT	O_IDH
625	SFT_HMPC	MNG_BEN
626	NET_PLAGL1_FUS	EPN_ST_SE
627	MYXGNT	DNET
628	EPN_PFB	EPN_PFB
629	EPN_SPINE	EPN_SPINE
630	PB_GRP1	MB_G4
631	CPH_ADM	CPH_ADM
632	MELN	MELN
633	CPH_ADM	CPH_ADM
634	NET_PLAGL1_FUS	EPN_ST_SE
635	MET_MEL	PXA
636	EPN_PF_SE	EPN_PF_SE
637	EPN_ST_SE	EPN_ST_SE
638	CPH_ADM	CPH_ADM
639	NFIB_PLEX	SCHW
640	EPN_PF_SE	EPN_PF_SE
641	EPN_SPINE	ANT
642	MNG_SMARCE1	MNG_BEN
643	HGG	A_IDH
644	NFIB_PLEX	SCHW
645	EPN_SPINE	EPN_SPINE
646	CN	CN
647	NFIB_PLEX	SCHW
648	HGAP	A_IDH
649	CN	CN
650	RGNT	DNET
651	CHORDM	CHORDM
652	ABM_MN1	EPN_MPE
653	EPN_PF_SE	EPN_PF_SE
654	MELN	MELN
655	HGG	A_IDH
656	SFT_HMPC	SFT_HMPC
657	EPN_SPINE	EPN_SPINE
658	MYXGNT	MYXGNT
659	EPN_PF_SE	EPN_PF_SE
660	GG	GG
661	DNET	DNET
662	ET_PLAG	EPN_ST_ZFTA_FUS
663	DNET	DNET
664	ABM_MN1	ABM_MN1
665	pedHGG	PA
666	PA	GBM
667	DLGNT	PA
668	DNET	PA
669	pedHGG	ATRT
670	DNET	DNET
671	ET_PLAG	PA
672	CNS_NB_FOXR2	EPN_ST_ZFTA_FUS
673	CNS_BCOR_ITD	EPN_ST_ZFTA_FUS
674	pedHGG	pedHGG
675	DNET	DNET
676	DNET	DNET
677	PA	PA
678	pedHGG	EPN_ST_ZFTA_FUS
679	DMG_K27	DMG_K27
680	CTRL_REACTIVE	PA
681	DMG_K27	DMG_K27
682	DLGNT	DNET
683	DIG_DIA	PXA
684	CNS_NB_FOXR2	CNS_NB_FOXR2
685	CTRL_REACTIVE	PA
686	DNET	DNET
687	PA	PA
688	GBM	GBM
689	DNET	DNET
690	DMG_K27	GBM
691	HGG	EPN_ST_ZFTA_FUS
692	LGG_MYB	DNET
693	CNS_SARC_CIC	ATRT
694	pedHGG	pedHGG
695	CNS_BCOR_FUS	EPN_ST_ZFTA_FUS
696	CNS_NB_FOXR2	GBM
697	HGAP	PA
698	DLGNT	PA
699	GG	GG
700	MB_G3	MB_G3
701	DNET	DNET
702	EPN_PFB	EPN_ST_ZFTA_FUS
703	DMG_K27	GG
704	CNS_BCOR_FUS	EPN_ST_ZFTA_FUS
705	CTRL_REACTIVE	PA
706	pedHGG	EPN_ST_ZFTA_FUS
707	pedHGG	EPN_ST_ZFTA_FUS
708	DNET	DNET
709	DNET	A_IDH
710	ATRT	ABM_MN1
711	CNS_BCOR_ITD	EPN_PFA
712	ABM_MN1	EPN_ST_ZFTA_FUS
713	DMG_K27	A_IDH
714	DMG_K27	DMG_K27
715	EPN_PFB	EPN_PFB
716	ATRT	ATRT
717	GBM	GBM
718	HGAP	GBM
719	DIG_DIA	IHG
720	HGG	DMG_K27
721	pedHGG	pedHGG
722	EPN_ST_ZFTA_FUS	EPN_ST_ZFTA_FUS
723	DLGNT	DNET
724	DMG_K27	DMG_K27
725	GG	GG
726	GG	GG
727	pedHGG	GBM
728	ET_BRD4_LEUTX	MB_G3
729	GBM	GBM
730	PXA	GBM
731	GBM	GBM
732		GBM
733	DIG_DIA	GBM
734	DGONC	A_IDH
735	NORM_PIN_CYT	EPN_ST_ZFTA_FUS
736	pedHGG	A_IDH
737	GG	GG
738	DIG_DIA	DIG_DIA
739	INFLAM_ENV	DMG_K27
740	ATRT	ATRT
741	RMS	EPN_ST_ZFTA_FUS
742	LGG_MYB	PA
743	CNS_NB_FOXR2	CNS_NB_FOXR2
744	DMG_K27	A_IDH
745	DNET	PA
746	AG_MYB	PA
747	ABM_MN1	ABM_MN1
748	CNS_NB_FOXR2	DGONC
749	DMG_K27	A_IDH
750	ATRT	EPN_ST_ZFTA_FUS
751	DIG_DIA	MNG_BEN
752	CTRL_REACTIVE	PA
753	EPN_ST_ZFTA_FUS	EPN_ST_ZFTA_FUS
754	DIG_DIA	DIG_DIA
755	GG	GG
756	CNS_BCOR_FUS	EPN_ST_ZFTA_FUS
757	ATRT	ATRT
758	DIG_DIA	MMNST
759	DNET	DNET
760	EPN_ST_ZFTA_FUS	EPN_ST_ZFTA_FUS
761	HGAP	PXA
762	LGG_MYB	PA
763	pedHGG	EPN_ST_ZFTA_FUS
764	DMG_K27	A_IDH
765	HGAP	GBM
766		CTRL_REACTIVE
767	DNET	DNET
768	EPN_ST_ZFTA_FUS	EPN_ST_ZFTA_FUS
769	DLGNT	EPN_ST_ZFTA_FUS
770	ABM_MN1	ABM_MN1
771	DIG_DIA	IHG
772	pedHGG	EPN_ST_ZFTA_FUS
773	ABM_MN1	ATRT
774	CTRL_REACTIVE	GBM
775	CPP	EPN_ST_ZFTA_FUS
776	ABM_MN1	ABM_MN1
777	A_IDH	GBM
778	pedHGG	GBM
779	EPN_ST_ZFTA_FUS	EPN_ST_ZFTA_FUS
780	ATRT	ATRT
781	pedHGG	GG
782	CNS_BCOR_ITD	EPN_ST_ZFTA_FUS
783	MNG_INT	MNG_BEN
784	CPP	CPP
785	CNS_BCOR_ITD	EPN_ST_ZFTA_FUS
786	pedHGG	EPN_ST_ZFTA_FUS
787	CTRL_REACTIVE	PA
788	MB_WNT	MNG_BEN
789	DMG_K27	DMG_K27
790	CPP	CPP
791	PA	PA
792	DMG_K27	PA
793	DNET	DNET
794	EPN_MPE	EPN_MPE
795	EPN_PF_SE	EPN_PF_SE
796	EPN_MPE	EPN_MPE
797	EPN_PFB	MNG_INT
798	CAUDEQU_NET	O_IDH
799	CAUDEQU_NET	CAUDEQU_NET
800	EPN_PF_SE	EPN_PF_SE
801	CAUDEQU_NET	O_IDH
802	CAUDEQU_NET	CAUDEQU_NET
803	CAUDEQU_NET	CAUDEQU_NET
804	EPN_PF_SE	GBM
805	CAUDEQU_NET	MNG_BEN
806	CAUDEQU_NET	EPN_SPINE
807	CAUDEQU_NET	GBM
808	CAUDEQU_NET	CAUDEQU_NET
809	CAUDEQU_NET	O_IDH
810	EPN_PFB	EPN_PFB
811	CAUDEQU_NET	CAUDEQU_NET
812	CAUDEQU_NET	O_IDH
813	EPN_PFB	EPN_PFB
814	EPN_PF_SE	MNG_BEN
815	CAUDEQU_NET	PITAD
816	CAUDEQU_NET	O_IDH
817	CAUDEQU_NET	O_IDH
818	CAUDEQU_NET	CAUDEQU_NET
819	EPN_PFB	EPN_PFB
820	CAUDEQU_NET	O_IDH
821	CAUDEQU_NET	PITAD
822	CAUDEQU_NET	O_IDH
823	EPN_PFB	EPN_PFB
824	CAUDEQU_NET	CAUDEQU_NET
825	CAUDEQU_NET	PITAD
826	CAUDEQU_NET	MNG_BEN
827	CAUDEQU_NET	CAUDEQU_NET
828	EPN_PF_SE	GBM
829	EPN_PFB	EPN_PFB
830	EPN_PFB	O_IDH
831	EPN_PF_SE	EPN_PF_SE
832	CAUDEQU_NET	O_IDH
833	CAUDEQU_NET	CAUDEQU_NET
834	CAUDEQU_NET	CAUDEQU_NET
835	EPN_PF_SE	EPN_PF_SE
836	CAUDEQU_NET	CAUDEQU_NET
837	CAUDEQU_NET	O_IDH
838	EPN_PFB	EPN_PFB
839	CAUDEQU_NET	MNG_BEN
840	EPN_PFB	EPN_PFB
841	CAUDEQU_NET	MNG_BEN
842	CAUDEQU_NET	EPN_SPINE
843	EPN_PFB	EPN_PFB
844	CAUDEQU_NET	CAUDEQU_NET
845	CAUDEQU_NET	CAUDEQU_NET
846	CAUDEQU_NET	CAUDEQU_NET
847	CAUDEQU_NET	A_IDH
848	CAUDEQU_NET	O_IDH
849	EPN_PFB	EPN_PFB
850	EPN_PFB	EPN_PFB
851	CAUDEQU_NET	MNG_BEN
852	EPN_PF_SE	EPN_PF_SE
853	EPN_MPE	EPN_MPE
854	EPN_PFB	EPN_PFB
855	EPN_PF_SE	EPN_PF_SE
856	CAUDEQU_NET	CAUDEQU_NET
857	EPN_PFB	EPN_PFB
858	EPN_PFB	EPN_PFB
859	CAUDEQU_NET	CAUDEQU_NET
860	EPN_PF_SE	EPN_PF_SE
861	CAUDEQU_NET	PITAD
862	EPN_MPE	EPN_MPE
863	CAUDEQU_NET	O_IDH
864	CAUDEQU_NET	CAUDEQU_NET
865	EPN_MPE	EPN_MPE
866	EPN_PFB	EPN_PFA
867	CAUDEQU_NET	CAUDEQU_NET
868	CAUDEQU_NET	CAUDEQU_NET
869	CAUDEQU_NET	O_IDH
870	EPN_PF_SE	PA
871	A_IDH	A_IDH
872	CHORDM	CHORDM
873	GBM	CTRL
874	MNG_INT	MNG_BEN
875	EPN_MPE	EPN_MPE
876	GBM	GBM
877	EPN_PF_SE	EPN_PF_SE
878	MNG_INT	MNG_BEN
879	GBM	GBM
880	CTRL	GBM
881	PA	PA
882	MNG_INT	MNG_INT
883	GBM	GBM
884	CN	CN
885	A_IDH	A_IDH
886	GBM	GBM
887	GBM	GBM
888	DNET	DNET
889	GBM	GBM
890	GBM	GBM
891	EPN_ST_ZFTA_FUS	EPN_ST_ZFTA_FUS
892	GBM	GBM
893	GBM	GBM
894	GBM	GBM
895	GBM	GBM
896	GBM	GBM
897	A_IDH	A_IDH
898	SCHW	SCHW
899	PA	PA
900	GBM	pedHGG
901	ONB	ONB
902	A_IDH	A_IDH
903	O_IDH	O_IDH
904	SCHW	SCHW
905	CHORDM	CHORDM
906	MELN	MELN
907	GBM	GBM
908	GBM	GBM
909	GBM	GBM
910	SCHW	SCHW
911	GBM	GBM
912	GBM	GBM
913	EPN_MPE	EPN_MPE
914	EPN_MPE	EPN_MPE
915	A_IDH	GBM
916	HMB	HMB
917	HMB	HMB
918	DNET	DNET
919	PA	PA
920	CN	PPTID
921	GBM	GBM
922	A_IDH	A_IDH
923	MNG_INT	MNG_INT
924	GBM	pedHGG
925	A_IDH	A_IDH
926	GBM	GBM
927	CN	CN
928	EPN_ST_ZFTA_FUS	GBM
929	MNG_INT	MNG_BEN
930	SCHW	SCHW
931	PITAD	PITAD
932	pedHGG	ATRT
933	CTRL	CTRL
934	GBM	GBM
935	MB_SHH	MB_SHH
936	ABM_MN1	ABM_MN1
937	MNG_MAL	MNG_BEN
938	MNG_MAL	MNG_BEN
939	EPN_ST_ZFTA_FUS	PXA
940	GBM	GBM
941	MB_G4	MB_G4
942	EWS	PB_GRP1
943	O_IDH	O_IDH
944	EPN_PFA	EPN_PFA
945	MNG_BEN	MNG_BEN
946	O_IDH	O_IDH
947	O_IDH	O_IDH
948	PA	DMG_K27
949	MNG_BEN	MNG_BEN
950	A_IDH	A_IDH
951	GBM	GBM
952	MNG_BEN	MNG_BEN
953	GBM	GBM
954	PA	PA
955	CPP	CPP
956	MB_G3	MB_G4
957	A_IDH	A_IDH
958	O_IDH	A_IDH
959	O_IDH	O_IDH
960	PA	PA
961	GBM	GBM
962	A_IDH	A_IDH
963	GBM	GBM
964	MNG_BEN	MNG_BEN
965	GBM	GBM
966	PA	PA
967	O_IDH	CTRL
968	O_IDH	O_IDH
969	O_IDH	O_IDH
970	GBM	GBM
971	A_IDH	A_IDH
972	GBM	GBM
973	O_IDH	O_IDH
974	GBM	GBM
975	O_IDH	O_IDH
976	GBM	GBM
977	GBM	GBM
978	GBM	A_IDH
979	GBM	GBM
980	A_IDH	A_IDH
981	GBM	GBM
982	GBM	GBM
983	GBM	GBM
984	GBM	GBM
985	GBM	GBM
986	GBM	GBM
987	O_IDH	O_IDH
988	GBM	GBM
989	O_IDH	O_IDH
990	O_IDH	GBM
991	O_IDH	PITAD
992	EPN_PFB	GBM
993	PITAD	PITAD
994	GBM	GBM
995	DMG_K27	A_IDH
996	O_IDH	GBM
997	O_IDH	GBM
998	O_IDH	O_IDH
999	O_IDH	O_IDH
1000	O_IDH	O_IDH
1001	O_IDH	O_IDH
1002	O_IDH	GBM
1003	ATRT	ATRT
1004	A_IDH	A_IDH
1005	O_IDH	O_IDH
1006	O_IDH	O_IDH
1007	GBM	GBM
1008	GBM	GBM
1009	GBM	GBM
1010	GBM	GBM
1011	GBM	GBM
1012	GBM	GBM
1013	O_IDH	GBM
1014	GBM	GBM
1015	EPN_ST_ZFTA_FUS	GBM
1016	O_IDH	O_IDH
1017	PA	PA
1018	EPN_MPE	EPN_MPE
1019	PA	PA
1020	EPN_MPE	EPN_MPE
1021	DMG_K27	GBM
1022	O_IDH	O_IDH
1023	EPN_PFA	GBM
1024	PA	PA
1025	EPN_MPE	EPN_MPE
1026	ATRT	GBM
1027	GBM	A_IDH
1028	GBM	GBM
1029	EPN_PFB	GBM
1030	PA	PA
1031	PLNTY	EPN_PFA
1032	O_IDH	O_IDH
1033	A_IDH	GBM
1034	GBM_CBM	GBM
1035	A_IDH	A_IDH
1036	A_IDH	A_IDH
1037	GBM	GBM
1038	GBM	GBM
1039	GBM	GBM
1040	GBM	GBM
1041	GBM	GBM
1042	A_IDH	A_IDH
1043	GBM	GBM
1044	GBM	GBM
1045	GBM	GBM
1046	GBM	GBM
1047	GBM	GBM
1048	GBM	GBM
1049	A_IDH	GBM
1050	GBM	GBM
1051	GBM	GBM
1052	GBM	GBM
1053	GBM	GBM
1054	GBM	GBM
1055	A_IDH	A_IDH
1056	GBM	GBM
1057	GBM	GBM
1058	GBM	GBM
1059	GBM	GBM
1060	GBM	GBM
1061	INFLAM_ENV	GBM
1062	GBM	GBM
1063	GBM	GBM
1064	GBM	GBM
1065	GBM	GBM
1066	A_IDH	A_IDH
1067	GBM	GBM
1068	GBM	GBM
1069	GBM	GBM
1070	GBM	GBM
1071	GBM	GBM
1072	GBM	GBM
1073	GBM	GBM
1074	GBM	GBM
1075	GBM	PITAD
1076	GBM	GBM
1077	GBM	GBM
1078	A_IDH	A_IDH
1079	GBM	GBM
1080	GBM	GBM
1081	GBM	GBM
1082	GBM	GBM
1083	GBM	GBM
1084	GBM	GBM
1085	GBM	GBM
1086	GBM	GBM
1087	GBM	GBM
1088	GBM	GBM
1089	GBM	GBM
1090	GBM	GBM
1091	GBM	GBM
1092	A_IDH	A_IDH
1093	GBM	GBM
1094	A_IDH	A_IDH
1095	GBM	GBM
1096	GBM	GBM
1097	GBM	GBM
1098	A_IDH	A_IDH
1099	GBM	GBM
1100	GBM	GBM
1101	A_IDH	A_IDH
1102	GBM	GBM
1103	GBM	GBM
1104	GBM	GBM
1105	A_IDH	GBM
1106	A_IDH	A_IDH
1107	A_IDH	GBM
1108	GBM	GBM
1109	GBM	GBM
1110	GBM	GBM
1111	GBM	GBM
1112	A_IDH	GBM
1113	O_IDH	O_IDH
1114	A_IDH	pedHGG
1115	O_IDH	O_IDH
1116	A_IDH	O_IDH
1117	O_IDH	O_IDH
1118	O_IDH	O_IDH
1119	A_IDH	A_IDH
1120	O_IDH	O_IDH
1121	A_IDH	A_IDH
1122	A_IDH	GBM
1123	O_IDH	O_IDH
1124	O_IDH	O_IDH
1125	O_IDH	O_IDH
1126	O_IDH	GBM
1127	A_IDH	O_IDH
1128	O_IDH	O_IDH
1129	O_IDH	O_IDH
1130	A_IDH	A_IDH
1131	O_IDH	O_IDH
1132	CTRL	O_IDH
1133	CTRL	GBM
1134	A_IDH	A_IDH
1135	O_IDH	O_IDH
1136	A_IDH	A_IDH
1137	O_IDH	O_IDH
1138	A_IDH	A_IDH
1139	GBM	GBM
1140	GBM	GBM
1141	O_IDH	O_IDH
1142	O_IDH	GBM
1143	O_IDH	O_IDH
1144	GBM	GBM
1145	A_IDH	A_IDH
1146	A_IDH	A_IDH
1147	O_IDH	O_IDH
1148	A_IDH	A_IDH
1149	A_IDH	A_IDH
1150	O_IDH	O_IDH
1151	A_IDH	A_IDH
1152	A_IDH	A_IDH
1153	GBM	GBM
1154	O_IDH	O_IDH
1155	O_IDH	O_IDH
1156	A_IDH	A_IDH
1157	A_IDH	A_IDH
1158	O_IDH	O_IDH
1159	O_IDH	O_IDH
1160	A_IDH	A_IDH
1161	O_IDH	GBM
1162	GBM	GBM
1163	A_IDH	A_IDH
1164	A_IDH	HGG
1165	O_IDH	GBM
1166	O_IDH	O_IDH
1167	O_IDH	O_IDH
1168	O_IDH	GBM
1169	O_IDH	O_IDH
1170	DMG_K27	PA
1171	A_IDH	A_IDH
1172	O_IDH	O_IDH
1173	A_IDH	A_IDH
1174	A_IDH	A_IDH
1175	A_IDH	O_IDH
1176	A_IDH	A_IDH
1177	A_IDH	A_IDH
1178	A_IDH	A_IDH
1179	A_IDH	A_IDH
1180	GBM	GBM
1181	O_IDH	O_IDH
1182	O_IDH	O_IDH
1183	O_IDH	O_IDH
1184	A_IDH	A_IDH
1185	O_IDH	O_IDH
1186	O_IDH	O_IDH
1187	O_IDH	GBM
1188	GBM	GBM
1189	O_IDH	O_IDH
1190	A_IDH	A_IDH
1191	A_IDH	A_IDH
1192	A_IDH	A_IDH
1193	HGAP	GBM
1194	O_IDH	O_IDH
1195	O_IDH	O_IDH
1196	O_IDH	O_IDH
1197	A_IDH	A_IDH
1198	A_IDH	A_IDH
1199	A_IDH	A_IDH
1200	O_IDH	O_IDH
1201	A_IDH	pedHGG
1202	GBM	GBM
1203	O_IDH	O_IDH
1204	O_IDH	HGG
1205	A_IDH	A_IDH
1206	O_IDH	O_IDH
1207	O_IDH	GBM
1208	O_IDH	O_IDH
1209	O_IDH	O_IDH
1210	A_IDH	DMG_K27
1211	O_IDH	O_IDH
1212	A_IDH	A_IDH
1213	O_IDH	O_IDH
1214	A_IDH	A_IDH
1215	A_IDH	A_IDH
1216	A_IDH	A_IDH
1217	O_IDH	O_IDH
1218	GBM	GBM
1219	GBM	GBM
1220	A_IDH	A_IDH
1221	O_IDH	O_IDH
1222	A_IDH	A_IDH
1223	O_IDH	A_IDH
1224	GBM	GBM
1225	A_IDH	A_IDH
1226	OLIGOSARC_IDH	O_IDH
1227	O_IDH	O_IDH
1228	O_IDH	O_IDH
1229	A_IDH	A_IDH
1230	O_IDH	O_IDH
1231	A_IDH	A_IDH
1232	OLIGOSARC_IDH	A_IDH
1233	A_IDH	A_IDH
1234	O_IDH	O_IDH
1235	O_IDH	O_IDH
1236	A_IDH	A_IDH
1237	GBM	GBM
1238	A_IDH	A_IDH
1239	A_IDH	A_IDH
1240	A_IDH	A_IDH
1241	O_IDH	O_IDH
1242	O_IDH	O_IDH
1243	GBM	GBM
1244	PA	GG
1245	A_IDH	A_IDH
1246	A_IDH	GBM
1247	O_IDH	O_IDH
1248	A_IDH	A_IDH
1249	O_IDH	O_IDH
1250	A_IDH	A_IDH
1251	A_IDH	A_IDH
1252	A_IDH	A_IDH
1253	O_IDH	O_IDH
1254	O_IDH	O_IDH
1255	A_IDH	A_IDH
1256	O_IDH	O_IDH
1257	O_IDH	O_IDH
1258	A_IDH	A_IDH
1259	A_IDH	O_IDH
1260	A_IDH	DMG_K27
1261	O_IDH	DNET
1262	A_IDH	A_IDH
1263	A_IDH	A_IDH
1264	O_IDH	O_IDH
1265	GBM	GBM
1266	A_IDH	HGG
1267	GBM	GBM
1268	GBM	GBM
1269	GBM	GBM
1270	A_IDH	O_IDH
1271	O_IDH	O_IDH
1272	A_IDH	A_IDH
1273	A_IDH	A_IDH
1274	A_IDH	A_IDH
1275	O_IDH	O_IDH
1276	A_IDH	A_IDH
1277	O_IDH	O_IDH
1278	O_IDH	GBM
1279	A_IDH	A_IDH
1280	A_IDH	A_IDH
1281	A_IDH	O_IDH
1282	O_IDH	O_IDH
1283	A_IDH	A_IDH
1284	A_IDH	A_IDH
1285	O_IDH	O_IDH
1286	A_IDH	A_IDH
1287	O_IDH	GBM
1288	A_IDH	A_IDH
1289	O_IDH	O_IDH
1290	O_IDH	O_IDH
1291	HGG	GBM
1292	A_IDH	A_IDH
1293	A_IDH	A_IDH
1294	GBM	GBM
1295	O_IDH	O_IDH
1296	A_IDH	A_IDH
1297	O_IDH	MB_G4
1298	A_IDH	A_IDH
1299	A_IDH	HGG
1300	GBM	GBM
1301	GBM	GBM
1302	O_IDH	O_IDH
1303	pedHGG	O_IDH
1304	A_IDH	A_IDH
1305	O_IDH	GBM
1306	A_IDH	A_IDH
1307	A_IDH	A_IDH
1308	O_IDH	O_IDH
1309	A_IDH	A_IDH
1310	A_IDH	A_IDH
1311	GBM	GBM
1312	GBM	GBM
1313	O_IDH	O_IDH
1314	A_IDH	A_IDH
1315	O_IDH	O_IDH
1316	A_IDH	A_IDH
1317	GBM	GBM
1318	A_IDH	GBM
1319	O_IDH	O_IDH
1320	A_IDH	HGG
1321	O_IDH	O_IDH
1322	O_IDH	O_IDH
1323	O_IDH	O_IDH
1324	PA	GG
1325	A_IDH	A_IDH
1326	O_IDH	GBM
1327	A_IDH	A_IDH
1328	O_IDH	O_IDH
1329	O_IDH	O_IDH
1330	O_IDH	O_IDH
1331	O_IDH	GBM
1332	O_IDH	O_IDH
1333	A_IDH	A_IDH
1334	A_IDH	A_IDH
1335	A_IDH	A_IDH
1336	O_IDH	A_IDH
1337	O_IDH	A_IDH
1338	A_IDH	A_IDH
1339	O_IDH	O_IDH
1340	A_IDH	A_IDH
1341	O_IDH	O_IDH
1342	O_IDH	GBM
1343	A_IDH	A_IDH
1344	A_IDH	A_IDH
1345	O_IDH	GBM
1346	A_IDH	A_IDH
1347	A_IDH	GBM
1348	O_IDH	O_IDH
1349	A_IDH	A_IDH
1350	A_IDH	HGG
1351	O_IDH	O_IDH
1352	A_IDH	A_IDH
1353	O_IDH	GBM
1354	A_IDH	A_IDH
1355	GBM	GBM
1356	A_IDH	A_IDH
1357	A_IDH	A_IDH
1358	A_IDH	A_IDH
1359	A_IDH	A_IDH
1360	O_IDH	O_IDH
1361	A_IDH	O_IDH
1362	O_IDH	GBM
1363	CTRL	O_IDH
1364	O_IDH	O_IDH
1365	O_IDH	GBM
1366	O_IDH	O_IDH
1367	A_IDH	A_IDH
1368	A_IDH	PA
1369	O_IDH	O_IDH
1370	O_IDH	O_IDH
1371	O_IDH	O_IDH
1372	O_IDH	O_IDH
1373	A_IDH	A_IDH
1374	A_IDH	A_IDH
1375	A_IDH	A_IDH
1376	O_IDH	GBM
1377	O_IDH	O_IDH
1378	O_IDH	O_IDH
1379	O_IDH	PA
1380	A_IDH	A_IDH
1381	A_IDH	A_IDH
1382	O_IDH	O_IDH
1383	GBM	GBM
1384	A_IDH	A_IDH
1385	A_IDH	A_IDH
1386	O_IDH	O_IDH
1387	A_IDH	HGG
1388	O_IDH	O_IDH
1389	O_IDH	O_IDH
1390	GBM	GBM
1391	O_IDH	O_IDH
1392	A_IDH	A_IDH
1393	A_IDH	GBM
1394	A_IDH	A_IDH
1395	GBM	GBM
1396	A_IDH	A_IDH
1397	A_IDH	A_IDH
1398	A_IDH	A_IDH
1399	A_IDH	A_IDH
1400	A_IDH	A_IDH
1401	A_IDH	DMG_K27
1402	GBM	GBM
1403	A_IDH	A_IDH
1404	A_IDH	A_IDH
1405	A_IDH	A_IDH
1406	GBM	GBM
1407	O_IDH	O_IDH
1408	O_IDH	O_IDH
1409	O_IDH	A_IDH
1410	A_IDH	A_IDH
1411	A_IDH	O_IDH
1412	O_IDH	O_IDH
1413	O_IDH	GBM
1414	GBM	O_IDH
1415	A_IDH	A_IDH
1416	O_IDH	O_IDH
1417	A_IDH	A_IDH
1418	A_IDH	A_IDH
1419	A_IDH	O_IDH
1420	A_IDH	A_IDH
1421	A_IDH	A_IDH
1422	A_IDH	A_IDH
1423	A_IDH	GBM
1424	GBM	GBM
1425	A_IDH	A_IDH
1426	A_IDH	A_IDH
1427	O_IDH	O_IDH
1428	A_IDH	O_IDH
1429	O_IDH	O_IDH
1430	A_IDH	A_IDH
1431	A_IDH	A_IDH
1432	A_IDH	A_IDH
1433	O_IDH	O_IDH
1434	O_IDH	O_IDH
1435	O_IDH	O_IDH
1436	O_IDH	O_IDH
1437	A_IDH	GBM
1438	A_IDH	A_IDH
1439	A_IDH	A_IDH
1440	A_IDH	O_IDH
1441	O_IDH	O_IDH
1442	A_IDH	A_IDH
1443	O_IDH	GBM
1444	A_IDH	A_IDH
1445	GBM	GBM
1446	A_IDH	DMG_K27
1447	O_IDH	O_IDH
1448	O_IDH	O_IDH
1449	A_IDH	A_IDH
1450	O_IDH	O_IDH
1451	O_IDH	HGG
1452	O_IDH	O_IDH
1453	A_IDH	A_IDH
1454	GBM	GBM
1455	A_IDH	A_IDH
1456	O_IDH	O_IDH
1457	O_IDH	HGG
1458	HGAP	GBM
1459	A_IDH	A_IDH
1460	GBM	GBM
1461	A_IDH	A_IDH
1462	O_IDH	O_IDH
1463	O_IDH	O_IDH
1464	O_IDH	O_IDH
1465	GBM	HGG
1466	A_IDH	A_IDH
1467	O_IDH	O_IDH
1468	A_IDH	A_IDH
1469	O_IDH	O_IDH
1470	A_IDH	A_IDH
1471	O_IDH	O_IDH
1472	O_IDH	O_IDH
1473	O_IDH	GBM
1474	A_IDH	A_IDH
1475	A_IDH	A_IDH
1476	A_IDH	A_IDH
1477	A_IDH	A_IDH
1478	O_IDH	O_IDH
1479	A_IDH	A_IDH
1480	O_IDH	O_IDH
1481	O_IDH	O_IDH
1482	A_IDH	A_IDH
1483	O_IDH	O_IDH
1484	A_IDH	O_IDH
1485	A_IDH	A_IDH
1486	O_IDH	O_IDH
1487	A_IDH	A_IDH
1488	A_IDH	A_IDH
1489	O_IDH	A_IDH
1490	O_IDH	HGG
1491	A_IDH	A_IDH
1492	A_IDH	A_IDH
1493	A_IDH	A_IDH
1494	O_IDH	O_IDH
1495	A_IDH	A_IDH
1496	O_IDH	HGG
1497	O_IDH	O_IDH
1498	O_IDH	O_IDH
1499	O_IDH	O_IDH
1500	O_IDH	A_IDH
1501	GBM	GBM
1502	O_IDH	O_IDH
1503	CTRL	A_IDH
1504	O_IDH	O_IDH
1505	GBM	GBM
1506	GBM	GBM
1507	O_IDH	O_IDH
1508	A_IDH	A_IDH
1509	A_IDH	A_IDH
1510	GBM	GBM
1511	A_IDH	A_IDH
1512	O_IDH	O_IDH
1513	A_IDH	A_IDH
1514	O_IDH	PITAD
1515	O_IDH	O_IDH
1516	O_IDH	O_IDH
1517	GBM	GBM
1518	A_IDH	A_IDH
1519	A_IDH	A_IDH
1520	O_IDH	O_IDH
1521	A_IDH	HGG
1522	O_IDH	O_IDH
1523	O_IDH	O_IDH
1524	O_IDH	GBM
1525	O_IDH	O_IDH
1526	GBM	GBM
1527	A_IDH	A_IDH
1528	HGAP	DMG_K27
1529	A_IDH	A_IDH
1530	GBM	GBM
1531	O_IDH	O_IDH
1532	A_IDH	A_IDH
1533	O_IDH	O_IDH
1534	A_IDH	A_IDH
1535	A_IDH	A_IDH
1536	A_IDH	A_IDH
1537	O_IDH	O_IDH
1538	A_IDH	A_IDH
1539	GBM	GBM
1540	O_IDH	O_IDH
1541	PA	GG
1542	GBM	GBM
1543	A_IDH	GBM
1544	A_IDH	A_IDH
1545	A_IDH	A_IDH
1546	A_IDH	GG
1547	GBM	GBM
1548	GBM	GBM
1549	A_IDH	GBM
1550	O_IDH	A_IDH
1551	A_IDH	A_IDH
1552	O_IDH	O_IDH
1553	A_IDH	A_IDH
1554	O_IDH	O_IDH
1555	O_IDH	O_IDH
1556	O_IDH	O_IDH
1557	GBM	GBM
1558	A_IDH	A_IDH
1559	O_IDH	GBM
1560	O_IDH	O_IDH
1561	CNS_BCOR_FUS	A_IDH
1562	A_IDH	pedHGG
1563	O_IDH	O_IDH
1564	A_IDH	O_IDH
1565	A_IDH	HGG
1566	A_IDH	A_IDH
1567	A_IDH	A_IDH
1568	A_IDH	A_IDH
1569	A_IDH	GG
1570	A_IDH	A_IDH
1571	A_IDH	A_IDH
1572	GBM	GBM
1573	A_IDH	A_IDH
1574	A_IDH	A_IDH
1575	O_IDH	O_IDH
1576	PA	GBM
1577	O_IDH	O_IDH
1578	A_IDH	A_IDH
1579	A_IDH	A_IDH
1580	O_IDH	GBM
1581	A_IDH	A_IDH
1582	GBM	GBM
1583	O_IDH	O_IDH
1584	O_IDH	O_IDH
1585	A_IDH	A_IDH
1586	O_IDH	GBM
1587	O_IDH	O_IDH
1588	O_IDH	GBM
1589	O_IDH	O_IDH
1590	A_IDH	A_IDH
1591	O_IDH	GBM
1592	O_IDH	GBM
1593	O_IDH	O_IDH
1594	O_IDH	O_IDH
1595	GBM	GBM
1596	O_IDH	GBM
1597	A_IDH	A_IDH
1598	A_IDH	A_IDH
1599	O_IDH	O_IDH
1600	A_IDH	A_IDH
1601	A_IDH	GBM
1602	A_IDH	HGAP
1603	A_IDH	A_IDH
1604	A_IDH	A_IDH
1605	A_IDH	A_IDH
1606	A_IDH	A_IDH
1607	A_IDH	A_IDH
1608	CTRL	A_IDH
1609	A_IDH	A_IDH
1610	A_IDH	A_IDH
1611	A_IDH	A_IDH
1612	A_IDH	A_IDH
1613	GBM	GBM
1614	A_IDH	A_IDH
1615	A_IDH	PA
1616	DHG_G34	DHG_G34
1617	A_IDH	A_IDH
1618	A_IDH	A_IDH
1619	O_IDH	GBM
1620	A_IDH	O_IDH
1621	O_IDH	O_IDH
1622	O_IDH	O_IDH
1623	A_IDH	A_IDH
1624	A_IDH	O_IDH
1625	O_IDH	O_IDH
1626	O_IDH	O_IDH
1627	A_IDH	A_IDH
1628	A_IDH	A_IDH
1629	GBM	GBM
1630	A_IDH	A_IDH
1631	O_IDH	O_IDH
1632	A_IDH	A_IDH
1633	O_IDH	A_IDH
1634	O_IDH	O_IDH
1635	A_IDH	A_IDH
1636	A_IDH	A_IDH
1637	CTRL	O_IDH
1638	A_IDH	GBM
1639	A_IDH	A_IDH
1640	O_IDH	O_IDH
1641	A_IDH	A_IDH
1642	A_IDH	A_IDH
1643	A_IDH	A_IDH
1644	O_IDH	O_IDH
1645	O_IDH	GBM
1646	A_IDH	A_IDH
1647	O_IDH	O_IDH
1648	A_IDH	A_IDH
1649	A_IDH	A_IDH
1650	GG	GG
1651	A_IDH	GBM
1652	O_IDH	O_IDH
1653	A_IDH	A_IDH
1654	A_IDH	A_IDH
1655	A_IDH	A_IDH
1656	O_IDH	O_IDH
1657	A_IDH	A_IDH
1658	O_IDH	O_IDH
1659	O_IDH	GBM
1660	PA	GG
1661	OLIGOSARC_IDH	A_IDH
1662	GBM	GBM
1663	A_IDH	A_IDH
1664	O_IDH	O_IDH
1665	O_IDH	O_IDH
1666	O_IDH	A_IDH
1667	A_IDH	A_IDH
1668	O_IDH	O_IDH
1669	O_IDH	O_IDH
1670	O_IDH	O_IDH
1671	O_IDH	O_IDH
1672	O_IDH	O_IDH
1673	O_IDH	O_IDH
1674	O_IDH	O_IDH
1675	O_IDH	O_IDH
1676	A_IDH	A_IDH
1677	PA	GG
1678	O_IDH	O_IDH
1679	A_IDH	A_IDH
1680	pedHGG	GBM
1681	A_IDH	A_IDH
1682	O_IDH	O_IDH
1683	CTRL	O_IDH
1684	PA	GG
1685	O_IDH	A_IDH
1686	O_IDH	O_IDH
1687	O_IDH	A_IDH
1688	A_IDH	A_IDH
1689	O_IDH	O_IDH
1690	GBM	GBM
1691	A_IDH	A_IDH
1692	GBM	GBM
1693	A_IDH	A_IDH
1694	O_IDH	O_IDH
1695	A_IDH	A_IDH
1696	O_IDH	GG
1697	A_IDH	A_IDH
1698	O_IDH	O_IDH
1699	A_IDH	A_IDH
1700	O_IDH	O_IDH
1701	A_IDH	GBM
1702	A_IDH	A_IDH
1703	O_IDH	O_IDH
1704	A_IDH	A_IDH
1705	A_IDH	A_IDH
1706	O_IDH	O_IDH
1707	O_IDH	A_IDH
1708	O_IDH	O_IDH
1709	O_IDH	O_IDH
1710	O_IDH	A_IDH
1711	O_IDH	O_IDH
1712	A_IDH	A_IDH
1713	PA	GG
1714	A_IDH	A_IDH
1715	A_IDH	O_IDH
1716	A_IDH	A_IDH
1717	A_IDH	A_IDH
1718	A_IDH	A_IDH
1719	A_IDH	A_IDH
1720	A_IDH	A_IDH
1721	O_IDH	O_IDH
1722	GBM	GBM
1723	A_IDH	A_IDH
1724	O_IDH	O_IDH
1725	O_IDH	O_IDH
1726	A_IDH	DGONC
1727	A_IDH	A_IDH
1728	O_IDH	A_IDH
1729	O_IDH	O_IDH
1730	CTRL	O_IDH
1731	O_IDH	A_IDH
1732	O_IDH	O_IDH
1733	A_IDH	A_IDH
1734	PA	GG
1735	A_IDH	A_IDH
1736	A_IDH	A_IDH
1737	A_IDH	A_IDH
1738	A_IDH	A_IDH
1739	O_IDH	O_IDH
1740	O_IDH	O_IDH
1741	A_IDH	A_IDH
1742	GBM	GBM
1743	O_IDH	O_IDH
1744	O_IDH	O_IDH
1745	O_IDH	O_IDH
1746	O_IDH	O_IDH
1747	A_IDH	A_IDH
1748	A_IDH	A_IDH
1749	A_IDH	A_IDH
1750	GG	PXA
1751	O_IDH	O_IDH
1752	O_IDH	O_IDH
1753	A_IDH	A_IDH
1754	A_IDH	A_IDH
1755	O_IDH	O_IDH
1756	O_IDH	GBM
1757	O_IDH	O_IDH
1758	A_IDH	A_IDH
1759	O_IDH	O_IDH
1760	O_IDH	O_IDH
1761	A_IDH	A_IDH
1762	PA	GG
1763	O_IDH	O_IDH
1764	PA	GG
1765	GBM	GBM
1766	EPN_ST_ZFTA_FUS	EPN_ST_ZFTA_FUS
1767	GG	DNET
1768	MNG_INT	MNG_BEN
1769	ATRT	MB_SHH
1770	MNG_INT	MNG_BEN
1771	DMG_K27	PA
1772	DMG_K27	PA
1773	EPN_SPINE	EPN_SPINE
1774	O_IDH	O_IDH
1775	A_IDH	A_IDH
1776	GBM	GBM
1777	PXA	PXA
1778	EPN_SPINE	EPN_SPINE
1779	EPN_SPINE	EPN_SPINE
1780	GBM	GBM
1781	PA	PA
1782	PXA	PXA
1783	PA	PA
1784	PA	PA
1785	PLNTY	DNET
1786	MB_WNT	MB_WNT
1787	EPN_PFA	MNG_BEN
1788	DMG_K27	GBM
1789	EWS	MB_G3
1790	EPN_ST_ZFTA_FUS	EPN_ST_ZFTA_FUS
1791	DLGNT	PA
1792	MB_G4	MB_G4
1793	EPN_SPINE	EPN_SPINE
1794	MB_SHH	MB_SHH
1795	EPN_SPINE	EPN_SPINE
