# Supplementary material for: Hetairos is a histology-based artificial intelligence model for predicting central nervous system tumor methylation subtypes
Source: Nat Cancer. 2026 Jun 10;7(6):884–98. doi: 10.1038/s43018-026-01186-3 (PMC13309283; doi:10.1038/s43018-026-01186-3)
Supplement: Supplementary file 14 — Statistical source data. [file 43018_2026_1186_MOESM14_ESM.xlsx]

## Sheet: Extended_Fig4a
	R	G	B
UKHD	204	162	191
UCL	199	129	177
Frankfurt	209	181	200
Paris	188	130	188
Giessen	190	131	180
Charité	191	153	199
Chongqing	177	124	173
Brazil	200	170	194
TCGA-GBM	192	143	172
TCGA-LGG	183	130	165
DBTA	182	133	182
