# Supplementary material for: Hetairos is a histology-based artificial intelligence model for predicting central nervous system tumor methylation subtypes
Source: Nat Cancer. 2026 Jun 10;7(6):884–98. doi: 10.1038/s43018-026-01186-3 (PMC13309283; doi:10.1038/s43018-026-01186-3)
Supplement: Supplementary file 15 — Statistical source data. [file 43018_2026_1186_MOESM15_ESM.xlsx]

## Sheet: Extended_Fig5a
Class	Color_code	Superfamily	Class_count	Superfamily count
Glioblastoma, IDH-wildtype	#68C62D	ADG	474	2377
Anaplastic oligodendroglioma, IDH-mutant and 1p-19q codeleted	#FFE336	ADG	91	2377
Oligodendroglioma, IDH-mutant and 1p-19q codeleted	#ffd935	ADG	85	2377
Diffuse astrocytoma, IDH-mutant	#f0bf28	ADG	70	2377
Anaplastic astrocytoma, IDH-wildtype	#50df35	ADG	47	2377
Anaplastic astrocytoma, IDH-mutant	#e6cf10	ADG	47	2377
Glioblastoma, IDH-mutant	#FFF700	ADG	34	2377
Diffuse astrocytoma, IDH-wildtype	#57bc20	ADG	19	2377
Gemistocytic astrocytoma, IDH-mutant	#DDCA11	ADG	6	2377
Anaplastic ependymoma	#ef1835	EPN	50	876
Ependymoma	#FF044C	EPN	46	876
Subependymoma	#ff1a5b	EPN	24	876
Myxopapillary ependymoma	#bf1151	EPN	23	876
Ependymoma, RELA fusion-positive	#df6d6c	EPN	6	876
Papillary ependymoma	#B90F38	EPN	2	876
Tanycytic ependymoma	#ff0457	EPN	1	876
Meningothelial meningioma	#730073	MNG	104	779
Atypical meningioma	#a020a0	MNG	83	779
Transitional meningioma	#931393	MNG	67	779
Fibrous meningioma	#b939b9	MNG	57	779
Anaplastic meningioma	#a626a6	MNG	46	779
Secretory meningioma	#9a1a9a	MNG	41	779
Angiomatous meningioma	#4d004d	MNG	31	779
Psammomatous meningioma	#5a005a	MNG	27	779
Microcystic meningioma	#8d0d8d	MNG	23	779
Clear cell meningioma	#800080	MNG	13	779
Chordoid meningioma	#660066	MNG	12	779
Rhabdoid meningioma	#b333b3	MNG	5	779
Metaplastic meningioma	#ad2dad	MNG	4	779
Papillary meningioma	#400040	MNG	3	779
Lymphoplasmacyte-rich meningioma	#c646c6	MNG	2	779
Pilocytic astrocytoma	#846cd9	LGG/NT	173	633
Ganglioglioma	#e76639	LGG/NT	88	633
Dysembryoplastic neuroepithelial tumour	#CB5216	LGG/NT	25	633
Pilomyxoid astrocytoma	#9D73C9	LGG/NT	24	633
Paraganglioma	#db7450	LGG/NT	17	633
Rosette-forming glioneuronal tumour	#F79246	LGG/NT	11	633
Anaplastic ganglioglioma	#f07e27	LGG/NT	5	633
Angiocentric glioma	#E4703A	LGG/NT	3	633
Papillary glioneuronal tumour	#ba602b	LGG/NT	2	633
Ganglioneuroma	#dc6d51	LGG/NT	2	633
Extraventricular neurocytoma	#e7b598	LGG/NT	1	633
Gangliocytoma	#d96623	LGG/NT	1	633
Diffuse midline glioma, H3 K27M-mutant	#a3f187	PedDHGG	21	561
Medulloblastoma, non-WNT-non-SHH	#6DA7D9	MB	32	549
Medulloblastoma, SHH-activated and TP53-wildtype	#8BC0FF	MB	9	549
Medulloblastoma, WNT-activated	#5aa5e4	MB	7	549
Medulloblastoma, SHH-activated and TP53-mutant	#8aaef8	MB	3	549
Pituitary adenoma	#137D75	TSR	98	436
Adamantinomatous craniopharyngioma	#73edb6	TSR	85	436
Papillary craniopharyngioma	#4bcccb	TSR	13	436
Pituicytoma	#277d75	TSR	3	436
Atypical teratoid-rhabdoid tumour	#006EAD	CNS_ET	17	280
Embryonal tumour with multilayered rosette, C19MC-altered	#1693D6	CNS_ET	3	280
Haemangioblastoma	#d658ff	MNMT_CNS	88	243
Gliosarcoma	#bb7af1	MNMT_CNS	59	243
Haemangiopericytoma	#ED5CFC	MNMT_CNS	34	243
Haemangioma	#f05cf5	MNMT_CNS	30	243
Chordoma	#ff83ff	MNMT_CNS	28	243
Chondrosarcoma	#f59ff6	MNMT_CNS	21	243
Ewing sarcoma	#CE69EC	MNMT_CNS	4	243
Angiosarcoma	#d27fe4	MNMT_CNS	2	243
Osteochondroma	#FA8CFF	MNMT_CNS	1	243
Control	#D3D3D3	CT	47	209
Pleomorphic xanthoastrocytoma	#7440dd	DGMACCA	21	185
Anaplastic pleomorphic xanthoastrocytoma	#7C46C9	DGMACCA	1	185
Papillary tumour of the pineal region	#AEDE8A	PPRT	11	123
Pineal parenchymal tumour of intermediate differentiation	#b4f79b	PPRT	6	123
Pineocytoma	#DE7B2C	PPRT	6	123
Pineoblastoma	#98eb60	PPRT	5	123
CNS ganglioneuroblastoma	#81f95f	PPRT	1	123
Diffuse large B-cell lymphoma of the CNS	#250b35	HT_CNS	59	83
Low-grade B-cell lymphomas of the CNS	#3C1B46	HT_CNS	13	83
EBV-positive diffuse large B-cell lymphoma, NOS	#431b46	HT_CNS	1	83
Germinoma	#c5b391	GCT	20	80
Osteoma	#8a663d	GCT	9	80
Immature teratoma	#996a4d	GCT	7	80
Mature teratoma	#a45548	GCT	6	80
Perineurioma	#c39f88	GCT	1	80
Choroid plexus papilloma	#923c13	CPT	21	69
Choroid plexus carcinoma	#855912	CPT	7	69
Atypical choroid plexus papilloma	#7B3E0A	CPT	4	69
Choriocarcinoma	#79502b	CPT	1	69
Schwannoma	#ffcdad	CNPT	81
Metastatic tumours	#77523c		47
Lipoma	#001600		38
Langerhans cell histiocytosis	#4dcc8e		32
Cellular schwannoma	#ffe1c0	CNPT	25
Giant cell glioblastoma	#9df4a4		21
Central neurocytoma	#B85400		20
Neurofibroma	#ff9999	CNPT	16
Malignant peripheral nerve sheath tumour	#decd77	CNPT	15
Subependymal giant cell astrocytoma	#b26eee		14
Desmoplastic infantile astrocytoma and ganglioglioma	#041100		11
Olfactory neuroblastoma	#aa4a1c		10
Osteosarcoma	#0070be		8
Astroblastoma	#ded9d9		7
Meningeal melanocytoma	#102A46		5
Mixed germ cell tumour	#00000f		5
Immunodeficiency-associated CNS lymphoma	#000813		5
MALT lymphoma of the dura	#030f00		5
Leiomyosarcoma	#007bce		4
Cerebellar liponeurocytoma	#d17421		4
Chordoid glioma of the third ventricle	#000009		4
Hybrid nerve sheath tumours	#F7CA8A	CNPT	3
Melanotic schwannoma	#FFE1B2	CNPT	3
Rhabdomyosarcoma	#007BB8		3
Follicular lymphoma	#060000		3
Fibrosarcoma	#0085ab		2
Meningeal melanoma	#b6dc95		2
Intravascular large B-cell lymphoma	#001400		2
Plexiform neurofibroma	#ec8589	CNPT	1
Spindle cell oncocytoma	#AD6EF1		1
Granular cell tumour of the sellar region	#c1dd8d		1
Diffuse leptomeningeal glioneuronal tumour	#d1723a		1
Liposarcoma	#e17e33		1
Undifferentiated pleomorphic sarcoma	#000000		1
Leiomyoma	#000f00		1
Epitheloid MPNST	#000500		1
Dysplastic cerebellar gangliocytoma	#00030d		1
Inflammatory myofibroblastic tumour	#0a0000		1
Teratoma with malignant transformation	#000300		1
Erdheim-Chester disease	#0d1800		1
Juvenile xanthogranuloma	#060f09		1
Crystal-storing histiocytosis	#020a12		1
Embryonal carcinoma	#011200		1

## Sheet: Extended_Fig5b
Low confidence:	EBRAINS label	Count	Hetairos pred		High confidence:	EBRAINS label	Count	Hetairos pred
	Glioblastoma, IDH-wildtype	79	GBM			Glioblastoma, IDH-wildtype	362	GBM
	Ganglioglioma	17	GBM			Gliosarcoma	30	GBM
	Gliosarcoma	17	GBM			Anaplastic astrocytoma, IDH-wildtype	19	GBM
	Anaplastic astrocytoma, IDH-wildtype	13	GBM			Giant cell glioblastoma	15	GBM
	Metastatic tumours	13	GBM			Anaplastic astrocytoma, IDH-mutant	7	GBM
	Langerhans cell histiocytosis	12	GBM			Metastatic tumours	3	GBM
	Lipoma	11	GBM			Anaplastic oligodendroglioma, IDH-mutant and 1p-19q codeleted	3	GBM
	Anaplastic oligodendroglioma, IDH-mutant and 1p-19q codeleted	11	GBM			Pleomorphic xanthoastrocytoma	2	GBM
	Glioblastoma, IDH-mutant	9	GBM			Ganglioglioma	2	GBM
	Anaplastic astrocytoma, IDH-mutant	8	GBM			Anaplastic ganglioglioma	2	GBM
	Pleomorphic xanthoastrocytoma	8	GBM			Langerhans cell histiocytosis	1	GBM
	Chondrosarcoma	7	GBM			Germinoma	1	GBM
	Diffuse astrocytoma, IDH-mutant	6	GBM			Control	1	GBM
	Diffuse astrocytoma, IDH-wildtype	6	GBM			Pilomyxoid astrocytoma	1	GBM
	Adamantinomatous craniopharyngioma	6	GBM			Diffuse midline glioma, H3 K27M-mutant	1	GBM
	Diffuse large B-cell lymphoma of the CNS	5	GBM			Anaplastic meningioma	1	GBM
	Pilocytic astrocytoma	5	GBM			Anaplastic ependymoma	1	GBM
	Giant cell glioblastoma	4	GBM			Diffuse astrocytoma, IDH-wildtype	1	GBM
	Subependymal giant cell astrocytoma	4	GBM			Glioblastoma, IDH-mutant	1	GBM
	Control	4	GBM			Diffuse astrocytoma, IDH-mutant	1	GBM
	Oligodendroglioma, IDH-mutant and 1p-19q codeleted	4	GBM			Astroblastoma	1	GBM
	Diffuse midline glioma, H3 K27M-mutant	4	GBM			Glioblastoma, IDH-wildtype	1	pedHGG
	Anaplastic ependymoma	3	GBM			Pilocytic astrocytoma	103	PA
	Ependymoma	3	GBM			Ganglioglioma	13	PA
	Anaplastic meningioma	3	GBM			Pilomyxoid astrocytoma	7	PA
	Haemangioma	3	GBM			Glioblastoma, IDH-wildtype	1	PA
	Osteoma	3	GBM			Anaplastic astrocytoma, IDH-wildtype	1	PA
	Psammomatous meningioma	3	GBM			Rosette-forming glioneuronal tumour	1	PA
	Osteosarcoma	3	GBM			Pleomorphic xanthoastrocytoma	1	PA
	Schwannoma	2	GBM			Chordoid glioma of the third ventricle	1	PA
	Central neurocytoma	2	GBM			Oligodendroglioma, IDH-mutant and 1p-19q codeleted	62	O_IDH
	Malignant peripheral nerve sheath tumour	2	GBM			Anaplastic oligodendroglioma, IDH-mutant and 1p-19q codeleted	45	O_IDH
	Mature teratoma	2	GBM			Anaplastic astrocytoma, IDH-mutant	2	O_IDH
	Olfactory neuroblastoma	2	GBM			Diffuse astrocytoma, IDH-mutant	1	O_IDH
	Astroblastoma	2	GBM			Diffuse astrocytoma, IDH-wildtype	1	O_IDH
	Angiocentric glioma	2	GBM			Pituitary adenoma	1	O_IDH
	Atypical teratoid-rhabdoid tumour	2	GBM			Diffuse astrocytoma, IDH-mutant	21	A_IDH
	Cellular schwannoma	1	GBM			Anaplastic astrocytoma, IDH-mutant	19	A_IDH
	Mixed germ cell tumour	1	GBM			Glioblastoma, IDH-mutant	13	A_IDH
	Gemistocytic astrocytoma, IDH-mutant	1	GBM			Anaplastic astrocytoma, IDH-wildtype	4	A_IDH
	Immunodeficiency-associated CNS lymphoma	1	GBM			Anaplastic oligodendroglioma, IDH-mutant and 1p-19q codeleted	2	A_IDH
	Fibrosarcoma	1	GBM			Gemistocytic astrocytoma, IDH-mutant	2	A_IDH
	Crystal-storing histiocytosis	1	GBM			Oligodendroglioma, IDH-mutant and 1p-19q codeleted	1	A_IDH
	Desmoplastic infantile astrocytoma and ganglioglioma	1	GBM			Medulloblastoma, non-WNT-non-SHH	1	A_IDH
	Pituitary adenoma	1	GBM			Pleomorphic xanthoastrocytoma	1	A_IDH
	Germinoma	1	GBM			Diffuse astrocytoma, IDH-mutant	4	HGG
	Low-grade B-cell lymphomas of the CNS	1	GBM			Ganglioglioma	4	HGG
	CNS ganglioneuroblastoma	1	GBM			Dysembryoplastic neuroepithelial tumour	1	HGG
	Pineoblastoma	1	GBM			Gangliocytoma	1	HGG
	Papillary tumour of the pineal region	1	GBM			Diffuse large B-cell lymphoma of the CNS	1	HGG
	Anaplastic pleomorphic xanthoastrocytoma	1	GBM			Pilocytic astrocytoma	5	DMG_K27
	Dysembryoplastic neuroepithelial tumour	1	GBM			Diffuse midline glioma, H3 K27M-mutant	3	DMG_K27
	Pilomyxoid astrocytoma	1	GBM			Anaplastic astrocytoma, IDH-wildtype	1	DMG_K27
	Angiosarcoma	1	GBM			Pilomyxoid astrocytoma	1	DMG_K27
	Anaplastic ganglioglioma	1	GBM			Anaplastic ependymoma	15	EPN_PFA
	Chordoma	1	GBM			Ependymoma	6	EPN_PFA
	Haemangiopericytoma	1	GBM			Myxopapillary ependymoma	17	EPN_MPE
	Embryonal carcinoma	1	GBM			Ependymoma	2	EPN_MPE
	Pilocytic astrocytoma	8	DMG_K27			Tanycytic ependymoma	1	EPN_MPE
	Haemangioma	5	DMG_K27			Subependymoma	2	EPN_PF_SE
	Lipoma	4	DMG_K27			Ependymoma	1	EPN_PF_SE
	Diffuse astrocytoma, IDH-mutant	3	DMG_K27			Ependymoma	1	EPN_PFB
	Glioblastoma, IDH-wildtype	2	DMG_K27			Subependymoma	5	EPN_ST_SE
	Oligodendroglioma, IDH-mutant and 1p-19q codeleted	2	DMG_K27			Ependymoma, RELA fusion-positive	2	EPN_ST_ZFTA_FUS
	Anaplastic astrocytoma, IDH-mutant	2	DMG_K27			Choroid plexus papilloma	15	CPP
	Diffuse astrocytoma, IDH-wildtype	2	DMG_K27			Atypical choroid plexus papilloma	3	CPP
	Pilomyxoid astrocytoma	2	DMG_K27			Papillary ependymoma	1	CPP
	Diffuse midline glioma, H3 K27M-mutant	2	DMG_K27			Meningothelial meningioma	84	MNG_BEN
	Pituicytoma	2	DMG_K27			Transitional meningioma	61	MNG_BEN
	Anaplastic astrocytoma, IDH-wildtype	1	DMG_K27			Fibrous meningioma	53	MNG_BEN
	Dysembryoplastic neuroepithelial tumour	1	DMG_K27			Atypical meningioma	39	MNG_BEN
	Metastatic tumours	1	DMG_K27			Secretory meningioma	38	MNG_BEN
	Cerebellar liponeurocytoma	1	DMG_K27			Angiomatous meningioma	28	MNG_BEN
	Glioblastoma, IDH-wildtype	5	PXA			Microcystic meningioma	20	MNG_BEN
	Pleomorphic xanthoastrocytoma	3	PXA			Psammomatous meningioma	17	MNG_BEN
	Anaplastic meningioma	2	PXA			Anaplastic meningioma	10	MNG_BEN
	Metastatic tumours	2	PXA			Chordoid meningioma	7	MNG_BEN
	Langerhans cell histiocytosis	2	PXA			Clear cell meningioma	5	MNG_BEN
	Desmoplastic infantile astrocytoma and ganglioglioma	2	PXA			Rhabdoid meningioma	3	MNG_BEN
	Anaplastic ependymoma	1	PXA			Metaplastic meningioma	3	MNG_BEN
	Osteosarcoma	1	PXA			Control	2	MNG_BEN
	Pituitary adenoma	3	ATRT			Lipoma	2	MNG_BEN
	Atypical teratoid-rhabdoid tumour	3	ATRT			Cellular schwannoma	2	MNG_BEN
	Metastatic tumours	3	ATRT			Lymphoplasmacyte-rich meningioma	1	MNG_BEN
	Germinoma	2	ATRT			Pilomyxoid astrocytoma	1	MNG_BEN
	Langerhans cell histiocytosis	2	ATRT			Haemangioblastoma	1	MNG_BEN
	Glioblastoma, IDH-wildtype	1	ATRT			Malignant peripheral nerve sheath tumour	1	MNG_BEN
	Medulloblastoma, non-WNT-non-SHH	1	ATRT			Leiomyoma	1	MNG_BEN
	Diffuse large B-cell lymphoma of the CNS	1	ATRT			Atypical meningioma	25	MNG_INT
	Low-grade B-cell lymphomas of the CNS	1	ATRT			Anaplastic meningioma	10	MNG_INT
	Immature teratoma	1	ATRT			Meningothelial meningioma	6	MNG_INT
	Osteosarcoma	1	ATRT			Transitional meningioma	1	MNG_INT
	Anaplastic ependymoma	16	EPN_PFA			Fibrous meningioma	1	MNG_INT
	Ependymoma	10	EPN_PFA			Psammomatous meningioma	1	MNG_INT
	Glioblastoma, IDH-wildtype	1	EPN_PFA			Papillary meningioma	1	MNG_INT
	Anaplastic astrocytoma, IDH-wildtype	1	EPN_PFA			Malignant peripheral nerve sheath tumour	7	MMNST
	Ependymoma, RELA fusion-positive	1	EPN_PFA			Gliosarcoma	4	MMNST
	Papillary tumour of the pineal region	1	EPN_PFA			Anaplastic meningioma	1	MMNST
	Diffuse astrocytoma, IDH-mutant	20	A_IDH			Haemangiopericytoma	1	MMNST
	Glioblastoma, IDH-wildtype	11	A_IDH			Neurofibroma	1	MMNST
	Anaplastic astrocytoma, IDH-mutant	8	A_IDH			Papillary meningioma	1	ABM_MN1
	Glioblastoma, IDH-mutant	7	A_IDH			Ganglioglioma	2	CTRL_REACTIVE
	Anaplastic oligodendroglioma, IDH-mutant and 1p-19q codeleted	7	A_IDH			Ganglioglioma	1	GG
	Diffuse midline glioma, H3 K27M-mutant	4	A_IDH			Dysembryoplastic neuroepithelial tumour	4	DNET
	Anaplastic astrocytoma, IDH-wildtype	3	A_IDH			Pituitary adenoma	27	PITAD
	Diffuse large B-cell lymphoma of the CNS	3	A_IDH			Paraganglioma	2	PITAD
	Gemistocytic astrocytoma, IDH-mutant	2	A_IDH			Medulloblastoma, non-WNT-non-SHH	5	MB_G3
	Medulloblastoma, non-WNT-non-SHH	2	A_IDH			Diffuse large B-cell lymphoma of the CNS	2	MB_G3
	Haemangiopericytoma	1	A_IDH			Medulloblastoma, SHH-activated and TP53-mutant	1	MB_G3
	Desmoplastic infantile astrocytoma and ganglioglioma	1	A_IDH			Pineoblastoma	1	MB_G3
	Cellular schwannoma	1	A_IDH			Metastatic tumours	1	MB_G3
	Pilocytic astrocytoma	1	A_IDH			Medulloblastoma, non-WNT-non-SHH	14	MB_G4
	Medulloblastoma, WNT-activated	1	A_IDH			Medulloblastoma, SHH-activated and TP53-wildtype	1	MB_G4
	Papillary glioneuronal tumour	1	A_IDH			Medulloblastoma, SHH-activated and TP53-wildtype	5	MB_SHH
	Ependymoma	1	A_IDH			Medulloblastoma, SHH-activated and TP53-mutant	1	MB_SHH
	Diffuse astrocytoma, IDH-wildtype	1	A_IDH			Medulloblastoma, WNT-activated	3	MB_WNT
	Cerebellar liponeurocytoma	1	A_IDH			Adamantinomatous craniopharyngioma	27	CPH_ADM
	Schwannoma	7	CTRL_REACTIVE			Atypical teratoid-rhabdoid tumour	6	ATRT
	Ganglioglioma	5	CTRL_REACTIVE			Haemangioblastoma	73	HMB
	Langerhans cell histiocytosis	2	CTRL_REACTIVE			Haemangiopericytoma	4	SFT_HMPC
	Glioblastoma, IDH-wildtype	1	CTRL_REACTIVE			Chordoma	9	CHORDM
	Adamantinomatous craniopharyngioma	1	CTRL_REACTIVE			Chondrosarcoma	1	CHORDM
	Diffuse large B-cell lymphoma of the CNS	1	CTRL_REACTIVE			Control	12	CTRL
	Germinoma	1	CTRL_REACTIVE			Diffuse large B-cell lymphoma of the CNS	13	DLBCL
	Cellular schwannoma	1	CTRL_REACTIVE			Schwannoma	38	SCHW
	Inflammatory myofibroblastic tumour	1	CTRL_REACTIVE			Cellular schwannoma	5	SCHW
	Glioblastoma, IDH-wildtype	2	INFLAM_ENV			Neurofibroma	3	SCHW
	Gliosarcoma	1	INFLAM_ENV			Melanotic schwannoma	1	SCHW
	Angiosarcoma	1	INFLAM_ENV			Hybrid nerve sheath tumours	1	SCHW
	Langerhans cell histiocytosis	1	INFLAM_ENV			Subependymal giant cell astrocytoma	6	SEGA
	Glioblastoma, IDH-wildtype	4	pedHGG			Olfactory neuroblastoma	3	ONB
	Anaplastic oligodendroglioma, IDH-mutant and 1p-19q codeleted	2	pedHGG			Astroblastoma	1	PXA
	Anaplastic ependymoma	1	pedHGG			Meningeal melanocytoma	3	MELN
	Diffuse midline glioma, H3 K27M-mutant	1	pedHGG			Melanotic schwannoma	1	MELN
	Giant cell glioblastoma	1	pedHGG			Meningeal melanoma	1	MELN
	Anaplastic oligodendroglioma, IDH-mutant and 1p-19q codeleted	18	O_IDH			Chordoid glioma of the third ventricle	1	CHGL
	Oligodendroglioma, IDH-mutant and 1p-19q codeleted	12	O_IDH
	Diffuse astrocytoma, IDH-mutant	6	O_IDH
	Diffuse astrocytoma, IDH-wildtype	2	O_IDH
	Glioblastoma, IDH-wildtype	1	O_IDH
	Anaplastic astrocytoma, IDH-wildtype	1	O_IDH
	Glioblastoma, IDH-mutant	1	O_IDH
	Dysembryoplastic neuroepithelial tumour	1	O_IDH
	Anaplastic ganglioglioma	1	O_IDH
	Diffuse midline glioma, H3 K27M-mutant	1	O_IDH
	Pituitary adenoma	1	O_IDH
	Pineal parenchymal tumour of intermediate differentiation	1	O_IDH
	Gliosarcoma	5	MMNST
	Haemangioma	4	MMNST
	Langerhans cell histiocytosis	4	MMNST
	Haemangiopericytoma	3	MMNST
	Chondrosarcoma	2	MMNST
	Leiomyosarcoma	2	MMNST
	Osteosarcoma	2	MMNST
	Glioblastoma, IDH-wildtype	1	MMNST
	Meningeal melanocytoma	1	MMNST
	Undifferentiated pleomorphic sarcoma	1	MMNST
	Fibrosarcoma	1	MMNST
	Rhabdomyosarcoma	1	MMNST
	Cellular schwannoma	1	MMNST
	Mixed germ cell tumour	1	MMNST
	Malignant peripheral nerve sheath tumour	1	MMNST
	Schwannoma	1	MMNST
	Pleomorphic xanthoastrocytoma	1	MMNST
	Chordoma	1	MMNST
	Liposarcoma	1	MMNST
	Osteoma	5	RMS
	Olfactory neuroblastoma	3	RMS
	Rhabdomyosarcoma	2	RMS
	Haemangioma	2	RMS
	Low-grade B-cell lymphomas of the CNS	2	RMS
	Lipoma	1	RMS
	Leiomyosarcoma	1	RMS
	Mixed germ cell tumour	1	RMS
	Osteosarcoma	1	RMS
	Malignant peripheral nerve sheath tumour	1	RMS
	Glioblastoma, IDH-wildtype	1	RMS
	Metastatic tumours	1	RMS
	Meningothelial meningioma	1	RMS
	Germinoma	1	RMS
	Diffuse large B-cell lymphoma of the CNS	1	RMS
	Papillary tumour of the pineal region	1	RMS
	Immature teratoma	1	RMS
	Medulloblastoma, non-WNT-non-SHH	7	MB_G3
	Diffuse large B-cell lymphoma of the CNS	5	MB_G3
	Langerhans cell histiocytosis	3	MB_G3
	Metastatic tumours	2	MB_G3
	Glioblastoma, IDH-wildtype	1	MB_G3
	Follicular lymphoma	1	MB_G3
	Cerebellar liponeurocytoma	1	MB_G3
	MALT lymphoma of the dura	1	MB_G3
	Immunodeficiency-associated CNS lymphoma	1	MB_G3
	Mature teratoma	1	MB_G3
	Immature teratoma	1	MB_G3
	Germinoma	1	MB_G3
	Low-grade B-cell lymphomas of the CNS	1	MB_G3
	Pineoblastoma	1	MB_G3
	Meningothelial meningioma	1	MB_G3
	Pineal parenchymal tumour of intermediate differentiation	1	MB_G3
	Papillary tumour of the pineal region	1	MB_G3
	Osteochondroma	1	MB_G3
	Chondrosarcoma	1	MB_G3
	Chordoma	1	MB_G3
	Haemangioma	1	MB_G3
	Gliosarcoma	1	MB_G3
	Atypical teratoid-rhabdoid tumour	1	MB_G3
	Medulloblastoma, SHH-activated and TP53-mutant	1	MB_G3
	Medulloblastoma, SHH-activated and TP53-wildtype	1	MB_G3
	Teratoma with malignant transformation	1	MB_G3
	Central neurocytoma	5	MB_SHH
	Germinoma	3	MB_SHH
	Diffuse large B-cell lymphoma of the CNS	3	MB_SHH
	Rosette-forming glioneuronal tumour	2	MB_SHH
	Medulloblastoma, SHH-activated and TP53-wildtype	2	MB_SHH
	Atypical teratoid-rhabdoid tumour	2	MB_SHH
	Schwannoma	1	MB_SHH
	Meningeal melanoma	1	MB_SHH
	Follicular lymphoma	1	MB_SHH
	MALT lymphoma of the dura	1	MB_SHH
	Immunodeficiency-associated CNS lymphoma	1	MB_SHH
	Lipoma	1	MB_SHH
	Metastatic tumours	1	MB_SHH
	Anaplastic oligodendroglioma, IDH-mutant and 1p-19q codeleted	1	MB_SHH
	Immature teratoma	1	MB_SHH
	Anaplastic astrocytoma, IDH-mutant	1	MB_SHH
	Haemangiopericytoma	1	MB_SHH
	Adamantinomatous craniopharyngioma	1	MB_SHH
	Lymphoplasmacyte-rich meningioma	1	MB_SHH
	Anaplastic meningioma	1	MB_SHH
	Ependymoma, RELA fusion-positive	1	MB_SHH
	Juvenile xanthogranuloma	1	MB_SHH
	Anaplastic oligodendroglioma, IDH-mutant and 1p-19q codeleted	1	PPTID
	MALT lymphoma of the dura	1	PPTID
	Medulloblastoma, non-WNT-non-SHH	2	MB_G4
	Anaplastic oligodendroglioma, IDH-mutant and 1p-19q codeleted	1	MB_G4
	Glioblastoma, IDH-mutant	1	MB_G4
	Desmoplastic infantile astrocytoma and ganglioglioma	1	MB_G4
	Ganglioglioma	7	HGG
	Diffuse astrocytoma, IDH-mutant	5	HGG
	Oligodendroglioma, IDH-mutant and 1p-19q codeleted	3	HGG
	Diffuse astrocytoma, IDH-wildtype	3	HGG
	Dysembryoplastic neuroepithelial tumour	3	HGG
	Diffuse midline glioma, H3 K27M-mutant	2	HGG
	Pilocytic astrocytoma	1	HGG
	Anaplastic ganglioglioma	1	HGG
	Pilocytic astrocytoma	47	PA
	Ganglioglioma	17	PA
	Pilomyxoid astrocytoma	11	PA
	Ependymoma	8	PA
	Rosette-forming glioneuronal tumour	4	PA
	Adamantinomatous craniopharyngioma	3	PA
	Langerhans cell histiocytosis	3	PA
	Haemangioblastoma	2	PA
	Schwannoma	2	PA
	Diffuse midline glioma, H3 K27M-mutant	2	PA
	Dysembryoplastic neuroepithelial tumour	2	PA
	Subependymoma	2	PA
	Anaplastic ependymoma	2	PA
	Pleomorphic xanthoastrocytoma	2	PA
	Cellular schwannoma	1	PA
	Control	1	PA
	Mature teratoma	1	PA
	Desmoplastic infantile astrocytoma and ganglioglioma	1	PA
	Germinoma	1	PA
	Oligodendroglioma, IDH-mutant and 1p-19q codeleted	1	PA
	Chondrosarcoma	1	PA
	Chordoma	1	PA
	Diffuse astrocytoma, IDH-wildtype	1	PA
	Extraventricular neurocytoma	1	PA
	Angiocentric glioma	1	PA
	Paraganglioma	1	PA
	Gemistocytic astrocytoma, IDH-mutant	1	PA
	Diffuse leptomeningeal glioneuronal tumour	1	PA
	Dysembryoplastic neuroepithelial tumour	11	DNET
	Rosette-forming glioneuronal tumour	4	DNET
	Diffuse astrocytoma, IDH-mutant	2	DNET
	Pilocytic astrocytoma	2	DNET
	Diffuse astrocytoma, IDH-wildtype	1	DNET
	Ganglioglioma	1	DNET
	Papillary glioneuronal tumour	1	DNET
	Control	1	DNET
	Central neurocytoma	1	DNET
	Ganglioglioma	18	GG
	Diffuse astrocytoma, IDH-mutant	1	GG
	Diffuse astrocytoma, IDH-wildtype	1	GG
	Dysembryoplastic neuroepithelial tumour	1	GG
	Anaplastic astrocytoma, IDH-wildtype	2	HGAP
	Pleomorphic xanthoastrocytoma	2	HGAP
	Lipoma	2	HGAP
	Glioblastoma, IDH-mutant	1	HGAP
	Secretory meningioma	1	HGAP
	Pilocytic astrocytoma	1	HGAP
	Atypical teratoid-rhabdoid tumour	1	HGAP
	Anaplastic astrocytoma, IDH-wildtype	1	IHG
	Glioblastoma, IDH-mutant	1	DGONC
	Diffuse midline glioma, H3 K27M-mutant	1	DGONC
	Anaplastic ependymoma	7	EPN_ST_ZFTA_FUS
	Papillary tumour of the pineal region	2	EPN_ST_ZFTA_FUS
	Ependymoma, RELA fusion-positive	1	EPN_ST_ZFTA_FUS
	Haemangiopericytoma	1	EPN_ST_ZFTA_FUS
	Pineocytoma	1	EPN_ST_ZFTA_FUS
	Immature teratoma	1	EPN_ST_ZFTA_FUS
	Central neurocytoma	1	EPN_ST_ZFTA_FUS
	Mixed germ cell tumour	1	EPN_ST_ZFTA_FUS
	Cerebellar liponeurocytoma	1	EPN_ST_ZFTA_FUS
	Epitheloid MPNST	1	EPN_ST_ZFTA_FUS
	Pituitary adenoma	4	MB_WNT
	Medulloblastoma, WNT-activated	2	MB_WNT
	Ewing sarcoma	2	MB_WNT
	Pineal parenchymal tumour of intermediate differentiation	2	MB_WNT
	Anaplastic ependymoma	1	MB_WNT
	Anaplastic meningioma	1	MB_WNT
	Haemangiopericytoma	1	MB_WNT
	Pineoblastoma	1	MB_WNT
	Low-grade B-cell lymphomas of the CNS	1	MB_WNT
	Immature teratoma	1	MB_WNT
	Central neurocytoma	1	MB_WNT
	Ependymoma	4	EPN_PFB
	Anaplastic ependymoma	2	EPN_PFB
	Lipoma	16	MNG_BEN
	Haemangioma	11	MNG_BEN
	Meningothelial meningioma	9	MNG_BEN
	Anaplastic meningioma	7	MNG_BEN
	Clear cell meningioma	7	MNG_BEN
	Schwannoma	7	MNG_BEN
	Atypical meningioma	6	MNG_BEN
	Chordoid meningioma	5	MNG_BEN
	Cellular schwannoma	5	MNG_BEN
	Adamantinomatous craniopharyngioma	5	MNG_BEN
	Transitional meningioma	4	MNG_BEN
	Psammomatous meningioma	4	MNG_BEN
	Papillary craniopharyngioma	3	MNG_BEN
	Haemangiopericytoma	3	MNG_BEN
	Desmoplastic infantile astrocytoma and ganglioglioma	3	MNG_BEN
	Metastatic tumours	2	MNG_BEN
	Neurofibroma	2	MNG_BEN
	Haemangioblastoma	2	MNG_BEN
	Microcystic meningioma	2	MNG_BEN
	Angiomatous meningioma	2	MNG_BEN
	Fibrous meningioma	2	MNG_BEN
	Rhabdoid meningioma	2	MNG_BEN
	Chordoid glioma of the third ventricle	1	MNG_BEN
	Osteoma	1	MNG_BEN
	Langerhans cell histiocytosis	1	MNG_BEN
	Plexiform neurofibroma	1	MNG_BEN
	Anaplastic ependymoma	1	MNG_BEN
	Pineocytoma	1	MNG_BEN
	Papillary tumour of the pineal region	1	MNG_BEN
	Pleomorphic xanthoastrocytoma	1	MNG_BEN
	Control	1	MNG_BEN
	Chondrosarcoma	1	MNG_BEN
	Myxopapillary ependymoma	1	MNG_BEN
	Atypical teratoid-rhabdoid tumour	1	MNG_BEN
	Paraganglioma	1	MNG_BEN
	Metaplastic meningioma	1	MNG_BEN
	Secretory meningioma	1	MNG_BEN
	Erdheim-Chester disease	1	MNG_BEN
	Ependymoma	5	EPN_MPE
	Myxopapillary ependymoma	5	EPN_MPE
	Anaplastic meningioma	1	EPN_MPE
	Ganglioglioma	1	EPN_MPE
	Schwannoma	1	EPN_MPE
	Astroblastoma	1	EPN_MPE
	Ependymoma	3	EPN_SPINE
	Papillary ependymoma	1	EPN_SPINE
	Ependymoma	2	EPN_PF_SE
	Subependymoma	2	EPN_PF_SE
	Subependymoma	4	EPN_SPINE_SE
	Subependymoma	9	EPN_ST_SE
	Papillary tumour of the pineal region	3	PTPR
	Ependymoma, RELA fusion-positive	1	PTPR
	Atypical meningioma	13	MNG_INT
	Anaplastic meningioma	6	MNG_INT
	Meningothelial meningioma	3	MNG_INT
	Psammomatous meningioma	2	MNG_INT
	Transitional meningioma	1	MNG_INT
	Secretory meningioma	1	MNG_INT
	Angiomatous meningioma	1	MNG_INT
	Microcystic meningioma	1	MNG_INT
	Clear cell meningioma	1	MNG_INT
	Papillary meningioma	1	MNG_INT
	Schwannoma	1	MNG_INT
	Schwannoma	21	SCHW
	Cellular schwannoma	8	SCHW
	Neurofibroma	6	SCHW
	Malignant peripheral nerve sheath tumour	2	SCHW
	Hybrid nerve sheath tumours	2	SCHW
	Fibrous meningioma	1	SCHW
	Ganglioneuroma	1	SCHW
	Perineurioma	1	SCHW
	Lipoma	1	SCHW
	Melanotic schwannoma	1	SCHW
	Anaplastic meningioma	1	CNS_SARC_CIC
	Diffuse large B-cell lymphoma of the CNS	23	DLBCL
	Low-grade B-cell lymphomas of the CNS	2	DLBCL
	Immunodeficiency-associated CNS lymphoma	2	DLBCL
	Anaplastic meningioma	1	DLBCL
	EBV-positive diffuse large B-cell lymphoma, NOS	1	DLBCL
	Follicular lymphoma	1	DLBCL
	Anaplastic meningioma	1	MNG_MAL
	Paraganglioma	3	ONB
	Pituitary adenoma	1	ONB
	Immature teratoma	1	ONB
	Metastatic tumours	1	ONB
	Olfactory neuroblastoma	1	ONB
	Pituitary adenoma	56	PITAD
	Paraganglioma	8	PITAD
	Metastatic tumours	4	PITAD
	Low-grade B-cell lymphomas of the CNS	1	PITAD
	Germinoma	1	PITAD
	Central neurocytoma	1	PITAD
	Olfactory neuroblastoma	1	PITAD
	Pituitary adenoma	4	PITUI
	Paraganglioma	1	PITUI
	Pituicytoma	1	PITUI
	Spindle cell oncocytoma	1	PITUI
	Granular cell tumour of the sellar region	1	PITUI
	Haemangioblastoma	10	HMB
	Haemangioma	4	HMB
	Paraganglioma	1	HMB
	Haemangiopericytoma	1	HMB
	Choroid plexus papilloma	1	HMB
	Neurofibroma	4	NFIB_PLEX
	Ganglioneuroma	1	NFIB_PLEX
	Ewing sarcoma	2	EWS
	Medulloblastoma, WNT-activated	1	EWS
	Low-grade B-cell lymphomas of the CNS	1	EWS
	Adamantinomatous craniopharyngioma	18	CPH_PAP
	Papillary craniopharyngioma	10	CPH_PAP
	Mature teratoma	1	CPH_PAP
	Adamantinomatous craniopharyngioma	23	CPH_ADM
	Chordoma	15	CHORDM
	Chondrosarcoma	8	CHORDM
	Adamantinomatous craniopharyngioma	1	CHORDM
	Metastatic tumours	1	CHORDM
	Metastatic tumours	2	PB
	Atypical teratoid-rhabdoid tumour	1	PB
	Pineoblastoma	1	PB
	Germinoma	1	PB
	Embryonal tumour with multilayered rosette, C19MC-altered	3	ETMR
	Gliosarcoma	1	OLIGOSARC_IDH
	Metastatic tumours	1	OLIGOSARC_IDH
	Malignant peripheral nerve sheath tumour	1	OLIGOSARC_IDH
	Desmoplastic infantile astrocytoma and ganglioglioma	1	OLIGOSARC_IDH
	Leiomyosarcoma	1	OLIGOSARC_IDH
	Haemangiopericytoma	16	SFT_HMPC
	Haemangiopericytoma	1	NET_PATZ1
	Control	25	CTRL
	Intravascular large B-cell lymphoma	2	CTRL
	Diffuse large B-cell lymphoma of the CNS	1	CTRL
	Langerhans cell histiocytosis	1	CTRL
	MALT lymphoma of the dura	1	CTRL
	Dysplastic cerebellar gangliocytoma	1	CTRL
	Choroid plexus papilloma	3	CPP
	Metastatic tumours	3	CPP
	Papillary tumour of the pineal region	1	CPP
	Mature teratoma	1	CPP
	Choroid plexus carcinoma	1	CPP
	Atypical choroid plexus papilloma	1	CPP
	Pineocytoma	4	NORM_PIN_CYT
	Pineal parenchymal tumour of intermediate differentiation	2	NORM_PIN_CYT
	Germinoma	7	GCT_GERM
	Low-grade B-cell lymphomas of the CNS	2	GCT_GERM
	Choriocarcinoma	1	GCT_GERM
	Mixed germ cell tumour	1	GCT_GERM
	MALT lymphoma of the dura	1	GCT_GERM
	Low-grade B-cell lymphomas of the CNS	1	PLASMACYT
	Metastatic tumours	1	PLASMACYT
	Choroid plexus carcinoma	6	CPC
	Metastatic tumours	5	CPC
	Choroid plexus papilloma	2	CPC
	Subependymal giant cell astrocytoma	4	SEGA
	Giant cell glioblastoma	1	SEGA
	Central neurocytoma	8	CN
	Central neurocytoma	1	CNS_NB_FOXR2
	Desmoplastic infantile astrocytoma and ganglioglioma	1	DIG_DIA
	Astroblastoma	2	ABM_MN1
	Meningeal melanocytoma	1	MELN
	Chordoid glioma of the third ventricle	1	CHGL

## Sheet: Extended_Fig5c
Slide_ID	Methylation class	Methylation score	labels	top1_conf	top3_conf	pred1	pred2	pred3
0	Polymorphous low-grade neuroepithelial tumour of the young	0.20223	96	0.194363	0.361788	0	2	22
1	High-grade astrocytoma with piloid features	0.221431	50	0.192234	0.275419	0	15	46
2	meningioma, benign	0.679266	4	0.339666	0.603731	4	0	14
3	Malignant melanotic nerve sheath tumour	0.493838	14	0.338118	0.516081	55	14	48
4	Malignant melanotic nerve sheath tumour	0.134481	14	0.123459	0.287338	3	0	29
5	Dysembryoplastic neuroepithelial tumour	0.739467	20	0.401442	0.537157	20	5	0
6	glioblastoma, IDH-wildtype	0.494438	0	0.154668	0.394868	28	15	5
7	medulloblastoma Group 3	0.175313	18	0.235476	0.445082	20	4	13
8	glioblastoma, IDH-wildtype	0.447556	0	0.54624	0.666072	0	3	16
9	diffuse glioma, MYB- or MYBL1-altered	0.514866	83	0.220939	0.497083	5	34	28
10	Ganglioglioma	0.45211	28	0.193924	0.436403	0	28	3
11	Atypical teratoid rhabdoid tumour	0.466125	11	0.108144	0.226427	55	14	29
12	Papillary glioneuronal tumour	0.108735	88	0.438858	0.667023	0	5	2
13	Malignant melanotic nerve sheath tumour	0.14973	14	0.329127	0.610428	14	61	29
14	medulloblastoma, SHH-activated	0.0823337	7	0.0985359	0.206187	40	69	35
15	High-grade diffuse glioma of the midline/posterior fossa; H3/IDH-wildtype	0.766171	67	0.300491	0.514781	3	15	7
16	Dysembryoplastic neuroepithelial tumour	0.443398	20	0.126372	0.35849	5	28	30
17	Malignant melanotic nerve sheath tumour	0.405405	14	0.431623	0.588862	14	3	29
18	Malignant melanotic nerve sheath tumour	0.333045	14	0.381199	0.68656	29	14	61
19	Pituitary adenoma	0.471598	6	0.216261	0.345319	2	44	4
20	control tissue	0.157408	17	0.24303	0.412338	0	22	17
21	Malignant melanotic nerve sheath tumour	0.545078	14	0.321355	0.539596	14	0	21
22	meningioma, benign	0.665044	4	0.817294	0.899703	4	10	0
23	meningioma, benign	0.724823	4	0.421464	0.827035	10	4	22
24	meningioma, intermediate	0.562891	10	0.562834	0.918787	10	4	47
25	glioblastoma, IDH-wildtype	0.638414	0	0.543754	0.688997	0	14	46
26	pilocytic astrocytoma	0.0962841	5	0.320994	0.554064	13	5	20
27	Dysembryoplastic neuroepithelial tumour	0.314291	20	0.397871	0.654573	28	20	0
28	choroid plexus papilloma	0.563698	31	0.554516	0.722835	62	31	35
29	meningioma, benign	0.738179	4	0.476846	0.892471	4	10	13
30	Control tissue, reactive tumour microenvironment	0.744261	27	0.75712	0.839294	5	27	22
31	Diffuse paediatric-type high grade glioma	0.652066	8	0.325476	0.47804	3	9	2
32	glioblastoma, IDH-wildtype	0.728223	0	0.339114	0.549429	3	0	15
33	Diffuse paediatric-type high grade glioma	0.697104	8	0.463635	0.612916	0	8	16
34	Control tissue, reactive tumour microenvironment	0.538968	27	0.590737	0.750312	5	27	0
35	Diffuse paediatric-type high grade glioma	0.515859	8	0.42571	0.537192	3	50	13
36	Pleomorphic xanthoastrocytoma	0.381162	16	0.326628	0.638017	5	0	27
37	Diffuse midline glioma, H3 K27-altered	0.338855	15	0.295621	0.485734	17	3	7
38	Rosette-forming glioneuronal tumour	0.75743	79	0.419302	0.589321	5	0	20
39	glioblastoma, IDH-wildtype	0.233568	0	0.273967	0.549028	3	18	8
40	Rosette-forming glioneuronal tumour	0.385315	79	0.675534	0.779797	20	5	87
41	control tissue	0.411459	17	0.357566	0.708482	17	0	3
42	pilocytic astrocytoma	0.369887	5	0.305432	0.627661	5	20	79
43	Ganglioglioma	0.758727	28	0.198758	0.526898	5	0	28
44	Diffuse leptomeningeal glioneuronal tumour	0.763459	75	0.172755	0.297289	5	20	0
45	Ganglioglioma	0.349707	28	0.594575	0.726282	28	5	0
46	Diffuse paediatric-type high grade glioma	0.422978	8	0.643415	0.716759	3	8	2
47	medulloblastoma Group 3	0.156715	18	0.148393	0.320224	6	44	60
48	Malignant melanotic nerve sheath tumour	0.0926342	14	0.262518	0.494492	14	10	4
49	Myxoid glioneuronal tumour, PDGFRA-mutant	0.47885	87	0.459046	0.696551	3	5	20
50	Atypical teratoid rhabdoid tumour	0.142039	11	0.109931	0.231109	4	44	6
51	Ganglioglioma	0.34163	28	0.350812	0.560257	0	34	28
52	medulloblastoma Group 3	0.165447	18	0.313117	0.544757	20	0	28
53	Pleomorphic xanthoastrocytoma	0.332197	16	0.570871	0.659234	0	5	4
54	Ganglioglioma	0.45211	28	0.2023	0.463585	3	0	28
55	Control tissue, reactive tumour microenvironment	0.433744	27	0.12921	0.295425	0	4	17
56	High-grade astrocytoma with piloid features	0.792499	50	0.256223	0.602315	3	0	34
57	pilocytic astrocytoma	0.221085	5	0.216189	0.480427	5	0	15
58	Dysembryoplastic neuroepithelial tumour	0.796395	20	0.584578	0.700569	20	5	17
59	Diffuse paediatric-type high grade glioma	0.485095	8	0.301054	0.444423	34	20	15
60	Astrocytoma, IDH-mutant	0.679348	3	0.583329	0.67928	3	9	6
61	Angiocentric glioma, MYB/MYBL1-altered	0.354634	70	0.468626	0.626838	5	30	3
62	control tissue	0.729151	17	0.558678	0.642449	20	5	15
63	Ganglioglioma	0.34163	28	0.339646	0.64808	28	34	0
64	medulloblastoma Group 3	0.350961	18	0.160732	0.301969	6	60	35
65	High-grade astrocytoma with piloid features	0.191747	50	0.763802	0.828299	5	50	17
66	meningioma, intermediate	0.637802	10	0.169526	0.350993	4	13	47
67	supratentorial ependymoma, ZFTA fusion-positive	0.143202	2	0.739543	0.802791	3	28	34
68	Control tissue, reactive tumour microenvironment	0.744261	27	0.409176	0.556218	5	22	27
69	medulloblastoma Group 4	0.156366	12	0.180195	0.402853	0	15	20
70	Ganglioglioma	0.34163	28	0.20863	0.555861	28	0	34
71	Adult-type diffuse high grade glioma, IDH-wildtype	0.226174	34	0.516027	0.843923	0	34	28
72	Diffuse paediatric-type high grade glioma	0.521001	8	0.244346	0.383164	8	0	3
73	posterior fossa ependymoma group A	0.0693333	1	0.673518	0.820265	5	0	27
74	Ganglioglioma	0.34163	28	0.217499	0.572534	3	28	34
75	medulloblastoma Group 3	0.156715	18	0.115293	0.266483	0	45	29
76	glioblastoma, IDH-wildtype	0.233568	0	0.421282	0.517694	3	18	6
77	pilocytic astrocytoma	0.283532	5	0.478272	0.765293	17	0	34
78	pilocytic astrocytoma	0.561578	5	0.790275	0.848019	5	20	4
79	CIC-rearranged sarcoma	0.159673	61	0.0955306	0.232042	59	14	48
80	medulloblastoma, SHH-activated	0.607224	7	0.497203	0.589581	7	25	42
81	Langerhans cell histiocytosis	0.785004	95	0.279699	0.526378	0	27	48
82	Diffuse midline glioma, H3 K27-altered	0.245527	15	0.454623	0.559461	0	52	48
83	glioblastoma, IDH-wildtype	0.453489	0	0.666778	0.740824	0	34	3
84	Subependymal giant cell astrocytoma	0.418452	48	0.416646	0.812019	0	27	48
85	Myxoid glioneuronal tumour, PDGFRA-mutant	0.570207	87	0.781814	0.883029	20	5	87
86	Melanoma [metastatic]	0.573408	54	0.211868	0.480055	54	0	46
87	Subependymal giant cell astrocytoma	0.263482	48	0.413228	0.81034	0	48	27
88	Diffuse paediatric-type high grade glioma	0.422978	8	0.660535	0.741585	3	8	0
89	glioblastoma, IDH-wildtype	0.295594	0	0.346576	0.54836	0	20	34
90	Spinal ependymoma	0.222838	22	0.229188	0.448394	13	4	0
91	High-grade astrocytoma with piloid features	0.411333	50	0.282775	0.479845	3	50	5
92	control tissue	0.207273	17	0.121548	0.237627	6	35	26
93	glioblastoma, IDH-wildtype	0.534278	0	0.441101	0.635563	0	46	27
94	High-grade astrocytoma with piloid features	0.329892	50	0.477005	0.692318	5	0	27
95	Control tissue, reactive tumour microenvironment	0.476647	27	0.623318	0.706629	5	0	16
96	Neuroepithelial tumour with PATZ1 fusion	0.146446	65	0.411156	0.507598	0	16	46
97	Myxopapillary ependymoma	0.586464	13	0.782246	0.832948	13	2	22
98	Diffuse paediatric-type high grade glioma	0.489865	8	0.919836	0.935495	0	15	8
99	glioblastoma, IDH-wildtype	0.553497	0	0.156936	0.425959	27	48	0
100	posterior fossa ependymoma group A	0.0683805	1	0.715095	0.846836	3	0	9
101	Ganglioglioma	0.34163	28	0.286202	0.555987	17	20	28
102	medulloblastoma Group 3	0.0798808	18	0.193518	0.391165	5	27	0
103	glioblastoma, IDH-wildtype	0.702924	0	0.180277	0.446731	3	28	20
104	Myxoid glioneuronal tumour, PDGFRA-mutant	0.463377	87	0.232608	0.434204	5	20	3
105	glioblastoma, IDH-wildtype	0.441886	0	0.562973	0.638244	0	4	8
106	Ganglioglioma	0.47344	28	0.200771	0.445061	17	0	28
107	Control tissue, reactive tumour microenvironment	0.315329	27	0.28325	0.596687	5	27	48
108	Chordoma	0.325009	21	0.432414	0.560988	0	54	11
109	High-grade astrocytoma with piloid features	0.191747	50	0.621232	0.7178	5	15	50
110	High-grade diffuse glioma of the midline/posterior fossa; H3/IDH-wildtype	0.300099	67	0.289773	0.425118	20	9	5
111	Sinonasal undifferentiated carcinoma, IDH2-mutant	0.0719897	69	0.379654	0.487568	7	31	18
112	Pleomorphic xanthoastrocytoma	0.705664	16	0.163363	0.380615	13	4	3
113	Papillary glioneuronal tumour	0.312557	88	0.506684	0.71644	3	9	12
114	medulloblastoma Group 3	0.165447	18	0.592323	0.705532	18	40	29
115	Malignant melanotic nerve sheath tumour	0.545078	14	0.486403	0.648169	0	14	46
116	Control tissue, reactive tumour microenvironment	0.19976	27	0.844551	0.877254	5	20	3
117	pilocytic astrocytoma	0.769149	5	0.503395	0.594191	5	43	15
118	meningioma, benign	0.370687	4	0.648139	0.741608	38	4	14
119	spinal subependymoma	0.18497	43	0.191874	0.396716	9	0	3
120	pilocytic astrocytoma	0.637281	5	0.357281	0.511976	5	0	13
121	glioblastoma, IDH-wildtype	0.533362	0	0.648474	0.71227	0	28	34
122	Ganglioglioma	0.303834	28	0.20026	0.426399	5	0	43
123	diffuse glioma, MYB- or MYBL1-altered	0.514866	83	0.523421	0.655628	34	28	20
124	Chordoid glioma, PRKCA-mutant	0.432955	66	0.108581	0.276956	2	4	13
125	Dysembryoplastic neuroepithelial tumour	0.443398	20	0.332505	0.691626	5	20	3
126	medulloblastoma Group 3	0.159259	18	0.731203	0.773061	5	30	27
127	Myxoid glioneuronal tumour, PDGFRA-mutant	0.593294	87	0.408366	0.761285	20	5	0
128	meningioma, benign	0.746813	4	0.475569	0.859519	4	10	3
129	Papillary glioneuronal tumour	0.351301	88	0.624918	0.726999	5	20	15
130	meningioma, benign	0.6107	4	0.335583	0.534574	4	10	14
131	medulloblastoma Group 3	0.133886	18	0.849662	0.880204	4	10	14
132	glioblastoma, IDH-wildtype	0.504353	0	0.770881	0.832311	0	22	16
133	glioblastoma, IDH-wildtype	0.441886	0	0.659765	0.790289	0	16	8
134	Papillary craniopharyngioma	0.482046	19	0.168296	0.347122	0	47	10
135	medulloblastoma Group 3	0.0727802	18	0.289892	0.440335	35	45	78
136	glioblastoma, IDH-wildtype	0.651035	0	0.521739	0.589534	0	61	29
137	Ganglioglioma	0.226433	28	0.303831	0.552615	28	34	17
138	medulloblastoma, SHH-activated	0.748709	7	0.597673	0.640791	7	4	5
139	Diffuse hemispheric glioma, H3 G34-mutant	0.288238	39	0.356458	0.624008	39	8	15
140	Ganglioglioma	0.536603	28	0.588639	0.79102	0	34	28
141	glioblastoma, IDH-wildtype	0.76861	0	0.315233	0.573804	0	9	5
142	pilocytic astrocytoma	0.29882	5	0.404149	0.677188	5	0	20
143	Diffuse paediatric-type high grade glioma	0.422978	8	0.606558	0.656237	3	34	8
144	glioblastoma, IDH-wildtype	0.272263	0	0.327425	0.668704	52	0	14
145	Diffuse hemispheric glioma, H3 G34-mutant	0.21959	39	0.227053	0.432476	25	18	64
146	medulloblastoma, SHH-activated	0.29494	7	0.219838	0.436137	0	50	7
147	posterior fossa ependymoma group A	0.0956369	1	0.169935	0.359833	22	13	5
148	Papillary glioneuronal tumour	0.76717	88	0.165985	0.288176	5	20	6
149	glioblastoma, IDH-wildtype	0.414418	0	0.810137	0.867011	0	28	5
150	Diffuse paediatric-type high grade glioma	0.422978	8	0.758463	0.80991	3	8	0
151	meningioma, benign	0.211081	4	0.184855	0.368838	0	4	55
152	meningioma, malignant	0.621224	47	0.598788	0.721718	4	10	47
153	Diffuse glioneuronal tumour with oligodendroglioma-like features and nuclear clusters	0.471096	68	0.407573	0.524201	9	4	1
154	glioblastoma, IDH-wildtype	0.403249	0	0.493783	0.696262	0	28	2
155	pilocytic astrocytoma	0.578163	5	0.383668	0.616119	5	20	0
156	medulloblastoma Group 4	0.0589244	12	0.163666	0.40385	8	29	15
157	glioblastoma, IDH-wildtype	0.77201	0	0.547158	0.656607	0	8	15
158	Ganglioglioma	0.401749	28	0.122295	0.302209	0	20	5
159	Melanoma [metastatic]	0.489873	54	0.614348	0.748906	0	54	14
160	Myxoid glioneuronal tumour, PDGFRA-mutant	0.471107	87	0.270409	0.552594	5	20	87
161	pilocytic astrocytoma	0.669767	5	0.138124	0.324503	43	0	5
162	Diffuse paediatric-type high grade glioma	0.27829	8	0.13623	0.365594	0	4	50
163	glioblastoma, IDH-wildtype	0.494438	0	0.169803	0.426738	8	4	0
164	Ganglioglioma	0.494674	28	0.521422	0.71862	0	5	28
165	Myxoid glioneuronal tumour, PDGFRA-mutant	0.559188	87	0.400819	0.586783	20	3	13
166	Myxoid glioneuronal tumour, PDGFRA-mutant	0.744688	87	0.670812	0.750583	20	87	0
167	Control tissue, reactive tumour microenvironment	0.678708	27	0.498285	0.628215	0	20	17
168	pilocytic astrocytoma	0.155115	5	0.429986	0.655257	28	34	5
169	Diffuse paediatric-type high grade glioma	0.461161	8	0.170362	0.415571	50	15	5
170	Chordoma	0.153564	21	0.115368	0.27127	49	3	4
171	Rosette-forming glioneuronal tumour	0.720338	79	0.563579	0.806212	20	5	87
172	Pituitary adenoma	0.0791578	6	0.0970576	0.241127	4	44	56
173	pilocytic astrocytoma	0.674526	5	0.131207	0.351848	28	5	0
174	meningioma, intermediate	0.735323	10	0.441233	0.854884	4	10	47
175	Control tissue, reactive tumour microenvironment	0.356909	27	0.33793	0.615183	5	0	27
176	Haemangioblastoma	0.409516	38	0.148135	0.407015	13	4	50
177	medulloblastoma, SHH-activated	0.569367	7	0.188385	0.40133	0	35	29
178	Ganglioglioma	0.440198	28	0.278854	0.58749	0	5	20
179	Diffuse paediatric-type high grade glioma	0.671078	8	0.43554	0.629	9	0	3
180	Adult-type diffuse high grade glioma, IDH-wildtype	0.177986	34	0.183585	0.453278	0	17	20
181	pilocytic astrocytoma	0.545837	5	0.422328	0.730659	20	5	87
182	Diffuse glioneuronal tumour with oligodendroglioma-like features and nuclear clusters	0.471096	68	0.818496	0.893259	9	3	0
183	Dysembryoplastic neuroepithelial tumour	0.451021	20	0.384206	0.513631	20	79	87
184	pilocytic astrocytoma	0.530829	5	0.475979	0.656217	5	20	0
185	Malignant melanotic nerve sheath tumour	0.363273	14	0.454166	0.721928	14	29	61
186	Diffuse paediatric-type high grade glioma	0.498468	8	0.593904	0.656327	3	50	0
187	glioblastoma, IDH-wildtype	0.229215	0	0.237074	0.565669	0	17	30
188	pilocytic astrocytoma	0.504016	5	0.585521	0.680486	5	15	43
189	supratentorial ependymoma, ZFTA fusion-positive	0.112265	2	0.342876	0.65569	4	13	5
190	control tissue	0.140902	17	0.241388	0.463074	34	17	20
191	glioblastoma, IDH-wildtype	0.162187	0	0.795892	0.836322	0	8	43
192	glioblastoma, IDH-wildtype	0.37103	0	0.418796	0.587016	3	9	34
193	Rhabdomyosarcoma	0.798115	29	0.284378	0.392412	11	4	8
194	meningioma, intermediate	0.764229	10	0.871857	0.928559	10	4	47
195	glioblastoma, IDH-wildtype	0.738429	0	0.304272	0.504877	29	0	18
196	Diffuse paediatric-type high grade glioma	0.493265	8	0.266353	0.471201	20	28	9
197	pilocytic astrocytoma	0.0758725	5	0.651737	0.836781	5	20	87
198	Control tissue, reactive tumour microenvironment	0.315329	27	0.331145	0.6605	5	27	0
199	glioblastoma, IDH-wildtype	0.617681	0	0.788855	0.840512	0	16	41
200	Ganglioglioma	0.34163	28	0.587	0.744809	28	34	3
201	Germinoma	0.59159	53	0.0647834	0.175446	55	14	32
202	glioblastoma, IDH-wildtype	0.24266	0	0.266881	0.537659	0	52	14
203	Chordoma	0.322239	21	0.23949	0.508214	21	66	0
204	Dysembryoplastic neuroepithelial tumour	0.363244	20	0.663979	0.743336	5	30	79
205	medulloblastoma Group 3	0.0743087	18	0.174039	0.381343	17	0	5
206	Ganglioglioma	0.788395	28	0.256432	0.595067	28	34	20
207	Ganglioglioma	0.523104	28	0.206766	0.391047	0	13	17
208	control tissue	0.500878	17	0.301866	0.488077	17	28	5
209	Ganglioglioma	0.303834	28	0.434553	0.550774	0	9	3
210	glioblastoma, IDH-wildtype	0.295594	0	0.0589109	0.129693	0	21	4
211	Atypical teratoid rhabdoid tumour	0.689038	11	0.683777	0.742207	11	44	29
212	glioblastoma, IDH-wildtype	0.745023	0	0.696103	0.74015	0	48	9
213	medulloblastoma Group 3	0.165447	18	0.261331	0.565466	20	34	0
214	Retinoblastoma	0.595149	107	0.124707	0.2861	3	56	9
215	Diffuse paediatric-type high grade glioma	0.498468	8	0.823507	0.874861	3	0	8
216	meningioma, SMARCE1-altered	0.295848	89	0.671967	0.732674	4	7	5
217	spinal subependymoma	0.726242	43	0.453137	0.611407	57	0	30
218	pilocytic astrocytoma	0.561578	5	0.403391	0.820224	5	20	87
219	glioblastoma, IDH-wildtype	0.613088	0	0.288173	0.447203	3	20	5
220	supratentorial ependymoma, ZFTA fusion-positive	0.196361	2	0.200237	0.412511	9	20	3
221	control tissue	0.710955	17	0.482451	0.692323	5	0	50
222	Rosette-forming glioneuronal tumour	0.720338	79	0.465184	0.806735	20	5	87
223	glioblastoma, IDH-wildtype	0.760358	0	0.255303	0.455043	0	17	28
224	glioblastoma, IDH-wildtype	0.494438	0	0.158158	0.301988	3	0	5
225	meningioma, benign	0.211081	4	0.281059	0.414254	0	55	5
226	pilocytic astrocytoma	0.265327	5	0.46876	0.527334	5	27	3
227	Neuroepithelial tumour with PATZ1 fusion	0.152762	65	0.0799288	0.192376	2	62	6
228	Chordoid glioma, PRKCA-mutant	0.682382	66	0.0957001	0.239697	4	66	44
229	Malignant melanotic nerve sheath tumour	0.134481	14	0.156099	0.304675	3	0	2
230	Ganglioglioma	0.34163	28	0.207994	0.372581	0	28	34
231	pilocytic astrocytoma	0.150237	5	0.160513	0.352377	0	12	5
232	glioblastoma, IDH-wildtype	0.687069	0	0.247098	0.396346	5	22	17
233	Diffuse midline glioma, H3 K27-altered	0.779255	15	0.676835	0.739594	0	27	5
234	medulloblastoma Group 3	0.165447	18	0.489549	0.666053	20	0	34
235	control tissue	0.315778	17	0.176897	0.426677	3	17	9
236	Ganglioglioma	0.34163	28	0.384592	0.664034	34	0	28
237	glioblastoma, IDH-wildtype	0.765996	0	0.560452	0.747002	0	3	8
238	meningioma, intermediate	0.504662	10	0.519211	0.82666	4	10	47
239	glioblastoma, IDH-wildtype	0.168213	0	0.845412	0.893643	0	8	48
240	Ganglioglioma	0.34163	28	0.299426	0.578542	34	28	3
241	glioblastoma, IDH-wildtype	0.449042	0	0.606562	0.766963	0	28	34
242	Ganglioglioma	0.418822	28	0.104294	0.265612	0	5	2
243	glioblastoma, IDH-wildtype	0.337682	0	0.611301	0.787917	4	10	7
244	medulloblastoma Group 3	0.168158	18	0.506222	0.62134	5	15	28
245	Melanoma [metastatic]	0.573408	54	0.343353	0.531753	0	54	16
246	glioblastoma, IDH-wildtype	0.297492	0	0.719598	0.795282	0	28	20
247	control tissue	0.411459	17	0.469478	0.654732	0	17	3
248	control tissue	0.411459	17	0.38702	0.719831	17	0	3
249	Infant-type hemispheric glioma	0.371942	41	0.173604	0.342695	30	4	5
250	Diffuse paediatric-type high grade glioma	0.319668	8	0.16882	0.343206	1	13	4
251	Ganglioglioma	0.266092	28	0.234619	0.602822	0	28	17
252	Melanoma [metastatic]	0.573408	54	0.28011	0.451551	0	54	47
253	Ganglioglioma	0.183341	28	0.46623	0.670655	20	34	0
254	Neuroepithelial tumour with PATZ1 fusion	0.146446	65	0.203567	0.383985	16	3	0
255	High-grade astrocytoma with piloid features	0.418124	50	0.194049	0.413166	20	5	0
256	Malignant melanotic nerve sheath tumour	0.134481	14	0.130125	0.372888	0	3	9
257	spinal subependymoma	0.365861	43	0.23132	0.538868	30	1	0
258	meningioma, intermediate	0.491929	10	0.546812	0.84528	4	10	47
259	medulloblastoma Group 3	0.156715	18	0.133428	0.325451	80	60	31
260	Rosette-forming glioneuronal tumour	0.720338	79	0.327292	0.485848	5	20	87
261	glioblastoma, IDH-wildtype	0.200744	0	0.158313	0.428289	0	4	22
262	Ewing sarcoma	0.0575328	26	0.396146	0.490843	14	10	73
263	Diffuse paediatric-type high grade glioma	0.095241	8	0.255041	0.59273	9	20	0
264	Diffuse paediatric-type high grade glioma	0.340807	8	0.379757	0.681868	0	5	3
265	Astrocytoma, IDH-mutant	0.743802	3	0.871156	0.906889	3	0	15
266	pilocytic astrocytoma	0.625832	5	0.258512	0.498664	5	0	15
267	Myxopapillary ependymoma	0.736876	13	0.607847	0.773558	13	4	2
268	Ganglioglioma	0.183341	28	0.58101	0.777137	20	34	0
269	Ganglioglioma	0.34163	28	0.154046	0.334217	0	9	1
270	Control tissue, reactive tumour microenvironment	0.695996	27	0.407885	0.72418	27	5	0
271	meningioma, benign	0.567486	4	0.560407	0.800757	4	10	47
272	glioblastoma, IDH-wildtype	0.32308	0	0.203457	0.451869	30	5	22
273	glioblastoma, IDH-wildtype	0.760358	0	0.316762	0.615707	0	5	27
274	Ganglioglioma	0.584017	28	0.587247	0.725438	0	27	3
275	Ganglioglioma	0.486735	28	0.0863614	0.236011	0	48	4
276	Germinoma	0.285082	53	0.129166	0.23105	11	32	39
277	High-grade astrocytoma with piloid features	0.439517	50	0.341898	0.577322	0	16	13
278	glioblastoma, IDH-wildtype	0.113795	0	0.291016	0.42046	4	0	49
279	High-grade astrocytoma with piloid features	0.295617	50	0.213086	0.420081	2	0	16
280	meningioma, benign	0.499092	4	0.110797	0.254509	0	5	4
281	Diffuse paediatric-type high grade glioma	0.422978	8	0.568913	0.754231	3	0	8
282	glioblastoma, IDH-wildtype	0.256253	0	0.215689	0.388961	0	28	27
283	meningioma, benign	0.59374	4	0.371696	0.799235	10	47	4
284	High-grade astrocytoma with piloid features	0.430204	50	0.263351	0.499185	0	3	52
285	Malignant melanotic nerve sheath tumour	0.545078	14	0.450066	0.552626	0	16	14
286	medulloblastoma Group 3	0.379379	18	0.122679	0.285153	7	11	37
287	Pleomorphic xanthoastrocytoma	0.332197	16	0.532753	0.667748	0	46	22
288	pilocytic astrocytoma	0.359728	5	0.203312	0.432823	27	0	5
289	Dysembryoplastic neuroepithelial tumour	0.462293	20	0.740621	0.817758	5	15	2
290	glioblastoma, IDH-wildtype	0.41092	0	0.371849	0.705163	48	0	27
291	glioblastoma, IDH-wildtype	0.69122	0	0.649826	0.777527	0	3	17
292	meningioma, benign	0.724823	4	0.71698	0.834355	4	10	47
293	medulloblastoma Group 3	0.299326	18	0.15608	0.371	4	11	44
294	Haemangioblastoma	0.409516	38	0.133303	0.349105	13	4	38
295	Ganglioglioma	0.34163	28	0.375452	0.578139	0	8	1
296	CNS Embryonal tumour with PLAG-family amplification	0.653318	90	0.544418	0.796086	0	14	52
297	spinal subependymoma	0.525181	43	0.307344	0.457526	2	37	15
298	meningioma, benign	0.76075	4	0.56076	0.743733	10	13	4
299	Control tissue, reactive tumour microenvironment	0.315329	27	0.2563	0.51511	5	27	0
300	control tissue	0.417791	17	0.426281	0.664105	17	5	30
301	High-grade astrocytoma with piloid features	0.545303	50	0.574679	0.682073	5	0	27
302	pilocytic astrocytoma	0.418081	5	0.385989	0.491591	5	43	16
303	Diffuse paediatric-type high grade glioma	0.422978	8	0.562145	0.709723	3	0	8
304	pilocytic astrocytoma	0.439763	5	0.545604	0.724734	5	15	3
305	glioblastoma, IDH-wildtype	0.687069	0	0.472905	0.607516	30	5	3
306	Ganglioglioma	0.418822	28	0.13763	0.368141	0	15	5
307	medulloblastoma Group 3	0.165447	18	0.165327	0.394901	5	20	0
308	Diffuse paediatric-type high grade glioma	0.095241	8	0.298523	0.501432	3	34	0
309	Ganglioglioma	0.673072	28	0.570388	0.822899	20	0	28
310	Control tissue, reactive tumour microenvironment	0.379402	27	0.304419	0.546962	0	27	28
311	medulloblastoma Group 3	0.165447	18	0.383536	0.494902	4	0	47
312	meningioma, benign	0.677554	4	0.426167	0.848727	4	10	47
313	Ganglioglioma	0.34163	28	0.217311	0.53726	0	34	28
314	Ganglioglioma	0.370881	28	0.490239	0.646834	0	17	28
315	Diffuse paediatric-type high grade glioma	0.4189	8	0.353293	0.68144	3	50	67
316	Diffuse paediatric-type high grade glioma	0.105537	8	0.646629	0.711682	3	9	15
317	Ganglioglioma	0.303834	28	0.442865	0.5179	0	5	8
318	Myxopapillary ependymoma	0.580583	13	0.618855	0.695091	13	37	2
319	glioblastoma, IDH-wildtype	0.441628	0	0.470401	0.699004	17	0	5
320	pilocytic astrocytoma	0.318965	5	0.571374	0.680485	5	15	3
321	Papillary glioneuronal tumour	0.447471	88	0.0783469	0.195334	58	48	0
322	Astroblastoma, MN1-altered, MN1:BEND2-fused	0.486799	44	0.687706	0.758729	18	0	7
323	Primary diffuse large B cell lymphoma of the CNS	0.0626122	24	0.221524	0.362977	0	54	16
324	choroid plexus papilloma	0.229962	31	0.888096	0.914497	31	0	62
325	Cribriform neuroepithelial tumour	0.0311103	102	0.285871	0.513275	17	28	34
326	choroid plexus papilloma	0.77973	31	0.916119	0.940208	31	0	3
327	Plexiform neurofibroma	0.152809	36	0.265443	0.464072	21	13	15
328	Papillary craniopharyngioma	0.341963	19	0.090604	0.205324	54	7	5
329	Plexiform neurofibroma	0.562338	36	0.689648	0.867675	4	10	5
330	meningioma, SMARCE1-altered	0.779717	89	0.107706	0.276134	14	36	55
331	choroid plexus carcinoma	0.743595	62	0.718864	0.87194	31	62	0
332	Extraventricular neurocytoma	0.141709	82	0.108018	0.263176	50	16	5
333	Adult-type diffuse high grade glioma, IDH-wildtype	0.704887	34	0.384326	0.581527	50	5	67
334	CNS tumour with BCOR internal tandem duplication	0.0906073	84	0.202448	0.367021	29	11	18
335	Adult-type diffuse high grade glioma, IDH-wildtype	0.158457	34	0.533264	0.830439	0	8	15
336	Melanocytoma	0.0441937	73	0.277499	0.388552	21	5	20
337	Melanoma [metastatic]	0.496838	54	0.390878	0.493046	0	16	50
338	Teratoma	0.169798	51	0.105859	0.22746	62	10	4
339	Melanocytoma	0.0441937	73	0.433619	0.511579	21	10	4
340	choroid plexus carcinoma	0.344998	62	0.580427	0.779788	31	0	62
341	Plexiform neurofibroma	0.663119	36	0.363475	0.737	4	55	10
342	Cribriform neuroepithelial tumour	0.0350753	102	0.220864	0.487369	42	35	18
343	Medulloblastoma, WNT activated	0.788198	42	0.327106	0.594172	42	18	35
344	Solitary fibrous tumour / haemangiopericytoma	0.238942	49	0.124262	0.270416	4	49	2
345	Spinal ependymoma	0.610322	22	0.549044	0.728242	22	37	5
346	Neuroepithelial tumour with PATZ1 fusion	0.0972533	65	0.211608	0.449852	16	3	22
347	Neuroepithelial tumour with PATZ1 fusion	0.0972533	65	0.425615	0.583654	2	3	65
348	Pineoblastoma	0.762748	45	0.239419	0.42988	45	35	11
349	Myxoid glioneuronal tumour, PDGFRA-mutant	0.333661	87	0.438932	0.603489	5	20	87
350	Adult-type diffuse high grade glioma, IDH-wildtype	0.704887	34	0.361311	0.61625	50	5	3
351	posterior fossa ependymoma group B	0.234448	37	0.828238	0.870277	2	1	5
352	posterior fossa ependymoma group B	0.660883	37	0.367342	0.511288	37	16	44
353	Adult-type diffuse high grade glioma, IDH-wildtype	0.109575	34	0.870057	0.89389	0	5	50
354	Rosette-forming glioneuronal tumour	0.476646	79	0.4485	0.692524	7	17	3
355	Dysembryoplastic neuroepithelial tumour	0.161084	20	0.227023	0.509352	20	5	87
356	Chordoma	0.44671	21	0.679326	0.703496	21	1	40
357	Neuroepithelial tumour with PATZ1 fusion	0.0972533	65	0.275492	0.517985	3	2	16
358	Myxoid glioneuronal tumour, PDGFRA-mutant	0.481898	87	0.249164	0.389849	5	22	20
359	Myxoid glioneuronal tumour, PDGFRA-mutant	0.333661	87	0.410745	0.590764	5	87	0
360	Solitary fibrous tumour / haemangiopericytoma	0.238942	49	0.115559	0.306525	2	49	73
361	Plexiform neurofibroma	0.745172	36	0.371269	0.518327	14	0	46
362	Teratoma	0.169798	51	0.125563	0.217553	5	2	42
363	Myxoid glioneuronal tumour, PDGFRA-mutant	0.481898	87	0.246711	0.387577	5	20	3
364	Dysembryoplastic neuroepithelial tumour	0.161084	20	0.333904	0.622926	0	20	5
365	meningioma, malignant	0.559983	47	0.148077	0.326832	52	10	4
366	Plexiform neurofibroma	0.152809	36	0.377647	0.593199	21	5	13
367	High-grade astrocytoma with piloid features	0.391372	50	0.294285	0.644991	50	5	3
368	Inflammatory microenvironment	0.0371456	46	0.387958	0.528161	5	15	43
369	Neuroepithelial tumour with PATZ1 fusion	0.0972533	65	0.157795	0.421493	2	0	8
370	Melanocytoma	0.0364072	73	0.631297	0.806988	4	10	47
371	Solitary fibrous tumour / haemangiopericytoma	0.238942	49	0.238069	0.362763	14	4	2
372	Rosette-forming glioneuronal tumour	0.476646	79	0.263078	0.348325	3	8	50
373	Melanoma [metastatic]	0.484858	54	0.847936	0.899532	73	14	54
374	meningioma, malignant	0.544575	47	0.60012	0.804979	4	10	47
375	Central neurocytoma	0.206231	58	0.249492	0.484564	38	5	65
376	High-grade astrocytoma with piloid features	0.329882	50	0.304343	0.50079	50	13	3
377	Myxoid glioneuronal tumour, PDGFRA-mutant	0.381822	87	0.441911	0.54395	5	3	20
378	Melanoma [metastatic]	0.484858	54	0.848633	0.870587	4	10	14
379	Medulloblastoma, WNT activated	0.0614376	42	0.486572	0.655203	13	4	22
380	Cribriform neuroepithelial tumour	0.046472	102	0.32016	0.50002	40	0	31
381	meningioma, SMARCE1-altered	0.0479272	89	0.375123	0.47255	6	0	8
382	CIC-rearranged sarcoma	0.292429	61	0.434355	0.622218	38	40	0
383	meningioma, malignant	0.635934	47	0.199824	0.408918	4	10	47
384	meningioma, malignant	0.573963	47	0.54804	0.776168	4	10	47
385	posterior fossa ependymoma group B	0.660883	37	0.489861	0.615193	37	44	31
386	meningioma, malignant	0.573963	47	0.456092	0.767582	4	10	47
387	Dysembryoplastic neuroepithelial tumour	0.161084	20	0.551934	0.647874	0	20	9
388	CNS tumour with EP300:BCOR(L1) fusion	0.315373	98	0.348035	0.653453	0	20	5
389	choroid plexus papilloma	0.641091	31	0.846482	0.903303	31	0	62
390	meningioma, malignant	0.0462459	47	0.218207	0.36168	49	4	61
391	Dysembryoplastic neuroepithelial tumour	0.161084	20	0.377924	0.654251	0	20	5
392	Rosette-forming glioneuronal tumour	0.476646	79	0.168017	0.311144	3	43	20
393	Myxoid glioneuronal tumour, PDGFRA-mutant	0.151294	87	0.510043	0.673432	5	27	20
394	Adult-type diffuse high grade glioma, IDH-wildtype	0.109575	34	0.873506	0.903214	0	5	50
395	Solitary fibrous tumour / haemangiopericytoma	0.238942	49	0.150293	0.302019	14	10	4
396	Primary diffuse large B cell lymphoma of the CNS	0.0626122	24	0.24234	0.497749	0	16	34
397	Extraventricular neurocytoma	0.141709	82	0.156036	0.365188	5	3	50
398	Pineoblastoma, miRNA pathway altered, group 1	0.63462	35	0.10372	0.208295	45	7	35
399	Haemangioblastoma	0.331423	38	0.803939	0.857053	38	5	4
400	Rosette-forming glioneuronal tumour	0.289208	79	0.257709	0.437962	20	5	15
401	Cribriform neuroepithelial tumour	0.0535195	102	0.613557	0.707194	0	5	52
402	Myxoid glioneuronal tumour, PDGFRA-mutant	0.767708	87	0.420434	0.616439	5	87	20
403	High-grade astrocytoma with piloid features	0.255993	50	0.307619	0.492549	5	0	50
404	Rosette-forming glioneuronal tumour	0.700943	79	0.414051	0.631523	5	0	43
405	Extraventricular neurocytoma	0.107278	82	0.193424	0.337465	11	61	0
406	Melanocytoma	0.0364072	73	0.220504	0.447634	4	10	40
407	Olfactory neuroblastoma	0.116925	40	0.0892253	0.20718	47	40	13
408	Cribriform neuroepithelial tumour	0.046472	102	0.271059	0.501096	40	18	0
409	Inflammatory microenvironment	0.0371456	46	0.326374	0.490087	5	15	0
410	Teratoma	0.350922	51	0.148926	0.350917	14	0	5
411	Cribriform neuroepithelial tumour	0.0496421	102	0.0955602	0.236264	26	11	49
412	CNS tumour with EP300:BCOR(L1) fusion	0.315373	98	0.392731	0.551135	0	20	5
413	Adult-type diffuse high grade glioma, IDH-wildtype	0.554543	34	0.873223	0.945104	0	3	8
414	Diffuse paediatric-type high grade glioma	0.778566	8	0.518841	0.650965	0	3	8
415	pilocytic astrocytoma	0.525192	5	0.519175	0.687885	5	15	28
416	CNS tumour with BCOR internal tandem duplication	0.67281	84	0.142485	0.313295	44	49	11
417	CNS tumour with BCOR internal tandem duplication	0.567607	84	0.171453	0.365132	2	15	5
418	pilocytic astrocytoma	0.686537	5	0.35204	0.499498	5	3	0
419	pilocytic astrocytoma	0.200178	5	0.269501	0.407422	3	5	4
420	glioblastoma, IDH-wildtype	0.540859	0	0.114218	0.244334	2	21	11
421	control tissue	0.575262	17	0.830447	0.851188	20	1	87
422	Diffuse paediatric-type high grade glioma	0.547549	8	0.809863	0.844583	0	8	3
423	Diffuse paediatric-type high grade glioma	0.765275	8	0.184059	0.450149	20	34	28
424	posterior fossa ependymoma group B	0.44074	37	0.35497	0.72848	37	2	22
425	glioblastoma, IDH-wildtype	0.741939	0	0.398259	0.558827	0	41	16
426	Extraventricular neurocytoma	0.626754	82	0.402528	0.592985	5	27	20
427	Diffuse paediatric-type high grade glioma	0.48891	8	0.268072	0.431918	15	0	2
428	medulloblastoma, SHH-activated	0.360045	7	0.309874	0.552832	2	37	3
429	medulloblastoma, SHH-activated	0.412455	7	0.288021	0.472374	2	0	8
430	pilocytic astrocytoma	0.525192	5	0.5291	0.673592	5	15	28
431	pilocytic astrocytoma	0.757624	5	0.458225	0.750557	5	15	0
432	Astroblastoma, MN1-altered, MN1:BEND2-fused	0.56599	44	0.332438	0.481881	2	1	44
433	Control tissue, reactive tumour microenvironment	0.71424	27	0.200064	0.485287	4	14	26
434	pilocytic astrocytoma	0.757624	5	0.481529	0.746013	5	15	0
435	glioblastoma, IDH-wildtype	0.707997	0	0.918514	0.949763	0	2	18
436	Diffuse midline glioma, H3 K27-altered	0.721992	15	0.217219	0.430142	5	15	20
437	Diffuse paediatric-type high grade glioma	0.62916	8	0.186786	0.44351	9	20	5
438	Dysembryoplastic neuroepithelial tumour	0.5197	20	0.410161	0.752741	20	5	87
439	Ganglioglioma	0.551041	28	0.251903	0.521368	5	28	0
440	Diffuse paediatric-type high grade glioma	0.383348	8	0.600261	0.705036	0	2	28
441	Diffuse paediatric-type high grade glioma	0.448949	8	0.296322	0.577438	28	5	0
442	pilocytic astrocytoma	0.609556	5	0.542789	0.670744	5	2	0
443	Diffuse paediatric-type high grade glioma	0.795118	8	0.542564	0.743367	0	8	3
444	Dysembryoplastic neuroepithelial tumour	0.696233	20	0.413077	0.838621	5	20	87
445	pilocytic astrocytoma	0.342183	5	0.539683	0.69404	3	28	20
446	control tissue	0.375769	17	0.531461	0.853181	17	0	4
447	control tissue	0.375769	17	0.728771	0.851697	17	0	34
448	control tissue	0.375769	17	0.540047	0.788536	0	17	3
449	meningioma, intermediate	0.582949	10	0.892277	0.951287	4	10	47
450	control tissue	0.375769	17	0.496358	0.856491	17	0	20
451	glioblastoma, IDH-wildtype	0.542377	0	0.466987	0.60436	0	5	15
452	meningioma, intermediate	0.582949	10	0.503208	0.638796	10	4	26
453	control tissue	0.375769	17	0.600259	0.805232	0	17	3
454	control tissue	0.45868	17	0.738085	0.805513	0	34	3
455	glioblastoma, IDH-wildtype	0.734484	0	0.833057	0.919627	0	8	11
456	Astrocytoma, IDH-mutant	0.79785	3	0.876356	0.911963	3	0	5
457	glioblastoma, IDH-wildtype	0.720767	0	0.622513	0.73164	0	17	28
458	glioblastoma, IDH-wildtype	0.682676	0	0.8865	0.907671	0	34	8
459	glioblastoma, IDH-wildtype	0.68765	0	0.882439	0.895302	0	6	3
460	glioblastoma, IDH-wildtype	0.46841	0	0.862513	0.909901	0	8	34
461	glioblastoma, IDH-wildtype	0.524639	0	0.54382	0.711262	0	15	3
462	glioblastoma, IDH-wildtype	0.699161	0	0.958881	0.972112	0	8	16
463	glioblastoma, IDH-wildtype	0.709776	0	0.873883	0.917212	0	8	3
464	glioblastoma, IDH-wildtype	0.335571	0	0.594492	0.73045	0	8	34
465	glioblastoma, IDH-wildtype	0.518597	0	0.831593	0.890036	0	8	7
466	supratentorial ependymoma, ZFTA fusion-positive	0.0650777	2	0.958432	0.963336	0	6	5
467	Oligodendroglioma, IDH-mutant and 1p/19q-codeleted	0.541834	9	0.6457	0.917804	9	3	52
468	Oligodendroglioma, IDH-mutant and 1p/19q-codeleted	0.541834	9	0.71702	0.939705	9	3	52
469	Astrocytoma, IDH-mutant	0.682963	3	0.177357	0.459994	15	8	3
470	Diffuse paediatric-type high grade glioma	0.344176	8	0.335728	0.549511	0	3	68
471	glioblastoma, IDH-wildtype	0.773553	0	0.964424	0.967867	0	16	1
472	Angiocentric glioma, MYB/MYBL1-altered	0.133752	70	0.152073	0.389496	5	30	3
473	Oligodendroglioma, IDH-mutant and 1p/19q-codeleted	0.658606	9	0.893958	0.924047	9	0	3
474	Diffuse paediatric-type high grade glioma	0.673726	8	0.450607	0.784231	0	3	8
475	pilocytic astrocytoma	0.778569	5	0.42237	0.573387	28	34	5
476	control tissue	0.621836	17	0.771405	0.846424	9	3	68
477	Oligodendroglioma, IDH-mutant and 1p/19q-codeleted	0.464606	9	0.754788	0.83715	0	28	34
478	control tissue	0.359617	17	0.282867	0.505919	9	28	0
479	Astrocytoma, IDH-mutant	0.682038	3	0.330418	0.565016	3	9	50
480	Astrocytoma, IDH-mutant	0.26129	3	0.635238	0.829366	3	0	9
481	glioblastoma, IDH-wildtype	0.0775741	0	0.317252	0.649077	3	8	15
482	Oligodendroglioma, IDH-mutant and 1p/19q-codeleted	0.755544	9	0.542041	0.831958	9	0	68
483	Astrocytoma, IDH-mutant	0.541351	3	0.355617	0.601695	3	9	0
484	Diffuse paediatric-type high grade glioma	0.326067	8	0.416342	0.662756	0	3	20
485	Oligodendroglioma, IDH-mutant and 1p/19q-codeleted	0.793039	9	0.286975	0.593039	34	0	9
486	glioblastoma, IDH-wildtype	0.424506	0	0.792511	0.846289	0	3	28
487	Oligodendroglioma, IDH-mutant and 1p/19q-codeleted	0.793039	9	0.340859	0.720531	9	0	3
488	Astrocytoma, IDH-mutant	0.778248	3	0.293729	0.42777	0	9	8
489	Oligodendroglioma, IDH-mutant and 1p/19q-codeleted	0.464606	9	0.693404	0.785165	0	28	34
490	Oligodendroglioma, IDH-mutant and 1p/19q-codeleted	0.464606	9	0.744379	0.870009	0	28	34
491	control tissue	0.653093	17	0.369411	0.639701	3	9	0
492	glioblastoma, IDH-wildtype	0.691599	0	0.719482	0.779469	0	34	20
493	Astrocytoma, IDH-mutant	0.733848	3	0.92158	0.949744	3	9	6
494	Oligodendroglioma, IDH-mutant and 1p/19q-codeleted	0.464606	9	0.684141	0.788844	0	17	34
495	Oligodendroglioma, IDH-mutant and 1p/19q-codeleted	0.464606	9	0.450053	0.738427	0	3	28
496	Oligodendroglioma, IDH-mutant and 1p/19q-codeleted	0.658606	9	0.881527	0.927447	9	0	28
497	Diffuse paediatric-type high grade glioma	0.344176	8	0.339203	0.535797	0	9	3
498	Oligodendroglioma, IDH-mutant and 1p/19q-codeleted	0.464606	9	0.586605	0.720872	0	28	17
499	Astrocytoma, IDH-mutant	0.541351	3	0.245579	0.421394	0	9	20
500	glioblastoma, IDH-wildtype	0.149836	0	0.907818	0.930186	0	28	8
501	Angiocentric glioma, MYB/MYBL1-altered	0.133752	70	0.176495	0.350388	5	30	3
502	control tissue	0.653093	17	0.423745	0.685497	9	3	0
503	Oligodendroglioma, IDH-mutant and 1p/19q-codeleted	0.658606	9	0.883413	0.928943	9	0	3
504	Astrocytoma, IDH-mutant	0.606462	3	0.962535	0.973662	3	9	0
505	Posterior fossa subependymoma	0.119974	30	0.724805	0.84566	0	8	34
506	Oligodendroglioma, IDH-mutant and 1p/19q-codeleted	0.464606	9	0.613963	0.782056	0	34	28
507	Astrocytoma, IDH-mutant	0.589626	3	0.913775	0.934955	3	52	5
508	Astrocytoma, IDH-mutant	0.523566	3	0.404652	0.627238	9	3	28
509	Oligodendroglioma, IDH-mutant and 1p/19q-codeleted	0.464606	9	0.611587	0.76374	0	34	3
510	control tissue	0.653093	17	0.329229	0.589386	3	9	0
511	control tissue	0.653093	17	0.416033	0.75033	9	3	0
512	glioblastoma, IDH-wildtype	0.647344	0	0.598744	0.803512	0	9	3
513	Oligodendroglioma, IDH-mutant and 1p/19q-codeleted	0.724348	9	0.324907	0.689588	0	9	28
514	Oligodendroglioma, IDH-mutant and 1p/19q-codeleted	0.464606	9	0.485875	0.69389	0	34	28
515	Astrocytoma, IDH-mutant	0.789976	3	0.925642	0.935821	3	0	8
516	glioblastoma, IDH-wildtype	0.451684	0	0.459695	0.640257	0	3	52
517	Oligodendroglioma, IDH-mutant and 1p/19q-codeleted	0.724348	9	0.376201	0.584131	9	0	28
518	Oligodendroglioma, IDH-mutant and 1p/19q-codeleted	0.658606	9	0.920273	0.955696	9	0	3
519	Astrocytoma, IDH-mutant	0.589626	3	0.872229	0.911121	3	52	5
520	control tissue	0.653093	17	0.414578	0.587829	3	28	9
521	Astrocytoma, IDH-mutant	0.523566	3	0.395262	0.629621	9	3	20
522	glioblastoma, IDH-wildtype	0.290502	0	0.958761	0.973476	0	16	8
523	control tissue	0.653093	17	0.360202	0.569958	3	0	20
524	Oligodendroglioma, IDH-mutant and 1p/19q-codeleted	0.464606	9	0.647337	0.797968	0	34	28
525	control tissue	0.653093	17	0.254441	0.610016	3	9	0
526	glioblastoma, IDH-wildtype	0.748686	0	0.110182	0.278985	76	34	3
527	Oligodendroglioma, IDH-mutant and 1p/19q-codeleted	0.724348	9	0.257528	0.493985	3	0	34
528	Oligodendroglioma, IDH-mutant and 1p/19q-codeleted	0.658606	9	0.846921	0.913663	9	0	28
529	Oligodendroglioma, IDH-mutant and 1p/19q-codeleted	0.464606	9	0.526646	0.767874	0	34	17
530	glioblastoma, IDH-wildtype	0.149836	0	0.781385	0.880493	0	8	28
531	Astrocytoma, IDH-mutant	0.606462	3	0.791275	0.879251	3	9	6
532	Oligosarcoma, IDH-mutant	0.785282	52	0.899787	0.913513	3	20	4
533	glioblastoma, IDH-wildtype	0.764497	0	0.799205	0.847272	0	3	8
534	glioblastoma, IDH-wildtype	0.595365	0	0.928537	0.93683	0	16	8
535	control tissue	0.653093	17	0.323598	0.717478	9	0	3
536	Oligodendroglioma, IDH-mutant and 1p/19q-codeleted	0.464606	9	0.677774	0.796684	0	34	28
537	Astrocytoma, IDH-mutant	0.7722	3	0.691045	0.91144	3	9	5
538	Astrocytoma, IDH-mutant	0.589626	3	0.610766	0.798167	3	52	9
539	control tissue	0.670083	17	0.430129	0.620246	9	28	34
540	Adult-type diffuse high grade glioma, IDH-wildtype	0.752176	34	0.941774	0.964166	0	8	34
541	glioblastoma, IDH-wildtype	0.773553	0	0.920366	0.933336	0	5	1
542	glioblastoma, IDH-wildtype	0.773553	0	0.893912	0.912946	0	5	2
543	Oligodendroglioma, IDH-mutant and 1p/19q-codeleted	0.793039	9	0.320253	0.672011	0	9	34
544	Oligodendroglioma, IDH-mutant and 1p/19q-codeleted	0.464606	9	0.575857	0.805239	0	34	28
545	glioblastoma, IDH-wildtype	0.437015	0	0.807501	0.876019	0	8	3
546	Astrocytoma, IDH-mutant	0.61025	3	0.690676	0.786838	3	5	9
547	Oligodendroglioma, IDH-mutant and 1p/19q-codeleted	0.724348	9	0.838146	0.901116	9	3	0
548	Astrocytoma, IDH-mutant	0.660397	3	0.880062	0.921939	3	9	15
549	Astrocytoma, IDH-mutant	0.523566	3	0.223567	0.519189	28	3	9
550	control tissue	0.653093	17	0.792959	0.867642	9	3	0
551	Astrocytoma, IDH-mutant	0.523566	3	0.283615	0.498705	28	0	3
552	Oligodendroglioma, IDH-mutant and 1p/19q-codeleted	0.724348	9	0.370957	0.620028	34	28	3
553	Astrocytoma, IDH-mutant	0.720069	3	0.831131	0.913873	3	9	6
554	Astrocytoma, IDH-mutant	0.746945	3	0.829322	0.866273	3	8	15
555	Oligodendroglioma, IDH-mutant and 1p/19q-codeleted	0.464606	9	0.611614	0.75109	0	28	17
556	Oligodendroglioma, IDH-mutant and 1p/19q-codeleted	0.793039	9	0.38188	0.662742	0	9	3
557	Astrocytoma, IDH-mutant	0.523566	3	0.833829	0.906275	9	3	0
558	Angiocentric glioma, MYB/MYBL1-altered	0.133752	70	0.166781	0.373493	5	30	3
559	Astrocytoma, IDH-mutant	0.541351	3	0.319271	0.552681	3	9	5
560	posterior fossa ependymoma group A	0.0640558	1	0.893294	0.917179	0	52	8
561	Astrocytoma, IDH-mutant	0.637958	3	0.242259	0.637022	3	34	28
562	Oligodendroglioma, IDH-mutant and 1p/19q-codeleted	0.464606	9	0.672691	0.799384	0	28	34
563	Astrocytoma, IDH-mutant	0.637958	3	0.233615	0.402079	34	3	0
564	glioblastoma, IDH-wildtype	0.738469	0	0.938045	0.954837	0	5	3
565	Astrocytoma, IDH-mutant	0.783149	3	0.303035	0.668465	34	28	0
566	Adult-type diffuse high grade glioma, IDH-wildtype	0.234897	34	0.285581	0.527749	0	5	27
567	Oligodendroglioma, IDH-mutant and 1p/19q-codeleted	0.464606	9	0.738822	0.83879	0	28	34
568	control tissue	0.640548	17	0.880943	0.923847	9	0	3
569	Oligodendroglioma, IDH-mutant and 1p/19q-codeleted	0.464606	9	0.825079	0.905082	0	34	17
570	Astrocytoma, IDH-mutant	0.725749	3	0.553944	0.745582	3	9	5
571	Astrocytoma, IDH-mutant	0.26129	3	0.436673	0.698362	3	9	52
572	Astrocytoma, IDH-mutant	0.651619	3	0.783322	0.851422	3	0	9
573	Adult-type diffuse high grade glioma, IDH-wildtype	0.577323	34	0.588014	0.763514	0	3	5
574	glioblastoma, IDH-wildtype	0.290502	0	0.833407	0.920155	0	16	8
575	Astrocytoma, IDH-mutant	0.606462	3	0.86025	0.928175	3	9	5
576	spinal subependymoma	0.0874733	43	0.667313	0.757365	0	15	3
577	Oligodendroglioma, IDH-mutant and 1p/19q-codeleted	0.761913	9	0.666946	0.848916	9	0	3
578	Astrocytoma, IDH-mutant	0.684473	3	0.964475	0.971319	3	39	0
579	control tissue	0.637299	17	0.312802	0.495044	0	28	5
580	Astrocytoma, IDH-mutant	0.606462	3	0.826195	0.922203	3	9	15
581	Astrocytoma, IDH-mutant	0.606462	3	0.768231	0.881335	3	9	15
582	Astrocytoma, IDH-mutant	0.606462	3	0.86514	0.92504	3	9	2
583	glioblastoma, IDH-wildtype	0.749233	0	0.827556	0.889693	0	16	4
584	Astrocytoma, IDH-mutant	0.71151	3	0.519973	0.802359	0	3	50
585	medulloblastoma Group 4	0.79535	12	0.162001	0.399584	7	18	40
586	medulloblastoma Group 4	0.79535	12	0.311022	0.688017	9	68	3
587	Diffuse paediatric-type high grade glioma	0.490117	8	0.178268	0.347104	5	20	17
588	medulloblastoma Group 3	0.165148	18	0.17355	0.318677	26	18	40
589	Diffuse paediatric-type high grade glioma	0.646522	8	0.750304	0.865898	5	0	15
590	Astrocytoma, IDH-mutant	0.71151	3	0.500958	0.800001	0	3	15
591	High-grade diffuse glioma of the midline/posterior fossa; H3/IDH-wildtype	0.595039	67	0.751998	0.798769	0	15	50

## Sheet: Extended_Fig5d
High conf:	Methylation class	Hetairos pred	Count		Low conf:	Methylation class	Hetairos pred	Count
	GBM	GBM	44			GBM	GBM	14
	GBM	MNG_BEN	1			GBM	A_IDH	8
	A_IDH	A_IDH	23			GBM	EPN_PF_SE	2
	A_IDH	GBM	2			GBM	EPN_ST_ZFTA_FUS	1
	A_IDH	O_IDH	1			GBM	MNG_BEN	1
	O_IDH	GBM	15			GBM	PA	1
	O_IDH	O_IDH	10			GBM	pedHGG	1
	HGG	GBM	7			GBM	CTRL	1
	OLIGOSARC_IDH	A_IDH	1			GBM	CTRL_REACTIVE	1
	GBM_CBM	GBM	1			GBM	GG	1
	EPN_PFA	GBM	1			GBM	RMS	1
	EPN_PFA	A_IDH	1			GBM	SEGA	1
	EPN_PFA	PA	1			GBM	OLIGOSARC_IDH	1
	EPN_ST_ZFTA_FUS	GBM	1			GBM	ANT	1
	EPN_ST_ZFTA_FUS	A_IDH	1			A_IDH	A_IDH	5
	EPN_MPE	EPN_MPE	3			A_IDH	GBM	2
	EPN_SPINE	EPN_SPINE	1			A_IDH	O_IDH	2
	EPN_PF_SE	GBM	1			A_IDH	GG	2
	EPN_PFB	EPN_ST_ZFTA_FUS	1			A_IDH	HGG	2
	EPN_SPINE_SE	GBM	1			A_IDH	DMG_K27	1
	MNG_BEN	MNG_BEN	3			O_IDH	GBM	5
	MNG_BEN	MNG_INT	1			O_IDH	O_IDH	2
	MNG_BEN	HMB	1			O_IDH	HGG	2
	MNG_INT	MNG_BEN	3			O_IDH	A_IDH	1
	MNG_INT	MNG_INT	3			HGG	GBM	2
	MNG_MAL	MNG_BEN	3			HGG	HGAP	2
	MNG_SMARCE1	MNG_BEN	1			GBM_CBM	A_IDH	1
	PA	PA	9			GBM_CBM	DNET	1
	PA	A_IDH	1			EPN_PFA	EPN_SPINE	1
	DNET	PA	2			EPN_ST_ZFTA_FUS	MNG_BEN	1
	DNET	GBM	1			EPN_ST_ZFTA_FUS	O_IDH	1
	DNET	DNET	1			EPN_SPINE	EPN_MPE	1
	GG	GBM	3			EPN_PFB	EPN_PFB	3
	GG	DNET	2			EPN_SPINE_SE	EPN_ST_ZFTA_FUS	1
	GG	GG	2			EPN_SPINE_SE	O_IDH	1
	DGONC	O_IDH	1			EPN_SPINE_SE	EPN_PF_SE	1
	RGNT	DNET	2			EPN_SPINE_SE	EPN_ST_SE	1
	LGG_MYB	HGG	1			MNG_BEN	MNG_BEN	5
	MYXGNT	DNET	2			MNG_BEN	GBM	3
	MYXGNT	PA	1			MNG_BEN	MNG_INT	2
	PGNT	A_IDH	1			MNG_INT	MNG_BEN	2
	PGNT	PA	1			MNG_MAL	MNG_BEN	2
	pedHGG	A_IDH	9			MNG_MAL	SFT_HMPC	1
	pedHGG	GBM	5			MNG_MAL	OLIGOSARC_IDH	1
	pedHGG	PA	1			MNG_SMARCE1	PITAD	1
	DMG_K27	GBM	1			MNG_SMARCE1	MMNST	1
	MB_SHH	MB_SHH	1			PA	PA	13
	MB_G3	PA	2			PA	GG	3
	MB_G3	MNG_BEN	1			PA	GBM	1
	MB_G3	MB_G3	1			PA	A_IDH	1
	ATRT	ATRT	1			PA	EPN_MPE	1
	ET_PLAG	GBM	1			PA	CTRL	1
	CNET	GBM	1			PA	DNET	1
	NFIB_PLEX	MNG_BEN	1			PA	CTRL_REACTIVE	1
	CHORDM	CHORDM	1			PA	EPN_SPINE_SE	1
	HMB	HMB	1			DNET	DNET	4
	CTRL	GBM	3			DNET	PA	3
	CTRL	O_IDH	3			DNET	GBM	2
	CTRL	CTRL	2			DNET	GG	1
	CTRL	DNET	2			GG	GBM	16
	CTRL_REACTIVE	PA	4			GG	GG	4
	PXA	GBM	2			GG	PA	3
	HGAP	PA	3			GG	A_IDH	2
	CPP	CPP	3			GG	CTRL	2
	CPP	CPC	1			GG	HGG	2
	CPC	CPP	2			GG	DNET	1
	ABM_MN1	MB_G3	1			DGONC	O_IDH	1
	MET_MEL	GBM	1			AG_MYB	PA	4
	MET_MEL	MNG_BEN	1			RGNT	PA	3
	MET_MEL	MELN	1			RGNT	A_IDH	2
	MELN	MNG_BEN	1			RGNT	DNET	2
						RGNT	MB_SHH	1
						EVNCYT	PA	2
						EVNCYT	ATRT	1
						EVNCYT	HGAP	1
						LGG_MYB	PA	1
						MYXGNT	PA	8
						MYXGNT	DNET	2
						MYXGNT	A_IDH	1
						PGNT	GBM	1
						PGNT	PA	1
						PGNT	CN	1
						PLNTY	GBM	1
						pedHGG	GBM	7
						pedHGG	A_IDH	4
						pedHGG	O_IDH	3
						pedHGG	DNET	2
						pedHGG	EPN_PFA	1
						pedHGG	PA	1
						pedHGG	pedHGG	1
						pedHGG	DMG_K27	1
						pedHGG	GG	1
						pedHGG	HGG	1
						pedHGG	HGAP	1
						DMG_K27	GBM	1
						DMG_K27	PA	1
						DMG_K27	CTRL	1
						DHG_G34	ETMR	1
						DHG_G34	DHG_G34	1
						IHG	EPN_PF_SE	1
						MB_SHH	GBM	2
						MB_SHH	EPN_ST_ZFTA_FUS	2
						MB_SHH	MB_SHH	1
						MB_SHH	ONB	1
						MB_G4	GBM	1
						MB_G4	MB_SHH	1
						MB_G4	pedHGG	1
						MB_G4	O_IDH	1
						MB_G3	DNET	4
						MB_G3	MNG_BEN	2
						MB_G3	PA	2
						MB_G3	PITAD	2
						MB_G3	GBM	1
						MB_G3	MB_SHH	1
						MB_G3	CTRL	1
						MB_G3	EWS	1
						MB_G3	PB_GRP1	1
						MB_G3	CAUDEQU_NET	1
						MB_WNT	EPN_MPE	1
						MB_WNT	MB_WNT	1
						PITAD	EPN_ST_ZFTA_FUS	1
						PITAD	MNG_BEN	1
						CPH_PAP	GBM	1
						CPH_PAP	MET_MEL	1
						ATRT	MNG_BEN	1
						ATRT	SCHW	1
						CNS_BCOR_ITD	EPN_ST_ZFTA_FUS	1
						CNS_BCOR_ITD	RMS	1
						CNS_BCOR_ITD	ABM_MN1	1
						CNS_BCOR_FUS	GBM	2
						CNET	ONB	2
						CNET	CTRL	1
						CNET	EWS	1
						CNET	MB_WNT	1
						MMNST	MMNST	5
						MMNST	GBM	3
						MMNST	A_IDH	2
						MMNST	RMS	1
						MMNST	SCHW	1
						NFIB_PLEX	CHORDM	2
						NFIB_PLEX	MNG_BEN	1
						NFIB_PLEX	MMNST	1
						CHORDM	GBM	1
						CHORDM	CHORDM	1
						CHORDM	SFT_HMPC	1
						EWS	MMNST	1
						HMB	EPN_MPE	2
						SFT_HMPC	MMNST	2
						SFT_HMPC	EPN_ST_ZFTA_FUS	1
						SFT_HMPC	MNG_BEN	1
						CNS_SARC_CIC	HMB	1
						CNS_SARC_CIC	DIG_DIA	1
						CTRL	A_IDH	6
						CTRL	O_IDH	5
						CTRL	CTRL	5
						CTRL	GBM	3
						CTRL	PA	1
						CTRL	PITAD	1
						CTRL	HGG	1
						CTRL_REACTIVE	PA	5
						CTRL_REACTIVE	GBM	3
						CTRL_REACTIVE	MNG_BEN	1
						CTRL_REACTIVE	CTRL_REACTIVE	1
						PXA	PA	1
						PXA	EPN_MPE	1
						HGAP	GBM	3
						HGAP	A_IDH	2
						HGAP	PA	2
						HGAP	HGAP	2
						HGAP	EPN_ST_ZFTA_FUS	1
						HGAP	DNET	1
						PB_GRP1	PB	1
						PB	PB	1
						Retinoblastoma	A_IDH	1
						DLBCL	GBM	2
						LCH	GBM	1
						GCT_TERA	PA	1
						GCT_TERA	MMNST	1
						GCT_TERA	CPC	1
						GCT_GERM	ATRT	1
						GCT_GERM	SCHW	1
						RMS	ATRT	1
						SEGA	GBM	2
						CHGL	EPN_ST_ZFTA_FUS	1
						CHGL	MNG_BEN	1
						INFLAM_ENV	PA	2
						ONB	MNG_MAL	1
						ABM_MN1	EPN_ST_ZFTA_FUS	1
						MET_MEL	GBM	3
						MET_MEL	MET_MEL	1
						NET_PATZ1	EPN_ST_ZFTA_FUS	3
						NET_PATZ1	PXA	2
						NET_PATZ1	GBM	1
						NET_PATZ1	A_IDH	1
						CN	HMB	1
						MELN	CHORDM	2
						MELN	MNG_BEN	1
						DLGNT	PA	1
						SNUC_IDH2	MB_SHH	1
