# Supplementary material for: Hetairos is a histology-based artificial intelligence model for predicting central nervous system tumor methylation subtypes
Source: Nat Cancer. 2026 Jun 10;7(6):884–98. doi: 10.1038/s43018-026-01186-3 (PMC13309283; doi:10.1038/s43018-026-01186-3)
Supplement: Supplementary file 16 — Statistical source data. [file 43018_2026_1186_MOESM16_ESM.xlsx]

## Sheet: Extended_Fig_8
Label	Meningioma, benign	Meningioma, intermediate	Meningioma, malignant	Meningioma, SMARCE1-altered	Slide_ID
meningioma, SMARCE1-altered	0.466055	0.0202006	0.024117	0.0596656	1
meningioma, benign	0.92029	0.0112613	0.000418411	0.000626019	2
meningioma, benign	0.937778	0.00623519	0.00150862	0.000314537	3
meningioma, benign	0.833547	0.0602515	0.00728804	0.000582425	4
meningioma, benign	0.31477	0.0621924	0.0027764	0.00750193	5
meningioma, benign	0.430454	0.329023	0.0261153	0.00164333	6
meningioma, benign	0.924881	0.00337137	0.000141708	0.000798679	7
meningioma, benign	0.707498	0.0804527	0.00757766	0.000607224	8
meningioma, benign	0.225686	0.623291	0.00944897	0.000991813	9
meningioma, benign	0.833525	0.0704608	0.00584857	0.000404312	10
meningioma, benign	0.158659	0.131931	0.00548482	0.0010881	11
meningioma, benign	0.417138	0.0578675	0.0274992	0.00233923	12
meningioma, benign	0.852802	0.0636998	0.00504454	0.000301182	13
meningioma, benign	0.788123	0.11864	0.00490686	0.000582988	14
meningioma, benign	0.75587	0.100798	0.00127384	0.000415335	15
meningioma, benign	0.634478	0.145483	0.0534503	0.000348008	16
meningioma, benign	0.254466	0.545491	0.0603707	0.000499523	17
meningioma, benign	0.545208	0.273857	0.0211955	0.000549655	18
meningioma, benign	0.787676	0.0149615	0.011705	0.00100384	19
meningioma, benign	0.892656	0.0109042	0.000451186	0.0015508	20
meningioma, benign	0.869602	0.00816438	0.000414052	0.000614723	21
meningioma, benign	0.102074	0.660212	0.0446893	0.00109217	22
meningioma, benign	0.858052	0.0167643	0.00224516	0.00174489	23
meningioma, benign	0.854366	0.00401102	0.000383769	0.000483774	24
meningioma, benign	0.498025	0.390661	0.00428344	0.001053	25
meningioma, benign	0.346564	0.570348	0.00266103	0.000227599	26
meningioma, benign	0.493302	0.383384	0.00387913	0.00105096	27
meningioma, benign	0.383786	0.531407	0.00253816	0.000377143	28
meningioma, benign	0.167575	0.609934	0.0832519	0.000468738	29
meningioma, benign	0.532918	0.0227044	0.332116	0.00102976	30
meningioma, benign	0.881665	0.0130165	0.00115562	0.000138091	31
meningioma, benign	0.927792	0.00988369	0.000537782	0.000214862	32
meningioma, benign	0.458949	0.383969	0.00176677	0.000227698	33
meningioma, benign	0.884474	0.0349508	0.000580556	0.000290296	34
meningioma, benign	0.798058	0.0154734	0.00462461	0.000331427	35
meningioma, benign	0.956663	0.0105558	0.00053255	0.000364214	36
meningioma, benign	0.935145	0.00627456	0.000345723	0.000244503	37
meningioma, benign	0.798989	0.112648	0.00222465	0.00198519	38
meningioma, benign	0.0387179	0.0846603	0.00996377	0.000580602	39
meningioma, benign	0.647852	0.159379	0.0136979	0.000652342	40
meningioma, benign	0.787879	0.0956931	0.00111334	0.000360416	41
meningioma, benign	0.342993	0.0478011	0.0135775	0.00158652	42
meningioma, benign	0.645563	0.2065	0.00765635	0.000920699	43
meningioma, benign	0.942205	0.00799935	9.5432e-05	0.000320826	44
meningioma, benign	0.590992	0.116441	0.0143225	0.000749344	45
meningioma, benign	0.385716	0.414817	0.0108985	0.000807496	46
meningioma, benign	0.474817	0.321682	0.00801753	0.00146432	47
meningioma, benign	0.709401	0.144501	0.00259246	0.000723461	48
meningioma, benign	0.730808	0.1129	0.00149069	0.000748928	49
meningioma, benign	0.641892	0.209607	0.00408839	0.00133402	50
meningioma, benign	0.749325	0.129524	0.00328443	0.000707684	51
meningioma, benign	0.356712	0.428174	0.0736986	0.000973894	52
meningioma, benign	0.183103	0.646201	0.0489645	0.000525302	53
meningioma, benign	0.325348	0.533185	0.00615421	0.000643741	54
meningioma, benign	0.914089	0.0273507	0.000383418	0.000337467	55
meningioma, benign	0.910438	0.033969	0.000324227	0.000445156	56
meningioma, benign	0.902558	0.0216799	0.000310988	0.000390137	57
meningioma, benign	0.927573	0.0157708	0.001289	0.000748639	58
meningioma, benign	0.913954	0.00347828	0.00155012	0.000328449	59
meningioma, benign	0.936137	0.00613319	0.00244331	0.000220287	60
meningioma, benign	0.938216	0.00819314	0.00147436	0.00025593	61
meningioma, benign	0.660415	0.129292	0.0661069	0.000476362	62
meningioma, benign	0.698314	0.0313308	0.134241	0.00086211	63
meningioma, benign	0.765128	0.128033	0.00483054	0.00039447	64
meningioma, benign	0.394791	0.202275	0.0641582	0.00101375	65
meningioma, benign	0.845892	0.0009794	0.000291916	0.000316184	66
meningioma, benign	0.839975	0.00102584	0.000301127	0.000356929	67
meningioma, benign	0.853191	0.00113035	0.000475369	0.000291693	68
meningioma, benign	0.895157	0.0415669	0.00132523	0.000280587	69
meningioma, benign	0.459917	0.368292	0.0291267	0.00080671	70
meningioma, benign	0.453317	0.43262	0.0119192	0.000451689	71
meningioma, benign	0.578736	0.296398	0.0104724	0.000744317	72
meningioma, benign	0.931597	0.011123	0.000344027	0.000359393	73
meningioma, benign	0.494701	0.0375747	0.0013265	0.00152497	74
meningioma, benign	0.928964	0.00777099	0.007322	0.00050387	75
meningioma, benign	0.942099	0.00334905	0.00267247	0.000798247	76
meningioma, benign	0.861658	0.0145117	0.0034468	0.000745872	77
meningioma, benign	0.732558	0.0931089	0.0265187	0.000938728	78
meningioma, benign	0.933861	0.0268515	0.000812118	0.000602977	79
meningioma, benign	0.896393	0.0429309	0.000942341	0.000864372	80
meningioma, intermediate	0.623392	0.220847	0.005553	0.00275271	81
meningioma, intermediate	0.121091	0.323265	0.3104	0.00150468	82
meningioma, intermediate	0.0619909	0.587886	0.0675862	0.00118921	83
meningioma, intermediate	0.00757493	0.870213	0.0636537	0.000222897	84
meningioma, intermediate	0.0311257	0.647156	0.10126	0.00133437	85
meningioma, intermediate	0.0237533	0.745019	0.0550392	0.00129782	86
meningioma, intermediate	0.0135543	0.79558	0.0913465	0.000557609	87
meningioma, intermediate	0.175707	0.344658	0.0759422	0.00386907	88
meningioma, intermediate	0.0230119	0.889701	0.0270559	0.000403989	89
meningioma, intermediate	0.0301277	0.718802	0.0465273	0.00102366	90
meningioma, intermediate	0.0478961	0.616121	0.0636043	0.0011417	91
meningioma, intermediate	0.0286376	0.715451	0.0772423	0.00109388	92
meningioma, intermediate	0.671486	0.124592	0.019595	0.00167868	93
meningioma, intermediate	0.0163267	0.900773	0.0276391	0.000711272	94
meningioma, intermediate	0.222397	0.703249	0.0229748	0.000440279	95
meningioma, intermediate	0.121984	0.812861	0.0106121	0.000668645	96
meningioma, intermediate	0.651632	0.280218	0.00136988	0.000664534	97
meningioma, intermediate	0.060756	0.871621	0.00282229	0.000587641	98
meningioma, intermediate	0.656015	0.141496	0.00680525	0.00552987	99
meningioma, intermediate	0.0810884	0.82185	0.0123565	0.000540302	100
meningioma, intermediate	0.229407	0.660182	0.00890786	0.00147266	101
meningioma, intermediate	0.566678	0.316763	0.00852235	0.00129063	102
meningioma, intermediate	0.279119	0.540158	0.0149888	0.0004475	103
meningioma, intermediate	0.575839	0.221167	0.0488335	0.000846207	104
meningioma, intermediate	0.775696	0.149763	0.00393554	0.000461632	105
meningioma, intermediate	0.217936	0.68777	0.00994685	0.00028775	106
meningioma, intermediate	0.614472	0.273237	0.016274	0.000417634	107
meningioma, intermediate	0.746829	0.0641894	0.00807983	0.00114385	108
meningioma, intermediate	0.018057	0.759201	0.125074	0.000698698	109
meningioma, intermediate	0.0069383	0.942308	0.019249	0.000153509	110
meningioma, intermediate	0.711368	0.188391	0.00227394	0.000863295	111
meningioma, intermediate	0.546367	0.286245	0.0268163	0.00114093	112
meningioma, intermediate	0.592108	0.312578	0.00534209	0.000909158	113
meningioma, intermediate	0.129473	0.735634	0.0356463	0.000554821	114
meningioma, intermediate	0.186224	0.744989	0.0126276	0.000586428	115
meningioma, malignant	0.041278	0.191719	0.653998	0.000661161	116
meningioma, malignant	0.240788	0.283973	0.314117	0.00241731	117
meningioma, malignant	0.00295542	0.195017	0.71316	0.000835268	118
meningioma, malignant	0.717468	0.038176	0.107421	0.000658856	119
meningioma, malignant	0.522067	0.0582716	0.143929	0.00166207	120
