# Supplementary material for: Hetairos is a histology-based artificial intelligence model for predicting central nervous system tumor methylation subtypes
Source: Nat Cancer. 2026 Jun 10;7(6):884–98. doi: 10.1038/s43018-026-01186-3 (PMC13309283; doi:10.1038/s43018-026-01186-3)
Supplement: Supplementary file 17 — Statistical source data. [file 43018_2026_1186_MOESM17_ESM.xlsx]

## Sheet: Extended_Fig_9b
Slide_ID	Tumour_tiles_fraction	N_tumour_tiles	N_non_tumour_tiles	Total_sample	Resample idx	Top_1_prob	Top_classes
Sample 1	0.05	48	919	967	0	0.402507	3
Sample 1	0.05	48	919	967	1	0.425674	3
Sample 1	0.05	48	919	967	2	0.520709	3
Sample 1	0.05	48	919	967	3	0.450167	3
Sample 1	0.05	48	919	967	4	0.472115	3
Sample 1	0.05	48	919	967	5	0.552959	3
Sample 1	0.05	48	919	967	6	0.520627	3
Sample 1	0.05	48	919	967	7	0.533041	3
Sample 1	0.05	48	919	967	8	0.523759	3
Sample 1	0.05	48	919	967	9	0.423179	3
Sample 1	0.05	48	919	967	10	0.416756	3
Sample 1	0.05	48	919	967	11	0.44101	3
Sample 1	0.05	48	919	967	12	0.506034	3
Sample 1	0.05	48	919	967	13	0.540165	3
Sample 1	0.05	48	919	967	14	0.352931	3
Sample 1	0.05	48	919	967	15	0.53243	3
Sample 1	0.05	48	919	967	16	0.47805	3
Sample 1	0.05	48	919	967	17	0.432973	3
Sample 1	0.05	48	919	967	18	0.527772	3
Sample 1	0.05	48	919	967	19	0.562136	3
Sample 1	0.05	48	919	967	20	0.400944	3
Sample 1	0.05	48	919	967	21	0.527321	3
Sample 1	0.05	48	919	967	22	0.522387	3
Sample 1	0.05	48	919	967	23	0.363006	3
Sample 1	0.05	48	919	967	24	0.562763	3
Sample 1	0.05	48	919	967	25	0.47078	3
Sample 1	0.05	48	919	967	26	0.450186	3
Sample 1	0.05	48	919	967	27	0.49042	3
Sample 1	0.05	48	919	967	28	0.529242	3
Sample 1	0.05	48	919	967	29	0.527964	3
Sample 1	0.05	48	919	967	30	0.592112	3
Sample 1	0.05	48	919	967	31	0.501211	3
Sample 1	0.05	48	919	967	32	0.468079	3
Sample 1	0.05	48	919	967	33	0.534587	3
Sample 1	0.05	48	919	967	34	0.434499	3
Sample 1	0.05	48	919	967	35	0.511968	3
Sample 1	0.05	48	919	967	36	0.46555	3
Sample 1	0.05	48	919	967	37	0.45556	3
Sample 1	0.05	48	919	967	38	0.552979	3
Sample 1	0.05	48	919	967	39	0.503604	3
Sample 1	0.05	48	919	967	40	0.493148	3
Sample 1	0.05	48	919	967	41	0.425611	3
Sample 1	0.05	48	919	967	42	0.520786	3
Sample 1	0.05	48	919	967	43	0.466135	3
Sample 1	0.05	48	919	967	44	0.504854	3
Sample 1	0.05	48	919	967	45	0.476869	3
Sample 1	0.05	48	919	967	46	0.473714	3
Sample 1	0.05	48	919	967	47	0.583001	3
Sample 1	0.05	48	919	967	48	0.570816	3
Sample 1	0.05	48	919	967	49	0.570967	3
Sample 1	0.1	102	919	1021	0	0.57423	3
Sample 1	0.1	102	919	1021	1	0.548243	3
Sample 1	0.1	102	919	1021	2	0.536698	3
Sample 1	0.1	102	919	1021	3	0.567824	3
Sample 1	0.1	102	919	1021	4	0.627005	3
Sample 1	0.1	102	919	1021	5	0.507138	3
Sample 1	0.1	102	919	1021	6	0.601548	3
Sample 1	0.1	102	919	1021	7	0.490821	3
Sample 1	0.1	102	919	1021	8	0.60334	3
Sample 1	0.1	102	919	1021	9	0.507241	3
Sample 1	0.1	102	919	1021	10	0.569575	3
Sample 1	0.1	102	919	1021	11	0.632985	3
Sample 1	0.1	102	919	1021	12	0.619398	3
Sample 1	0.1	102	919	1021	13	0.568157	3
Sample 1	0.1	102	919	1021	14	0.468684	3
Sample 1	0.1	102	919	1021	15	0.547098	3
Sample 1	0.1	102	919	1021	16	0.564289	3
Sample 1	0.1	102	919	1021	17	0.574854	3
Sample 1	0.1	102	919	1021	18	0.576186	3
Sample 1	0.1	102	919	1021	19	0.623028	3
Sample 1	0.1	102	919	1021	20	0.556543	3
Sample 1	0.1	102	919	1021	21	0.545449	3
Sample 1	0.1	102	919	1021	22	0.583663	3
Sample 1	0.1	102	919	1021	23	0.560775	3
Sample 1	0.1	102	919	1021	24	0.487974	3
Sample 1	0.1	102	919	1021	25	0.499977	3
Sample 1	0.1	102	919	1021	26	0.556908	3
Sample 1	0.1	102	919	1021	27	0.469502	3
Sample 1	0.1	102	919	1021	28	0.586678	3
Sample 1	0.1	102	919	1021	29	0.54734	3
Sample 1	0.1	102	919	1021	30	0.532668	3
Sample 1	0.1	102	919	1021	31	0.586584	3
Sample 1	0.1	102	919	1021	32	0.469074	3
Sample 1	0.1	102	919	1021	33	0.479138	3
Sample 1	0.1	102	919	1021	34	0.474375	3
Sample 1	0.1	102	919	1021	35	0.513525	3
Sample 1	0.1	102	919	1021	36	0.550349	3
Sample 1	0.1	102	919	1021	37	0.575294	3
Sample 1	0.1	102	919	1021	38	0.629384	3
Sample 1	0.1	102	919	1021	39	0.576692	3
Sample 1	0.1	102	919	1021	40	0.576277	3
Sample 1	0.1	102	919	1021	41	0.510838	3
Sample 1	0.1	102	919	1021	42	0.498666	3
Sample 1	0.1	102	919	1021	43	0.573669	3
Sample 1	0.1	102	919	1021	44	0.615874	3
Sample 1	0.1	102	919	1021	45	0.531388	3
Sample 1	0.1	102	919	1021	46	0.503828	3
Sample 1	0.1	102	919	1021	47	0.553098	3
Sample 1	0.1	102	919	1021	48	0.522356	3
Sample 1	0.1	102	919	1021	49	0.495721	3
Sample 1	0.15	162	919	1081	0	0.564856	3
Sample 1	0.15	162	919	1081	1	0.581676	3
Sample 1	0.15	162	919	1081	2	0.600831	3
Sample 1	0.15	162	919	1081	3	0.498729	3
Sample 1	0.15	162	919	1081	4	0.624646	3
Sample 1	0.15	162	919	1081	5	0.49845	3
Sample 1	0.15	162	919	1081	6	0.511038	3
Sample 1	0.15	162	919	1081	7	0.588842	3
Sample 1	0.15	162	919	1081	8	0.519814	3
Sample 1	0.15	162	919	1081	9	0.575775	3
Sample 1	0.15	162	919	1081	10	0.588411	3
Sample 1	0.15	162	919	1081	11	0.590071	3
Sample 1	0.15	162	919	1081	12	0.535632	3
Sample 1	0.15	162	919	1081	13	0.528466	3
Sample 1	0.15	162	919	1081	14	0.600165	3
Sample 1	0.15	162	919	1081	15	0.541428	3
Sample 1	0.15	162	919	1081	16	0.542386	3
Sample 1	0.15	162	919	1081	17	0.602341	3
Sample 1	0.15	162	919	1081	18	0.56621	3
Sample 1	0.15	162	919	1081	19	0.650938	3
Sample 1	0.15	162	919	1081	20	0.518452	3
Sample 1	0.15	162	919	1081	21	0.547527	3
Sample 1	0.15	162	919	1081	22	0.59345	3
Sample 1	0.15	162	919	1081	23	0.533629	3
Sample 1	0.15	162	919	1081	24	0.50992	3
Sample 1	0.15	162	919	1081	25	0.602298	3
Sample 1	0.15	162	919	1081	26	0.598199	3
Sample 1	0.15	162	919	1081	27	0.547684	3
Sample 1	0.15	162	919	1081	28	0.566303	3
Sample 1	0.15	162	919	1081	29	0.594653	3
Sample 1	0.15	162	919	1081	30	0.566338	3
Sample 1	0.15	162	919	1081	31	0.568782	3
Sample 1	0.15	162	919	1081	32	0.552535	3
Sample 1	0.15	162	919	1081	33	0.649037	3
Sample 1	0.15	162	919	1081	34	0.612859	3
Sample 1	0.15	162	919	1081	35	0.625713	3
Sample 1	0.15	162	919	1081	36	0.568104	3
Sample 1	0.15	162	919	1081	37	0.582722	3
Sample 1	0.15	162	919	1081	38	0.532332	3
Sample 1	0.15	162	919	1081	39	0.636141	3
Sample 1	0.15	162	919	1081	40	0.536073	3
Sample 1	0.15	162	919	1081	41	0.564861	3
Sample 1	0.15	162	919	1081	42	0.612332	3
Sample 1	0.15	162	919	1081	43	0.579074	3
Sample 1	0.15	162	919	1081	44	0.578523	3
Sample 1	0.15	162	919	1081	45	0.533937	3
Sample 1	0.15	162	919	1081	46	0.560803	3
Sample 1	0.15	162	919	1081	47	0.56884	3
Sample 1	0.15	162	919	1081	48	0.562298	3
Sample 1	0.15	162	919	1081	49	0.464241	3
Sample 1	0.2	229	919	1148	0	0.584011	3
Sample 1	0.2	229	919	1148	1	0.6031	3
Sample 1	0.2	229	919	1148	2	0.605304	3
Sample 1	0.2	229	919	1148	3	0.595219	3
Sample 1	0.2	229	919	1148	4	0.572429	3
Sample 1	0.2	229	919	1148	5	0.577133	3
Sample 1	0.2	229	919	1148	6	0.553285	3
Sample 1	0.2	229	919	1148	7	0.685945	3
Sample 1	0.2	229	919	1148	8	0.622652	3
Sample 1	0.2	229	919	1148	9	0.642065	3
Sample 1	0.2	229	919	1148	10	0.634012	3
Sample 1	0.2	229	919	1148	11	0.627808	3
Sample 1	0.2	229	919	1148	12	0.593997	3
Sample 1	0.2	229	919	1148	13	0.604578	3
Sample 1	0.2	229	919	1148	14	0.566416	3
Sample 1	0.2	229	919	1148	15	0.608162	3
Sample 1	0.2	229	919	1148	16	0.590744	3
Sample 1	0.2	229	919	1148	17	0.54784	3
Sample 1	0.2	229	919	1148	18	0.53727	3
Sample 1	0.2	229	919	1148	19	0.587741	3
Sample 1	0.2	229	919	1148	20	0.593745	3
Sample 1	0.2	229	919	1148	21	0.687186	3
Sample 1	0.2	229	919	1148	22	0.53221	3
Sample 1	0.2	229	919	1148	23	0.608509	3
Sample 1	0.2	229	919	1148	24	0.652198	3
Sample 1	0.2	229	919	1148	25	0.568267	3
Sample 1	0.2	229	919	1148	26	0.644648	3
Sample 1	0.2	229	919	1148	27	0.684891	3
Sample 1	0.2	229	919	1148	28	0.602917	3
Sample 1	0.2	229	919	1148	29	0.599388	3
Sample 1	0.2	229	919	1148	30	0.605795	3
Sample 1	0.2	229	919	1148	31	0.508615	3
Sample 1	0.2	229	919	1148	32	0.565551	3
Sample 1	0.2	229	919	1148	33	0.612918	3
Sample 1	0.2	229	919	1148	34	0.623251	3
Sample 1	0.2	229	919	1148	35	0.590499	3
Sample 1	0.2	229	919	1148	36	0.626228	3
Sample 1	0.2	229	919	1148	37	0.584062	3
Sample 1	0.2	229	919	1148	38	0.528359	3
Sample 1	0.2	229	919	1148	39	0.649426	3
Sample 1	0.2	229	919	1148	40	0.579634	3
Sample 1	0.2	229	919	1148	41	0.567284	3
Sample 1	0.2	229	919	1148	42	0.599151	3
Sample 1	0.2	229	919	1148	43	0.676653	3
Sample 1	0.2	229	919	1148	44	0.588862	3
Sample 1	0.2	229	919	1148	45	0.611636	3
Sample 1	0.2	229	919	1148	46	0.576501	3
Sample 1	0.2	229	919	1148	47	0.586132	3
Sample 1	0.2	229	919	1148	48	0.626871	3
Sample 1	0.2	229	919	1148	49	0.596245	3
Sample 1	0.25	306	919	1225	0	0.637433	3
Sample 1	0.25	306	919	1225	1	0.576264	3
Sample 1	0.25	306	919	1225	2	0.6359	3
Sample 1	0.25	306	919	1225	3	0.619736	3
Sample 1	0.25	306	919	1225	4	0.576252	3
Sample 1	0.25	306	919	1225	5	0.550604	3
Sample 1	0.25	306	919	1225	6	0.662698	3
Sample 1	0.25	306	919	1225	7	0.599704	3
Sample 1	0.25	306	919	1225	8	0.564032	3
Sample 1	0.25	306	919	1225	9	0.564604	3
Sample 1	0.25	306	919	1225	10	0.619462	3
Sample 1	0.25	306	919	1225	11	0.67325	3
Sample 1	0.25	306	919	1225	12	0.604192	3
Sample 1	0.25	306	919	1225	13	0.622779	3
Sample 1	0.25	306	919	1225	14	0.592611	3
Sample 1	0.25	306	919	1225	15	0.584777	3
Sample 1	0.25	306	919	1225	16	0.622629	3
Sample 1	0.25	306	919	1225	17	0.603748	3
Sample 1	0.25	306	919	1225	18	0.604153	3
Sample 1	0.25	306	919	1225	19	0.60435	3
Sample 1	0.25	306	919	1225	20	0.56109	3
Sample 1	0.25	306	919	1225	21	0.543112	3
Sample 1	0.25	306	919	1225	22	0.564019	3
Sample 1	0.25	306	919	1225	23	0.543517	3
Sample 1	0.25	306	919	1225	24	0.599352	3
Sample 1	0.25	306	919	1225	25	0.540012	3
Sample 1	0.25	306	919	1225	26	0.598012	3
Sample 1	0.25	306	919	1225	27	0.626972	3
Sample 1	0.25	306	919	1225	28	0.609471	3
Sample 1	0.25	306	919	1225	29	0.641447	3
Sample 1	0.25	306	919	1225	30	0.598146	3
Sample 1	0.25	306	919	1225	31	0.601592	3
Sample 1	0.25	306	919	1225	32	0.595357	3
Sample 1	0.25	306	919	1225	33	0.612287	3
Sample 1	0.25	306	919	1225	34	0.57961	3
Sample 1	0.25	306	919	1225	35	0.670443	3
Sample 1	0.25	306	919	1225	36	0.610332	3
Sample 1	0.25	306	919	1225	37	0.625079	3
Sample 1	0.25	306	919	1225	38	0.591161	3
Sample 1	0.25	306	919	1225	39	0.598586	3
Sample 1	0.25	306	919	1225	40	0.588393	3
Sample 1	0.25	306	919	1225	41	0.596414	3
Sample 1	0.25	306	919	1225	42	0.566862	3
Sample 1	0.25	306	919	1225	43	0.553068	3
Sample 1	0.25	306	919	1225	44	0.621203	3
Sample 1	0.25	306	919	1225	45	0.618866	3
Sample 1	0.25	306	919	1225	46	0.639268	3
Sample 1	0.25	306	919	1225	47	0.559617	3
Sample 1	0.25	306	919	1225	48	0.583144	3
Sample 1	0.25	306	919	1225	49	0.540713	3
Sample 1	0.3	393	919	1312	0	0.639968	3
Sample 1	0.3	393	919	1312	1	0.649402	3
Sample 1	0.3	393	919	1312	2	0.593189	3
Sample 1	0.3	393	919	1312	3	0.607095	3
Sample 1	0.3	393	919	1312	4	0.62794	3
Sample 1	0.3	393	919	1312	5	0.572828	3
Sample 1	0.3	393	919	1312	6	0.580305	3
Sample 1	0.3	393	919	1312	7	0.607954	3
Sample 1	0.3	393	919	1312	8	0.619441	3
Sample 1	0.3	393	919	1312	9	0.610197	3
Sample 1	0.3	393	919	1312	10	0.558487	3
Sample 1	0.3	393	919	1312	11	0.572461	3
Sample 1	0.3	393	919	1312	12	0.576908	3
Sample 1	0.3	393	919	1312	13	0.597387	3
Sample 1	0.3	393	919	1312	14	0.567071	3
Sample 1	0.3	393	919	1312	15	0.578024	3
Sample 1	0.3	393	919	1312	16	0.586691	3
Sample 1	0.3	393	919	1312	17	0.639125	3
Sample 1	0.3	393	919	1312	18	0.664763	3
Sample 1	0.3	393	919	1312	19	0.55801	3
Sample 1	0.3	393	919	1312	20	0.599223	3
Sample 1	0.3	393	919	1312	21	0.584163	3
Sample 1	0.3	393	919	1312	22	0.593017	3
Sample 1	0.3	393	919	1312	23	0.568079	3
Sample 1	0.3	393	919	1312	24	0.558331	3
Sample 1	0.3	393	919	1312	25	0.612344	3
Sample 1	0.3	393	919	1312	26	0.544135	3
Sample 1	0.3	393	919	1312	27	0.542498	3
Sample 1	0.3	393	919	1312	28	0.621683	3
Sample 1	0.3	393	919	1312	29	0.63523	3
Sample 1	0.3	393	919	1312	30	0.598471	3
Sample 1	0.3	393	919	1312	31	0.535756	3
Sample 1	0.3	393	919	1312	32	0.617383	3
Sample 1	0.3	393	919	1312	33	0.630828	3
Sample 1	0.3	393	919	1312	34	0.573656	3
Sample 1	0.3	393	919	1312	35	0.560681	3
Sample 1	0.3	393	919	1312	36	0.563362	3
Sample 1	0.3	393	919	1312	37	0.592059	3
Sample 1	0.3	393	919	1312	38	0.65909	3
Sample 1	0.3	393	919	1312	39	0.604943	3
Sample 1	0.3	393	919	1312	40	0.599336	3
Sample 1	0.3	393	919	1312	41	0.685087	3
Sample 1	0.3	393	919	1312	42	0.610202	3
Sample 1	0.3	393	919	1312	43	0.623242	3
Sample 1	0.3	393	919	1312	44	0.60051	3
Sample 1	0.3	393	919	1312	45	0.613741	3
Sample 1	0.3	393	919	1312	46	0.599799	3
Sample 1	0.3	393	919	1312	47	0.59459	3
Sample 1	0.3	393	919	1312	48	0.617495	3
Sample 1	0.3	393	919	1312	49	0.577698	3
Sample 1	0.35	494	919	1413	0	0.621708	3
Sample 1	0.35	494	919	1413	1	0.605848	3
Sample 1	0.35	494	919	1413	2	0.559544	3
Sample 1	0.35	494	919	1413	3	0.532953	3
Sample 1	0.35	494	919	1413	4	0.633147	3
Sample 1	0.35	494	919	1413	5	0.612782	3
Sample 1	0.35	494	919	1413	6	0.622697	3
Sample 1	0.35	494	919	1413	7	0.564701	3
Sample 1	0.35	494	919	1413	8	0.597562	3
Sample 1	0.35	494	919	1413	9	0.582267	3
Sample 1	0.35	494	919	1413	10	0.579242	3
Sample 1	0.35	494	919	1413	11	0.572956	3
Sample 1	0.35	494	919	1413	12	0.569865	3
Sample 1	0.35	494	919	1413	13	0.585929	3
Sample 1	0.35	494	919	1413	14	0.555507	3
Sample 1	0.35	494	919	1413	15	0.606222	3
Sample 1	0.35	494	919	1413	16	0.635335	3
Sample 1	0.35	494	919	1413	17	0.588183	3
Sample 1	0.35	494	919	1413	18	0.604554	3
Sample 1	0.35	494	919	1413	19	0.583096	3
Sample 1	0.35	494	919	1413	20	0.56614	3
Sample 1	0.35	494	919	1413	21	0.602063	3
Sample 1	0.35	494	919	1413	22	0.614071	3
Sample 1	0.35	494	919	1413	23	0.497334	3
Sample 1	0.35	494	919	1413	24	0.539098	3
Sample 1	0.35	494	919	1413	25	0.608804	3
Sample 1	0.35	494	919	1413	26	0.596523	3
Sample 1	0.35	494	919	1413	27	0.611106	3
Sample 1	0.35	494	919	1413	28	0.613675	3
Sample 1	0.35	494	919	1413	29	0.582697	3
Sample 1	0.35	494	919	1413	30	0.586934	3
Sample 1	0.35	494	919	1413	31	0.654026	3
Sample 1	0.35	494	919	1413	32	0.589745	3
Sample 1	0.35	494	919	1413	33	0.633235	3
Sample 1	0.35	494	919	1413	34	0.535378	3
Sample 1	0.35	494	919	1413	35	0.605018	3
Sample 1	0.35	494	919	1413	36	0.612113	3
Sample 1	0.35	494	919	1413	37	0.592557	3
Sample 1	0.35	494	919	1413	38	0.560388	3
Sample 1	0.35	494	919	1413	39	0.60745	3
Sample 1	0.35	494	919	1413	40	0.616335	3
Sample 1	0.35	494	919	1413	41	0.623412	3
Sample 1	0.35	494	919	1413	42	0.599838	3
Sample 1	0.35	494	919	1413	43	0.582044	3
Sample 1	0.35	494	919	1413	44	0.587472	3
Sample 1	0.35	494	919	1413	45	0.615268	3
Sample 1	0.35	494	919	1413	46	0.555884	3
Sample 1	0.35	494	919	1413	47	0.636128	3
Sample 1	0.35	494	919	1413	48	0.615564	3
Sample 1	0.35	494	919	1413	49	0.606304	3
Sample 1	0.4	612	919	1531	0	0.614677	3
Sample 1	0.4	612	919	1531	1	0.582879	3
Sample 1	0.4	612	919	1531	2	0.622628	3
Sample 1	0.4	612	919	1531	3	0.631749	3
Sample 1	0.4	612	919	1531	4	0.628633	3
Sample 1	0.4	612	919	1531	5	0.610711	3
Sample 1	0.4	612	919	1531	6	0.617821	3
Sample 1	0.4	612	919	1531	7	0.591113	3
Sample 1	0.4	612	919	1531	8	0.597912	3
Sample 1	0.4	612	919	1531	9	0.586737	3
Sample 1	0.4	612	919	1531	10	0.63182	3
Sample 1	0.4	612	919	1531	11	0.638776	3
Sample 1	0.4	612	919	1531	12	0.599968	3
Sample 1	0.4	612	919	1531	13	0.618614	3
Sample 1	0.4	612	919	1531	14	0.609783	3
Sample 1	0.4	612	919	1531	15	0.640956	3
Sample 1	0.4	612	919	1531	16	0.658482	3
Sample 1	0.4	612	919	1531	17	0.627288	3
Sample 1	0.4	612	919	1531	18	0.634281	3
Sample 1	0.4	612	919	1531	19	0.67487	3
Sample 1	0.4	612	919	1531	20	0.624925	3
Sample 1	0.4	612	919	1531	21	0.604422	3
Sample 1	0.4	612	919	1531	22	0.615807	3
Sample 1	0.4	612	919	1531	23	0.617651	3
Sample 1	0.4	612	919	1531	24	0.54757	3
Sample 1	0.4	612	919	1531	25	0.573322	3
Sample 1	0.4	612	919	1531	26	0.612726	3
Sample 1	0.4	612	919	1531	27	0.613247	3
Sample 1	0.4	612	919	1531	28	0.556807	3
Sample 1	0.4	612	919	1531	29	0.647836	3
Sample 1	0.4	612	919	1531	30	0.623431	3
Sample 1	0.4	612	919	1531	31	0.644534	3
Sample 1	0.4	612	919	1531	32	0.610876	3
Sample 1	0.4	612	919	1531	33	0.58824	3
Sample 1	0.4	612	919	1531	34	0.654101	3
Sample 1	0.4	612	919	1531	35	0.582881	3
Sample 1	0.4	612	919	1531	36	0.593434	3
Sample 1	0.4	612	919	1531	37	0.616987	3
Sample 1	0.4	612	919	1531	38	0.63157	3
Sample 1	0.4	612	919	1531	39	0.588561	3
Sample 1	0.4	612	919	1531	40	0.627727	3
Sample 1	0.4	612	919	1531	41	0.564921	3
Sample 1	0.4	612	919	1531	42	0.619281	3
Sample 1	0.4	612	919	1531	43	0.679816	3
Sample 1	0.4	612	919	1531	44	0.63153	3
Sample 1	0.4	612	919	1531	45	0.625834	3
Sample 1	0.4	612	919	1531	46	0.620172	3
Sample 1	0.4	612	919	1531	47	0.616816	3
Sample 1	0.4	612	919	1531	48	0.615028	3
Sample 1	0.4	612	919	1531	49	0.649113	3
Sample 1	0.45	751	919	1670	0	0.629527	3
Sample 1	0.45	751	919	1670	1	0.612054	3
Sample 1	0.45	751	919	1670	2	0.631017	3
Sample 1	0.45	751	919	1670	3	0.620137	3
Sample 1	0.45	751	919	1670	4	0.636154	3
Sample 1	0.45	751	919	1670	5	0.610164	3
Sample 1	0.45	751	919	1670	6	0.622822	3
Sample 1	0.45	751	919	1670	7	0.65698	3
Sample 1	0.45	751	919	1670	8	0.613199	3
Sample 1	0.45	751	919	1670	9	0.609323	3
Sample 1	0.45	751	919	1670	10	0.588119	3
Sample 1	0.45	751	919	1670	11	0.60112	3
Sample 1	0.45	751	919	1670	12	0.621094	3
Sample 1	0.45	751	919	1670	13	0.640136	3
Sample 1	0.45	751	919	1670	14	0.592272	3
Sample 1	0.45	751	919	1670	15	0.599553	3
Sample 1	0.45	751	919	1670	16	0.63317	3
Sample 1	0.45	751	919	1670	17	0.574881	3
Sample 1	0.45	751	919	1670	18	0.586112	3
Sample 1	0.45	751	919	1670	19	0.59703	3
Sample 1	0.45	751	919	1670	20	0.623347	3
Sample 1	0.45	751	919	1670	21	0.640711	3
Sample 1	0.45	751	919	1670	22	0.610264	3
Sample 1	0.45	751	919	1670	23	0.648359	3
Sample 1	0.45	751	919	1670	24	0.588322	3
Sample 1	0.45	751	919	1670	25	0.588137	3
Sample 1	0.45	751	919	1670	26	0.614491	3
Sample 1	0.45	751	919	1670	27	0.601913	3
Sample 1	0.45	751	919	1670	28	0.66552	3
Sample 1	0.45	751	919	1670	29	0.595947	3
Sample 1	0.45	751	919	1670	30	0.625118	3
Sample 1	0.45	751	919	1670	31	0.635683	3
Sample 1	0.45	751	919	1670	32	0.651723	3
Sample 1	0.45	751	919	1670	33	0.614133	3
Sample 1	0.45	751	919	1670	34	0.630307	3
Sample 1	0.45	751	919	1670	35	0.59784	3
Sample 1	0.45	751	919	1670	36	0.607878	3
Sample 1	0.45	751	919	1670	37	0.614892	3
Sample 1	0.45	751	919	1670	38	0.623494	3
Sample 1	0.45	751	919	1670	39	0.675999	3
Sample 1	0.45	751	919	1670	40	0.565663	3
Sample 1	0.45	751	919	1670	41	0.560943	3
Sample 1	0.45	751	919	1670	42	0.666844	3
Sample 1	0.45	751	919	1670	43	0.600338	3
Sample 1	0.45	751	919	1670	44	0.63782	3
Sample 1	0.45	751	919	1670	45	0.613038	3
Sample 1	0.45	751	919	1670	46	0.598294	3
Sample 1	0.45	751	919	1670	47	0.623898	3
Sample 1	0.45	751	919	1670	48	0.634243	3
Sample 1	0.45	751	919	1670	49	0.618661	3
Sample 1	0.5	919	919	1838	0	0.62277	3
Sample 1	0.5	919	919	1838	1	0.633103	3
Sample 1	0.5	919	919	1838	2	0.62021	3
Sample 1	0.5	919	919	1838	3	0.649545	3
Sample 1	0.5	919	919	1838	4	0.651092	3
Sample 1	0.5	919	919	1838	5	0.619294	3
Sample 1	0.5	919	919	1838	6	0.60831	3
Sample 1	0.5	919	919	1838	7	0.621896	3
Sample 1	0.5	919	919	1838	8	0.615793	3
Sample 1	0.5	919	919	1838	9	0.614766	3
Sample 1	0.5	919	919	1838	10	0.600481	3
Sample 1	0.5	919	919	1838	11	0.611894	3
Sample 1	0.5	919	919	1838	12	0.611992	3
Sample 1	0.5	919	919	1838	13	0.61201	3
Sample 1	0.5	919	919	1838	14	0.628996	3
Sample 1	0.5	919	919	1838	15	0.641478	3
Sample 1	0.5	919	919	1838	16	0.627563	3
Sample 1	0.5	919	919	1838	17	0.644425	3
Sample 1	0.5	919	919	1838	18	0.647834	3
Sample 1	0.5	919	919	1838	19	0.61561	3
Sample 1	0.5	919	919	1838	20	0.64727	3
Sample 1	0.5	919	919	1838	21	0.66097	3
Sample 1	0.5	919	919	1838	22	0.606317	3
Sample 1	0.5	919	919	1838	23	0.623844	3
Sample 1	0.5	919	919	1838	24	0.596854	3
Sample 1	0.5	919	919	1838	25	0.666132	3
Sample 1	0.5	919	919	1838	26	0.647914	3
Sample 1	0.5	919	919	1838	27	0.69457	3
Sample 1	0.5	919	919	1838	28	0.642243	3
Sample 1	0.5	919	919	1838	29	0.597712	3
Sample 1	0.5	919	919	1838	30	0.6217	3
Sample 1	0.5	919	919	1838	31	0.634176	3
Sample 1	0.5	919	919	1838	32	0.607083	3
Sample 1	0.5	919	919	1838	33	0.591968	3
Sample 1	0.5	919	919	1838	34	0.628914	3
Sample 1	0.5	919	919	1838	35	0.592228	3
Sample 1	0.5	919	919	1838	36	0.615062	3
Sample 1	0.5	919	919	1838	37	0.655017	3
Sample 1	0.5	919	919	1838	38	0.606106	3
Sample 1	0.5	919	919	1838	39	0.641306	3
Sample 1	0.5	919	919	1838	40	0.662584	3
Sample 1	0.5	919	919	1838	41	0.637068	3
Sample 1	0.5	919	919	1838	42	0.649901	3
Sample 1	0.5	919	919	1838	43	0.654778	3
Sample 1	0.5	919	919	1838	44	0.627254	3
Sample 1	0.5	919	919	1838	45	0.616827	3
Sample 1	0.5	919	919	1838	46	0.615268	3
Sample 1	0.5	919	919	1838	47	0.618081	3
Sample 1	0.5	919	919	1838	48	0.634296	3
Sample 1	0.5	919	919	1838	49	0.642854	3
Sample 1	0.55	1123	919	2042	0	0.599121	3
Sample 1	0.55	1123	919	2042	1	0.651503	3
Sample 1	0.55	1123	919	2042	2	0.632096	3
Sample 1	0.55	1123	919	2042	3	0.613159	3
Sample 1	0.55	1123	919	2042	4	0.596357	3
Sample 1	0.55	1123	919	2042	5	0.578282	3
Sample 1	0.55	1123	919	2042	6	0.608434	3
Sample 1	0.55	1123	919	2042	7	0.622063	3
Sample 1	0.55	1123	919	2042	8	0.64815	3
Sample 1	0.55	1123	919	2042	9	0.619632	3
Sample 1	0.55	1123	919	2042	10	0.601077	3
Sample 1	0.55	1123	919	2042	11	0.643371	3
Sample 1	0.55	1123	919	2042	12	0.624553	3
Sample 1	0.55	1123	919	2042	13	0.635279	3
Sample 1	0.55	1123	919	2042	14	0.602205	3
Sample 1	0.55	1123	919	2042	15	0.636737	3
Sample 1	0.55	1123	919	2042	16	0.647534	3
Sample 1	0.55	1123	919	2042	17	0.630155	3
Sample 1	0.55	1123	919	2042	18	0.636717	3
Sample 1	0.55	1123	919	2042	19	0.662141	3
Sample 1	0.55	1123	919	2042	20	0.624875	3
Sample 1	0.55	1123	919	2042	21	0.599522	3
Sample 1	0.55	1123	919	2042	22	0.601238	3
Sample 1	0.55	1123	919	2042	23	0.624472	3
Sample 1	0.55	1123	919	2042	24	0.593304	3
Sample 1	0.55	1123	919	2042	25	0.673083	3
Sample 1	0.55	1123	919	2042	26	0.605249	3
Sample 1	0.55	1123	919	2042	27	0.617777	3
Sample 1	0.55	1123	919	2042	28	0.600563	3
Sample 1	0.55	1123	919	2042	29	0.651388	3
Sample 1	0.55	1123	919	2042	30	0.640734	3
Sample 1	0.55	1123	919	2042	31	0.608048	3
Sample 1	0.55	1123	919	2042	32	0.644564	3
Sample 1	0.55	1123	919	2042	33	0.639174	3
Sample 1	0.55	1123	919	2042	34	0.614159	3
Sample 1	0.55	1123	919	2042	35	0.633796	3
Sample 1	0.55	1123	919	2042	36	0.559636	3
Sample 1	0.55	1123	919	2042	37	0.618704	3
Sample 1	0.55	1123	919	2042	38	0.59933	3
Sample 1	0.55	1123	919	2042	39	0.599352	3
Sample 1	0.55	1123	919	2042	40	0.597279	3
Sample 1	0.55	1123	919	2042	41	0.603677	3
Sample 1	0.55	1123	919	2042	42	0.622985	3
Sample 1	0.55	1123	919	2042	43	0.552135	3
Sample 1	0.55	1123	919	2042	44	0.654896	3
Sample 1	0.55	1123	919	2042	45	0.614514	3
Sample 1	0.55	1123	919	2042	46	0.612594	3
Sample 1	0.55	1123	919	2042	47	0.611675	3
Sample 1	0.55	1123	919	2042	48	0.604484	3
Sample 1	0.55	1123	919	2042	49	0.583177	3
Sample 1	0.6	1378	919	2297	0	0.621773	3
Sample 1	0.6	1378	919	2297	1	0.617833	3
Sample 1	0.6	1378	919	2297	2	0.614386	3
Sample 1	0.6	1378	919	2297	3	0.617529	3
Sample 1	0.6	1378	919	2297	4	0.639235	3
Sample 1	0.6	1378	919	2297	5	0.611949	3
Sample 1	0.6	1378	919	2297	6	0.636781	3
Sample 1	0.6	1378	919	2297	7	0.637218	3
Sample 1	0.6	1378	919	2297	8	0.645765	3
Sample 1	0.6	1378	919	2297	9	0.627782	3
Sample 1	0.6	1378	919	2297	10	0.636628	3
Sample 1	0.6	1378	919	2297	11	0.642898	3
Sample 1	0.6	1378	919	2297	12	0.605771	3
Sample 1	0.6	1378	919	2297	13	0.592881	3
Sample 1	0.6	1378	919	2297	14	0.601092	3
Sample 1	0.6	1378	919	2297	15	0.63746	3
Sample 1	0.6	1378	919	2297	16	0.617317	3
Sample 1	0.6	1378	919	2297	17	0.657096	3
Sample 1	0.6	1378	919	2297	18	0.610022	3
Sample 1	0.6	1378	919	2297	19	0.662611	3
Sample 1	0.6	1378	919	2297	20	0.618228	3
Sample 1	0.6	1378	919	2297	21	0.587951	3
Sample 1	0.6	1378	919	2297	22	0.589431	3
Sample 1	0.6	1378	919	2297	23	0.61103	3
Sample 1	0.6	1378	919	2297	24	0.607715	3
Sample 1	0.6	1378	919	2297	25	0.606149	3
Sample 1	0.6	1378	919	2297	26	0.610072	3
Sample 1	0.6	1378	919	2297	27	0.692067	3
Sample 1	0.6	1378	919	2297	28	0.630073	3
Sample 1	0.6	1378	919	2297	29	0.60204	3
Sample 1	0.6	1378	919	2297	30	0.687047	3
Sample 1	0.6	1378	919	2297	31	0.60989	3
Sample 1	0.6	1378	919	2297	32	0.603436	3
Sample 1	0.6	1378	919	2297	33	0.606513	3
Sample 1	0.6	1378	919	2297	34	0.630359	3
Sample 1	0.6	1378	919	2297	35	0.593992	3
Sample 1	0.6	1378	919	2297	36	0.623019	3
Sample 1	0.6	1378	919	2297	37	0.639528	3
Sample 1	0.6	1378	919	2297	38	0.670898	3
Sample 1	0.6	1378	919	2297	39	0.619099	3
Sample 1	0.6	1378	919	2297	40	0.616084	3
Sample 1	0.6	1378	919	2297	41	0.6176	3
Sample 1	0.6	1378	919	2297	42	0.641112	3
Sample 1	0.6	1378	919	2297	43	0.590733	3
Sample 1	0.6	1378	919	2297	44	0.626855	3
Sample 1	0.6	1378	919	2297	45	0.669369	3
Sample 1	0.6	1378	919	2297	46	0.60178	3
Sample 1	0.6	1378	919	2297	47	0.659007	3
Sample 1	0.6	1378	919	2297	48	0.639612	3
Sample 1	0.6	1378	919	2297	49	0.655511	3
Sample 1	0.65	1706	919	2625	0	0.599048	3
Sample 1	0.65	1706	919	2625	1	0.61754	3
Sample 1	0.65	1706	919	2625	2	0.643527	3
Sample 1	0.65	1706	919	2625	3	0.64467	3
Sample 1	0.65	1706	919	2625	4	0.629116	3
Sample 1	0.65	1706	919	2625	5	0.668525	3
Sample 1	0.65	1706	919	2625	6	0.652179	3
Sample 1	0.65	1706	919	2625	7	0.63961	3
Sample 1	0.65	1706	919	2625	8	0.639588	3
Sample 1	0.65	1706	919	2625	9	0.592963	3
Sample 1	0.65	1706	919	2625	10	0.663138	3
Sample 1	0.65	1706	919	2625	11	0.603588	3
Sample 1	0.65	1706	919	2625	12	0.639279	3
Sample 1	0.65	1706	919	2625	13	0.637801	3
Sample 1	0.65	1706	919	2625	14	0.658855	3
Sample 1	0.65	1706	919	2625	15	0.611101	3
Sample 1	0.65	1706	919	2625	16	0.622244	3
Sample 1	0.65	1706	919	2625	17	0.626803	3
Sample 1	0.65	1706	919	2625	18	0.627233	3
Sample 1	0.65	1706	919	2625	19	0.592375	3
Sample 1	0.65	1706	919	2625	20	0.634764	3
Sample 1	0.65	1706	919	2625	21	0.613142	3
Sample 1	0.65	1706	919	2625	22	0.655892	3
Sample 1	0.65	1706	919	2625	23	0.652789	3
Sample 1	0.65	1706	919	2625	24	0.652946	3
Sample 1	0.65	1706	919	2625	25	0.621336	3
Sample 1	0.65	1706	919	2625	26	0.584158	3
Sample 1	0.65	1706	919	2625	27	0.614818	3
Sample 1	0.65	1706	919	2625	28	0.641376	3
Sample 1	0.65	1706	919	2625	29	0.604781	3
Sample 1	0.65	1706	919	2625	30	0.640523	3
Sample 1	0.65	1706	919	2625	31	0.607655	3
Sample 1	0.65	1706	919	2625	32	0.630986	3
Sample 1	0.65	1706	919	2625	33	0.655165	3
Sample 1	0.65	1706	919	2625	34	0.612799	3
Sample 1	0.65	1706	919	2625	35	0.622861	3
Sample 1	0.65	1706	919	2625	36	0.626831	3
Sample 1	0.65	1706	919	2625	37	0.627143	3
Sample 1	0.65	1706	919	2625	38	0.621843	3
Sample 1	0.65	1706	919	2625	39	0.649783	3
Sample 1	0.65	1706	919	2625	40	0.62479	3
Sample 1	0.65	1706	919	2625	41	0.626579	3
Sample 1	0.65	1706	919	2625	42	0.590079	3
Sample 1	0.65	1706	919	2625	43	0.633367	3
Sample 1	0.65	1706	919	2625	44	0.58733	3
Sample 1	0.65	1706	919	2625	45	0.598709	3
Sample 1	0.65	1706	919	2625	46	0.610278	3
Sample 1	0.65	1706	919	2625	47	0.605344	3
Sample 1	0.65	1706	919	2625	48	0.601294	3
Sample 1	0.65	1706	919	2625	49	0.623838	3
Sample 1	0.7	2144	919	3063	0	0.635171	3
Sample 1	0.7	2144	919	3063	1	0.634954	3
Sample 1	0.7	2144	919	3063	2	0.614835	3
Sample 1	0.7	2144	919	3063	3	0.623608	3
Sample 1	0.7	2144	919	3063	4	0.629685	3
Sample 1	0.7	2144	919	3063	5	0.628655	3
Sample 1	0.7	2144	919	3063	6	0.636464	3
Sample 1	0.7	2144	919	3063	7	0.617475	3
Sample 1	0.7	2144	919	3063	8	0.593887	3
Sample 1	0.7	2144	919	3063	9	0.641176	3
Sample 1	0.7	2144	919	3063	10	0.621236	3
Sample 1	0.7	2144	919	3063	11	0.587126	3
Sample 1	0.7	2144	919	3063	12	0.620508	3
Sample 1	0.7	2144	919	3063	13	0.628625	3
Sample 1	0.7	2144	919	3063	14	0.633193	3
Sample 1	0.7	2144	919	3063	15	0.641049	3
Sample 1	0.7	2144	919	3063	16	0.62006	3
Sample 1	0.7	2144	919	3063	17	0.577354	3
Sample 1	0.7	2144	919	3063	18	0.597753	3
Sample 1	0.7	2144	919	3063	19	0.64015	3
Sample 1	0.7	2144	919	3063	20	0.605296	3
Sample 1	0.7	2144	919	3063	21	0.622231	3
Sample 1	0.7	2144	919	3063	22	0.632472	3
Sample 1	0.7	2144	919	3063	23	0.627347	3
Sample 1	0.7	2144	919	3063	24	0.658275	3
Sample 1	0.7	2144	919	3063	25	0.631548	3
Sample 1	0.7	2144	919	3063	26	0.631932	3
Sample 1	0.7	2144	919	3063	27	0.638614	3
Sample 1	0.7	2144	919	3063	28	0.613319	3
Sample 1	0.7	2144	919	3063	29	0.63007	3
Sample 1	0.7	2144	919	3063	30	0.644452	3
Sample 1	0.7	2144	919	3063	31	0.617389	3
Sample 1	0.7	2144	919	3063	32	0.619991	3
Sample 1	0.7	2144	919	3063	33	0.579324	3
Sample 1	0.7	2144	919	3063	34	0.649418	3
Sample 1	0.7	2144	919	3063	35	0.632258	3
Sample 1	0.7	2144	919	3063	36	0.606199	3
Sample 1	0.7	2144	919	3063	37	0.634421	3
Sample 1	0.7	2144	919	3063	38	0.625855	3
Sample 1	0.7	2144	919	3063	39	0.602443	3
Sample 1	0.7	2144	919	3063	40	0.58485	3
Sample 1	0.7	2144	919	3063	41	0.632398	3
Sample 1	0.7	2144	919	3063	42	0.60784	3
Sample 1	0.7	2144	919	3063	43	0.627242	3
Sample 1	0.7	2144	919	3063	44	0.648417	3
Sample 1	0.7	2144	919	3063	45	0.601325	3
Sample 1	0.7	2144	919	3063	46	0.590238	3
Sample 1	0.7	2144	919	3063	47	0.640597	3
Sample 1	0.7	2144	919	3063	48	0.641146	3
Sample 1	0.7	2144	919	3063	49	0.635057	3
Sample 1	0.75	2500	834	3334	0	0.648278	3
Sample 1	0.75	2500	834	3334	1	0.635542	3
Sample 1	0.75	2500	834	3334	2	0.627362	3
Sample 1	0.75	2500	834	3334	3	0.628288	3
Sample 1	0.75	2500	834	3334	4	0.609009	3
Sample 1	0.75	2500	834	3334	5	0.615165	3
Sample 1	0.75	2500	834	3334	6	0.625545	3
Sample 1	0.75	2500	834	3334	7	0.602697	3
Sample 1	0.75	2500	834	3334	8	0.629869	3
Sample 1	0.75	2500	834	3334	9	0.64703	3
Sample 1	0.75	2500	834	3334	10	0.610633	3
Sample 1	0.75	2500	834	3334	11	0.629452	3
Sample 1	0.75	2500	834	3334	12	0.602594	3
Sample 1	0.75	2500	834	3334	13	0.652795	3
Sample 1	0.75	2500	834	3334	14	0.604379	3
Sample 1	0.75	2500	834	3334	15	0.608253	3
Sample 1	0.75	2500	834	3334	16	0.638984	3
Sample 1	0.75	2500	834	3334	17	0.640011	3
Sample 1	0.75	2500	834	3334	18	0.619005	3
Sample 1	0.75	2500	834	3334	19	0.647007	3
Sample 1	0.75	2500	834	3334	20	0.618769	3
Sample 1	0.75	2500	834	3334	21	0.579193	3
Sample 1	0.75	2500	834	3334	22	0.612469	3
Sample 1	0.75	2500	834	3334	23	0.618971	3
Sample 1	0.75	2500	834	3334	24	0.655977	3
Sample 1	0.75	2500	834	3334	25	0.622128	3
Sample 1	0.75	2500	834	3334	26	0.62282	3
Sample 1	0.75	2500	834	3334	27	0.636474	3
Sample 1	0.75	2500	834	3334	28	0.605904	3
Sample 1	0.75	2500	834	3334	29	0.653906	3
Sample 1	0.75	2500	834	3334	30	0.609524	3
Sample 1	0.75	2500	834	3334	31	0.621538	3
Sample 1	0.75	2500	834	3334	32	0.604762	3
Sample 1	0.75	2500	834	3334	33	0.646732	3
Sample 1	0.75	2500	834	3334	34	0.615606	3
Sample 1	0.75	2500	834	3334	35	0.663297	3
Sample 1	0.75	2500	834	3334	36	0.622068	3
Sample 1	0.75	2500	834	3334	37	0.605824	3
Sample 1	0.75	2500	834	3334	38	0.631812	3
Sample 1	0.75	2500	834	3334	39	0.629702	3
Sample 1	0.75	2500	834	3334	40	0.64507	3
Sample 1	0.75	2500	834	3334	41	0.64201	3
Sample 1	0.75	2500	834	3334	42	0.659042	3
Sample 1	0.75	2500	834	3334	43	0.639915	3
Sample 1	0.75	2500	834	3334	44	0.618483	3
Sample 1	0.75	2500	834	3334	45	0.61609	3
Sample 1	0.75	2500	834	3334	46	0.638464	3
Sample 1	0.75	2500	834	3334	47	0.635141	3
Sample 1	0.75	2500	834	3334	48	0.625307	3
Sample 1	0.75	2500	834	3334	49	0.629658	3
Sample 1	0.8	2500	626	3126	0	0.660076	3
Sample 1	0.8	2500	626	3126	1	0.621003	3
Sample 1	0.8	2500	626	3126	2	0.623349	3
Sample 1	0.8	2500	626	3126	3	0.62439	3
Sample 1	0.8	2500	626	3126	4	0.660655	3
Sample 1	0.8	2500	626	3126	5	0.602809	3
Sample 1	0.8	2500	626	3126	6	0.616397	3
Sample 1	0.8	2500	626	3126	7	0.661039	3
Sample 1	0.8	2500	626	3126	8	0.604239	3
Sample 1	0.8	2500	626	3126	9	0.605419	3
Sample 1	0.8	2500	626	3126	10	0.626541	3
Sample 1	0.8	2500	626	3126	11	0.584665	3
Sample 1	0.8	2500	626	3126	12	0.618041	3
Sample 1	0.8	2500	626	3126	13	0.618697	3
Sample 1	0.8	2500	626	3126	14	0.627988	3
Sample 1	0.8	2500	626	3126	15	0.607603	3
Sample 1	0.8	2500	626	3126	16	0.634729	3
Sample 1	0.8	2500	626	3126	17	0.651222	3
Sample 1	0.8	2500	626	3126	18	0.637809	3
Sample 1	0.8	2500	626	3126	19	0.660321	3
Sample 1	0.8	2500	626	3126	20	0.623893	3
Sample 1	0.8	2500	626	3126	21	0.631041	3
Sample 1	0.8	2500	626	3126	22	0.599751	3
Sample 1	0.8	2500	626	3126	23	0.629762	3
Sample 1	0.8	2500	626	3126	24	0.663952	3
Sample 1	0.8	2500	626	3126	25	0.636004	3
Sample 1	0.8	2500	626	3126	26	0.619042	3
Sample 1	0.8	2500	626	3126	27	0.649846	3
Sample 1	0.8	2500	626	3126	28	0.637827	3
Sample 1	0.8	2500	626	3126	29	0.631372	3
Sample 1	0.8	2500	626	3126	30	0.641152	3
Sample 1	0.8	2500	626	3126	31	0.638212	3
Sample 1	0.8	2500	626	3126	32	0.633193	3
Sample 1	0.8	2500	626	3126	33	0.605176	3
Sample 1	0.8	2500	626	3126	34	0.614893	3
Sample 1	0.8	2500	626	3126	35	0.652241	3
Sample 1	0.8	2500	626	3126	36	0.630614	3
Sample 1	0.8	2500	626	3126	37	0.638185	3
Sample 1	0.8	2500	626	3126	38	0.61779	3
Sample 1	0.8	2500	626	3126	39	0.608383	3
Sample 1	0.8	2500	626	3126	40	0.636255	3
Sample 1	0.8	2500	626	3126	41	0.654215	3
Sample 1	0.8	2500	626	3126	42	0.620519	3
Sample 1	0.8	2500	626	3126	43	0.594194	3
Sample 1	0.8	2500	626	3126	44	0.657617	3
Sample 1	0.8	2500	626	3126	45	0.620384	3
Sample 1	0.8	2500	626	3126	46	0.608682	3
Sample 1	0.8	2500	626	3126	47	0.64624	3
Sample 1	0.8	2500	626	3126	48	0.622989	3
Sample 1	0.8	2500	626	3126	49	0.625399	3
Sample 1	0.85	2500	442	2942	0	0.650764	3
Sample 1	0.85	2500	442	2942	1	0.641736	3
Sample 1	0.85	2500	442	2942	2	0.6229	3
Sample 1	0.85	2500	442	2942	3	0.638775	3
Sample 1	0.85	2500	442	2942	4	0.641651	3
Sample 1	0.85	2500	442	2942	5	0.616083	3
Sample 1	0.85	2500	442	2942	6	0.633637	3
Sample 1	0.85	2500	442	2942	7	0.623815	3
Sample 1	0.85	2500	442	2942	8	0.60739	3
Sample 1	0.85	2500	442	2942	9	0.641373	3
Sample 1	0.85	2500	442	2942	10	0.622218	3
Sample 1	0.85	2500	442	2942	11	0.624782	3
Sample 1	0.85	2500	442	2942	12	0.612206	3
Sample 1	0.85	2500	442	2942	13	0.631704	3
Sample 1	0.85	2500	442	2942	14	0.632149	3
Sample 1	0.85	2500	442	2942	15	0.597725	3
Sample 1	0.85	2500	442	2942	16	0.635375	3
Sample 1	0.85	2500	442	2942	17	0.618766	3
Sample 1	0.85	2500	442	2942	18	0.639221	3
Sample 1	0.85	2500	442	2942	19	0.646071	3
Sample 1	0.85	2500	442	2942	20	0.626626	3
Sample 1	0.85	2500	442	2942	21	0.606951	3
Sample 1	0.85	2500	442	2942	22	0.626637	3
Sample 1	0.85	2500	442	2942	23	0.616657	3
Sample 1	0.85	2500	442	2942	24	0.620362	3
Sample 1	0.85	2500	442	2942	25	0.634038	3
Sample 1	0.85	2500	442	2942	26	0.614607	3
Sample 1	0.85	2500	442	2942	27	0.625834	3
Sample 1	0.85	2500	442	2942	28	0.60892	3
Sample 1	0.85	2500	442	2942	29	0.638513	3
Sample 1	0.85	2500	442	2942	30	0.62216	3
Sample 1	0.85	2500	442	2942	31	0.649066	3
Sample 1	0.85	2500	442	2942	32	0.634936	3
Sample 1	0.85	2500	442	2942	33	0.618066	3
Sample 1	0.85	2500	442	2942	34	0.638675	3
Sample 1	0.85	2500	442	2942	35	0.623283	3
Sample 1	0.85	2500	442	2942	36	0.660907	3
Sample 1	0.85	2500	442	2942	37	0.602492	3
Sample 1	0.85	2500	442	2942	38	0.595657	3
Sample 1	0.85	2500	442	2942	39	0.640435	3
Sample 1	0.85	2500	442	2942	40	0.626892	3
Sample 1	0.85	2500	442	2942	41	0.631349	3
Sample 1	0.85	2500	442	2942	42	0.59775	3
Sample 1	0.85	2500	442	2942	43	0.611657	3
Sample 1	0.85	2500	442	2942	44	0.635375	3
Sample 1	0.85	2500	442	2942	45	0.632232	3
Sample 1	0.85	2500	442	2942	46	0.603778	3
Sample 1	0.85	2500	442	2942	47	0.631309	3
Sample 1	0.85	2500	442	2942	48	0.63232	3
Sample 1	0.85	2500	442	2942	49	0.606173	3
Sample 1	0.9	2500	278	2778	0	0.639453	3
Sample 1	0.9	2500	278	2778	1	0.614082	3
Sample 1	0.9	2500	278	2778	2	0.615841	3
Sample 1	0.9	2500	278	2778	3	0.631872	3
Sample 1	0.9	2500	278	2778	4	0.612866	3
Sample 1	0.9	2500	278	2778	5	0.642713	3
Sample 1	0.9	2500	278	2778	6	0.60636	3
Sample 1	0.9	2500	278	2778	7	0.599328	3
Sample 1	0.9	2500	278	2778	8	0.621717	3
Sample 1	0.9	2500	278	2778	9	0.608719	3
Sample 1	0.9	2500	278	2778	10	0.617018	3
Sample 1	0.9	2500	278	2778	11	0.620221	3
Sample 1	0.9	2500	278	2778	12	0.630482	3
Sample 1	0.9	2500	278	2778	13	0.61778	3
Sample 1	0.9	2500	278	2778	14	0.628794	3
Sample 1	0.9	2500	278	2778	15	0.608222	3
Sample 1	0.9	2500	278	2778	16	0.643136	3
Sample 1	0.9	2500	278	2778	17	0.638284	3
Sample 1	0.9	2500	278	2778	18	0.562986	3
Sample 1	0.9	2500	278	2778	19	0.588457	3
Sample 1	0.9	2500	278	2778	20	0.642846	3
Sample 1	0.9	2500	278	2778	21	0.599054	3
Sample 1	0.9	2500	278	2778	22	0.61222	3
Sample 1	0.9	2500	278	2778	23	0.621929	3
Sample 1	0.9	2500	278	2778	24	0.617471	3
Sample 1	0.9	2500	278	2778	25	0.605536	3
Sample 1	0.9	2500	278	2778	26	0.611661	3
Sample 1	0.9	2500	278	2778	27	0.580354	3
Sample 1	0.9	2500	278	2778	28	0.626058	3
Sample 1	0.9	2500	278	2778	29	0.552267	3
Sample 1	0.9	2500	278	2778	30	0.62321	3
Sample 1	0.9	2500	278	2778	31	0.630116	3
Sample 1	0.9	2500	278	2778	32	0.628397	3
Sample 1	0.9	2500	278	2778	33	0.647045	3
Sample 1	0.9	2500	278	2778	34	0.595455	3
Sample 1	0.9	2500	278	2778	35	0.58521	3
Sample 1	0.9	2500	278	2778	36	0.607638	3
Sample 1	0.9	2500	278	2778	37	0.619156	3
Sample 1	0.9	2500	278	2778	38	0.628897	3
Sample 1	0.9	2500	278	2778	39	0.625978	3
Sample 1	0.9	2500	278	2778	40	0.635024	3
Sample 1	0.9	2500	278	2778	41	0.624462	3
Sample 1	0.9	2500	278	2778	42	0.597958	3
Sample 1	0.9	2500	278	2778	43	0.651388	3
Sample 1	0.9	2500	278	2778	44	0.605288	3
Sample 1	0.9	2500	278	2778	45	0.610862	3
Sample 1	0.9	2500	278	2778	46	0.64968	3
Sample 1	0.9	2500	278	2778	47	0.628982	3
Sample 1	0.9	2500	278	2778	48	0.644268	3
Sample 1	0.9	2500	278	2778	49	0.639513	3
Sample 1	0.95	2500	132	2632	0	0.635367	3
Sample 1	0.95	2500	132	2632	1	0.643246	3
Sample 1	0.95	2500	132	2632	2	0.654976	3
Sample 1	0.95	2500	132	2632	3	0.611987	3
Sample 1	0.95	2500	132	2632	4	0.601009	3
Sample 1	0.95	2500	132	2632	5	0.621295	3
Sample 1	0.95	2500	132	2632	6	0.608949	3
Sample 1	0.95	2500	132	2632	7	0.625647	3
Sample 1	0.95	2500	132	2632	8	0.600483	3
Sample 1	0.95	2500	132	2632	9	0.604353	3
Sample 1	0.95	2500	132	2632	10	0.620138	3
Sample 1	0.95	2500	132	2632	11	0.640664	3
Sample 1	0.95	2500	132	2632	12	0.631663	3
Sample 1	0.95	2500	132	2632	13	0.610485	3
Sample 1	0.95	2500	132	2632	14	0.601524	3
Sample 1	0.95	2500	132	2632	15	0.612925	3
Sample 1	0.95	2500	132	2632	16	0.640363	3
Sample 1	0.95	2500	132	2632	17	0.62296	3
Sample 1	0.95	2500	132	2632	18	0.630589	3
Sample 1	0.95	2500	132	2632	19	0.60724	3
Sample 1	0.95	2500	132	2632	20	0.585317	3
Sample 1	0.95	2500	132	2632	21	0.606693	3
Sample 1	0.95	2500	132	2632	22	0.581663	3
Sample 1	0.95	2500	132	2632	23	0.616802	3
Sample 1	0.95	2500	132	2632	24	0.623373	3
Sample 1	0.95	2500	132	2632	25	0.637628	3
Sample 1	0.95	2500	132	2632	26	0.646467	3
Sample 1	0.95	2500	132	2632	27	0.618609	3
Sample 1	0.95	2500	132	2632	28	0.590105	3
Sample 1	0.95	2500	132	2632	29	0.605639	3
Sample 1	0.95	2500	132	2632	30	0.585354	3
Sample 1	0.95	2500	132	2632	31	0.619941	3
Sample 1	0.95	2500	132	2632	32	0.621214	3
Sample 1	0.95	2500	132	2632	33	0.619066	3
Sample 1	0.95	2500	132	2632	34	0.60935	3
Sample 1	0.95	2500	132	2632	35	0.627871	3
Sample 1	0.95	2500	132	2632	36	0.658173	3
Sample 1	0.95	2500	132	2632	37	0.593556	3
Sample 1	0.95	2500	132	2632	38	0.612697	3
Sample 1	0.95	2500	132	2632	39	0.611081	3
Sample 1	0.95	2500	132	2632	40	0.620794	3
Sample 1	0.95	2500	132	2632	41	0.591906	3
Sample 1	0.95	2500	132	2632	42	0.564478	3
Sample 1	0.95	2500	132	2632	43	0.63235	3
Sample 1	0.95	2500	132	2632	44	0.631301	3
Sample 1	0.95	2500	132	2632	45	0.597197	3
Sample 1	0.95	2500	132	2632	46	0.621329	3
Sample 1	0.95	2500	132	2632	47	0.604149	3
Sample 1	0.95	2500	132	2632	48	0.614577	3
Sample 1	0.95	2500	132	2632	49	0.602482	3
Sample 2	0.05	156	2974	3130	0	0.58568	6
Sample 2	0.05	156	2974	3130	1	0.600143	6
Sample 2	0.05	156	2974	3130	2	0.589701	6
Sample 2	0.05	156	2974	3130	3	0.601189	6
Sample 2	0.05	156	2974	3130	4	0.59701	6
Sample 2	0.05	156	2974	3130	5	0.623359	6
Sample 2	0.05	156	2974	3130	6	0.581547	6
Sample 2	0.05	156	2974	3130	7	0.549967	6
Sample 2	0.05	156	2974	3130	8	0.58979	6
Sample 2	0.05	156	2974	3130	9	0.580475	6
Sample 2	0.05	156	2974	3130	10	0.593268	6
Sample 2	0.05	156	2974	3130	11	0.584165	6
Sample 2	0.05	156	2974	3130	12	0.564244	6
Sample 2	0.05	156	2974	3130	13	0.567689	6
Sample 2	0.05	156	2974	3130	14	0.647448	6
Sample 2	0.05	156	2974	3130	15	0.594175	6
Sample 2	0.05	156	2974	3130	16	0.589696	6
Sample 2	0.05	156	2974	3130	17	0.590423	6
Sample 2	0.05	156	2974	3130	18	0.578461	6
Sample 2	0.05	156	2974	3130	19	0.560447	6
Sample 2	0.05	156	2974	3130	20	0.5365	6
Sample 2	0.05	156	2974	3130	21	0.602618	6
Sample 2	0.05	156	2974	3130	22	0.613088	6
Sample 2	0.05	156	2974	3130	23	0.650703	6
Sample 2	0.05	156	2974	3130	24	0.608291	6
Sample 2	0.05	156	2974	3130	25	0.572558	6
Sample 2	0.05	156	2974	3130	26	0.584567	6
Sample 2	0.05	156	2974	3130	27	0.551042	6
Sample 2	0.05	156	2974	3130	28	0.597781	6
Sample 2	0.05	156	2974	3130	29	0.594618	6
Sample 2	0.05	156	2974	3130	30	0.540848	6
Sample 2	0.05	156	2974	3130	31	0.617328	6
Sample 2	0.05	156	2974	3130	32	0.564569	6
Sample 2	0.05	156	2974	3130	33	0.627179	6
Sample 2	0.05	156	2974	3130	34	0.617	6
Sample 2	0.05	156	2974	3130	35	0.535387	6
Sample 2	0.05	156	2974	3130	36	0.570746	6
Sample 2	0.05	156	2974	3130	37	0.565887	6
Sample 2	0.05	156	2974	3130	38	0.616664	6
Sample 2	0.05	156	2974	3130	39	0.603564	6
Sample 2	0.05	156	2974	3130	40	0.572819	6
Sample 2	0.05	156	2974	3130	41	0.581638	6
Sample 2	0.05	156	2974	3130	42	0.590904	6
Sample 2	0.05	156	2974	3130	43	0.567778	6
Sample 2	0.05	156	2974	3130	44	0.578708	6
Sample 2	0.05	156	2974	3130	45	0.561609	6
Sample 2	0.05	156	2974	3130	46	0.567838	6
Sample 2	0.05	156	2974	3130	47	0.58513	6
Sample 2	0.05	156	2974	3130	48	0.52821	6
Sample 2	0.05	156	2974	3130	49	0.61629	6
Sample 2	0.1	330	2974	3304	0	0.627853	6
Sample 2	0.1	330	2974	3304	1	0.709327	6
Sample 2	0.1	330	2974	3304	2	0.674172	6
Sample 2	0.1	330	2974	3304	3	0.664764	6
Sample 2	0.1	330	2974	3304	4	0.666557	6
Sample 2	0.1	330	2974	3304	5	0.655497	6
Sample 2	0.1	330	2974	3304	6	0.676924	6
Sample 2	0.1	330	2974	3304	7	0.657917	6
Sample 2	0.1	330	2974	3304	8	0.638843	6
Sample 2	0.1	330	2974	3304	9	0.669353	6
Sample 2	0.1	330	2974	3304	10	0.627664	6
Sample 2	0.1	330	2974	3304	11	0.648181	6
Sample 2	0.1	330	2974	3304	12	0.653302	6
Sample 2	0.1	330	2974	3304	13	0.667865	6
Sample 2	0.1	330	2974	3304	14	0.632324	6
Sample 2	0.1	330	2974	3304	15	0.632828	6
Sample 2	0.1	330	2974	3304	16	0.658853	6
Sample 2	0.1	330	2974	3304	17	0.672411	6
Sample 2	0.1	330	2974	3304	18	0.652033	6
Sample 2	0.1	330	2974	3304	19	0.62728	6
Sample 2	0.1	330	2974	3304	20	0.670733	6
Sample 2	0.1	330	2974	3304	21	0.632596	6
Sample 2	0.1	330	2974	3304	22	0.670939	6
Sample 2	0.1	330	2974	3304	23	0.653948	6
Sample 2	0.1	330	2974	3304	24	0.646974	6
Sample 2	0.1	330	2974	3304	25	0.632079	6
Sample 2	0.1	330	2974	3304	26	0.607937	6
Sample 2	0.1	330	2974	3304	27	0.655416	6
Sample 2	0.1	330	2974	3304	28	0.640729	6
Sample 2	0.1	330	2974	3304	29	0.634428	6
Sample 2	0.1	330	2974	3304	30	0.642474	6
Sample 2	0.1	330	2974	3304	31	0.683594	6
Sample 2	0.1	330	2974	3304	32	0.655092	6
Sample 2	0.1	330	2974	3304	33	0.679511	6
Sample 2	0.1	330	2974	3304	34	0.700709	6
Sample 2	0.1	330	2974	3304	35	0.672691	6
Sample 2	0.1	330	2974	3304	36	0.706231	6
Sample 2	0.1	330	2974	3304	37	0.675474	6
Sample 2	0.1	330	2974	3304	38	0.648706	6
Sample 2	0.1	330	2974	3304	39	0.683126	6
Sample 2	0.1	330	2974	3304	40	0.699253	6
Sample 2	0.1	330	2974	3304	41	0.620114	6
Sample 2	0.1	330	2974	3304	42	0.687949	6
Sample 2	0.1	330	2974	3304	43	0.668854	6
Sample 2	0.1	330	2974	3304	44	0.639892	6
Sample 2	0.1	330	2974	3304	45	0.675361	6
Sample 2	0.1	330	2974	3304	46	0.652304	6
Sample 2	0.1	330	2974	3304	47	0.685355	6
Sample 2	0.1	330	2974	3304	48	0.61029	6
Sample 2	0.1	330	2974	3304	49	0.682069	6
Sample 2	0.15	524	2974	3498	0	0.632052	6
Sample 2	0.15	524	2974	3498	1	0.668459	6
Sample 2	0.15	524	2974	3498	2	0.690446	6
Sample 2	0.15	524	2974	3498	3	0.717989	6
Sample 2	0.15	524	2974	3498	4	0.694843	6
Sample 2	0.15	524	2974	3498	5	0.738191	6
Sample 2	0.15	524	2974	3498	6	0.694433	6
Sample 2	0.15	524	2974	3498	7	0.647771	6
Sample 2	0.15	524	2974	3498	8	0.700012	6
Sample 2	0.15	524	2974	3498	9	0.735808	6
Sample 2	0.15	524	2974	3498	10	0.668314	6
Sample 2	0.15	524	2974	3498	11	0.666985	6
Sample 2	0.15	524	2974	3498	12	0.648227	6
Sample 2	0.15	524	2974	3498	13	0.676437	6
Sample 2	0.15	524	2974	3498	14	0.670787	6
Sample 2	0.15	524	2974	3498	15	0.676558	6
Sample 2	0.15	524	2974	3498	16	0.665018	6
Sample 2	0.15	524	2974	3498	17	0.670247	6
Sample 2	0.15	524	2974	3498	18	0.632126	6
Sample 2	0.15	524	2974	3498	19	0.660098	6
Sample 2	0.15	524	2974	3498	20	0.657222	6
Sample 2	0.15	524	2974	3498	21	0.652109	6
Sample 2	0.15	524	2974	3498	22	0.705634	6
Sample 2	0.15	524	2974	3498	23	0.697641	6
Sample 2	0.15	524	2974	3498	24	0.694409	6
Sample 2	0.15	524	2974	3498	25	0.69832	6
Sample 2	0.15	524	2974	3498	26	0.710655	6
Sample 2	0.15	524	2974	3498	27	0.71305	6
Sample 2	0.15	524	2974	3498	28	0.674702	6
Sample 2	0.15	524	2974	3498	29	0.663905	6
Sample 2	0.15	524	2974	3498	30	0.67318	6
Sample 2	0.15	524	2974	3498	31	0.666236	6
Sample 2	0.15	524	2974	3498	32	0.72724	6
Sample 2	0.15	524	2974	3498	33	0.652837	6
Sample 2	0.15	524	2974	3498	34	0.683233	6
Sample 2	0.15	524	2974	3498	35	0.681639	6
Sample 2	0.15	524	2974	3498	36	0.670166	6
Sample 2	0.15	524	2974	3498	37	0.651365	6
Sample 2	0.15	524	2974	3498	38	0.68771	6
Sample 2	0.15	524	2974	3498	39	0.673632	6
Sample 2	0.15	524	2974	3498	40	0.651635	6
Sample 2	0.15	524	2974	3498	41	0.664209	6
Sample 2	0.15	524	2974	3498	42	0.668526	6
Sample 2	0.15	524	2974	3498	43	0.718577	6
Sample 2	0.15	524	2974	3498	44	0.658065	6
Sample 2	0.15	524	2974	3498	45	0.699926	6
Sample 2	0.15	524	2974	3498	46	0.702294	6
Sample 2	0.15	524	2974	3498	47	0.648804	6
Sample 2	0.15	524	2974	3498	48	0.662992	6
Sample 2	0.15	524	2974	3498	49	0.677425	6
Sample 2	0.2	743	2974	3717	0	0.666606	6
Sample 2	0.2	743	2974	3717	1	0.696089	6
Sample 2	0.2	743	2974	3717	2	0.672402	6
Sample 2	0.2	743	2974	3717	3	0.661546	6
Sample 2	0.2	743	2974	3717	4	0.657074	6
Sample 2	0.2	743	2974	3717	5	0.696222	6
Sample 2	0.2	743	2974	3717	6	0.6598	6
Sample 2	0.2	743	2974	3717	7	0.656496	6
Sample 2	0.2	743	2974	3717	8	0.63888	6
Sample 2	0.2	743	2974	3717	9	0.631545	6
Sample 2	0.2	743	2974	3717	10	0.711032	6
Sample 2	0.2	743	2974	3717	11	0.704703	6
Sample 2	0.2	743	2974	3717	12	0.672253	6
Sample 2	0.2	743	2974	3717	13	0.651184	6
Sample 2	0.2	743	2974	3717	14	0.629359	6
Sample 2	0.2	743	2974	3717	15	0.657728	6
Sample 2	0.2	743	2974	3717	16	0.652215	6
Sample 2	0.2	743	2974	3717	17	0.653468	6
Sample 2	0.2	743	2974	3717	18	0.686894	6
Sample 2	0.2	743	2974	3717	19	0.662315	6
Sample 2	0.2	743	2974	3717	20	0.673681	6
Sample 2	0.2	743	2974	3717	21	0.643286	6
Sample 2	0.2	743	2974	3717	22	0.668294	6
Sample 2	0.2	743	2974	3717	23	0.660107	6
Sample 2	0.2	743	2974	3717	24	0.68872	6
Sample 2	0.2	743	2974	3717	25	0.657397	6
Sample 2	0.2	743	2974	3717	26	0.634677	6
Sample 2	0.2	743	2974	3717	27	0.680662	6
Sample 2	0.2	743	2974	3717	28	0.657981	6
Sample 2	0.2	743	2974	3717	29	0.667396	6
Sample 2	0.2	743	2974	3717	30	0.694779	6
Sample 2	0.2	743	2974	3717	31	0.668351	6
Sample 2	0.2	743	2974	3717	32	0.707012	6
Sample 2	0.2	743	2974	3717	33	0.638548	6
Sample 2	0.2	743	2974	3717	34	0.662779	6
Sample 2	0.2	743	2974	3717	35	0.678644	6
Sample 2	0.2	743	2974	3717	36	0.647625	6
Sample 2	0.2	743	2974	3717	37	0.682402	6
Sample 2	0.2	743	2974	3717	38	0.710752	6
Sample 2	0.2	743	2974	3717	39	0.70221	6
Sample 2	0.2	743	2974	3717	40	0.662919	6
Sample 2	0.2	743	2974	3717	41	0.660456	6
Sample 2	0.2	743	2974	3717	42	0.660954	6
Sample 2	0.2	743	2974	3717	43	0.63515	6
Sample 2	0.2	743	2974	3717	44	0.658377	6
Sample 2	0.2	743	2974	3717	45	0.655149	6
Sample 2	0.2	743	2974	3717	46	0.652791	6
Sample 2	0.2	743	2974	3717	47	0.654748	6
Sample 2	0.2	743	2974	3717	48	0.632055	6
Sample 2	0.2	743	2974	3717	49	0.649468	6
Sample 2	0.25	991	2974	3965	0	0.66358	6
Sample 2	0.25	991	2974	3965	1	0.686929	6
Sample 2	0.25	991	2974	3965	2	0.680077	6
Sample 2	0.25	991	2974	3965	3	0.690102	6
Sample 2	0.25	991	2974	3965	4	0.675786	6
Sample 2	0.25	991	2974	3965	5	0.676581	6
Sample 2	0.25	991	2974	3965	6	0.712643	6
Sample 2	0.25	991	2974	3965	7	0.698874	6
Sample 2	0.25	991	2974	3965	8	0.700547	6
Sample 2	0.25	991	2974	3965	9	0.685985	6
Sample 2	0.25	991	2974	3965	10	0.659408	6
Sample 2	0.25	991	2974	3965	11	0.680268	6
Sample 2	0.25	991	2974	3965	12	0.672293	6
Sample 2	0.25	991	2974	3965	13	0.694274	6
Sample 2	0.25	991	2974	3965	14	0.635771	6
Sample 2	0.25	991	2974	3965	15	0.668782	6
Sample 2	0.25	991	2974	3965	16	0.684697	6
Sample 2	0.25	991	2974	3965	17	0.657922	6
Sample 2	0.25	991	2974	3965	18	0.701486	6
Sample 2	0.25	991	2974	3965	19	0.688474	6
Sample 2	0.25	991	2974	3965	20	0.668306	6
Sample 2	0.25	991	2974	3965	21	0.660248	6
Sample 2	0.25	991	2974	3965	22	0.675698	6
Sample 2	0.25	991	2974	3965	23	0.68076	6
Sample 2	0.25	991	2974	3965	24	0.666269	6
Sample 2	0.25	991	2974	3965	25	0.684379	6
Sample 2	0.25	991	2974	3965	26	0.670926	6
Sample 2	0.25	991	2974	3965	27	0.683649	6
Sample 2	0.25	991	2974	3965	28	0.683417	6
Sample 2	0.25	991	2974	3965	29	0.661454	6
Sample 2	0.25	991	2974	3965	30	0.698342	6
Sample 2	0.25	991	2974	3965	31	0.676942	6
Sample 2	0.25	991	2974	3965	32	0.652326	6
Sample 2	0.25	991	2974	3965	33	0.695593	6
Sample 2	0.25	991	2974	3965	34	0.685113	6
Sample 2	0.25	991	2974	3965	35	0.690606	6
Sample 2	0.25	991	2974	3965	36	0.680633	6
Sample 2	0.25	991	2974	3965	37	0.668994	6
Sample 2	0.25	991	2974	3965	38	0.6562	6
Sample 2	0.25	991	2974	3965	39	0.633333	6
Sample 2	0.25	991	2974	3965	40	0.664303	6
Sample 2	0.25	991	2974	3965	41	0.684298	6
Sample 2	0.25	991	2974	3965	42	0.66809	6
Sample 2	0.25	991	2974	3965	43	0.66183	6
Sample 2	0.25	991	2974	3965	44	0.673865	6
Sample 2	0.25	991	2974	3965	45	0.683208	6
Sample 2	0.25	991	2974	3965	46	0.646151	6
Sample 2	0.25	991	2974	3965	47	0.633232	6
Sample 2	0.25	991	2974	3965	48	0.636252	6
Sample 2	0.25	991	2974	3965	49	0.6885	6
Sample 2	0.3	1274	2974	4248	0	0.686698	6
Sample 2	0.3	1274	2974	4248	1	0.697316	6
Sample 2	0.3	1274	2974	4248	2	0.682684	6
Sample 2	0.3	1274	2974	4248	3	0.693721	6
Sample 2	0.3	1274	2974	4248	4	0.723504	6
Sample 2	0.3	1274	2974	4248	5	0.694836	6
Sample 2	0.3	1274	2974	4248	6	0.699657	6
Sample 2	0.3	1274	2974	4248	7	0.660859	6
Sample 2	0.3	1274	2974	4248	8	0.703069	6
Sample 2	0.3	1274	2974	4248	9	0.714854	6
Sample 2	0.3	1274	2974	4248	10	0.719194	6
Sample 2	0.3	1274	2974	4248	11	0.691211	6
Sample 2	0.3	1274	2974	4248	12	0.636138	6
Sample 2	0.3	1274	2974	4248	13	0.69802	6
Sample 2	0.3	1274	2974	4248	14	0.687929	6
Sample 2	0.3	1274	2974	4248	15	0.670259	6
Sample 2	0.3	1274	2974	4248	16	0.687025	6
Sample 2	0.3	1274	2974	4248	17	0.676072	6
Sample 2	0.3	1274	2974	4248	18	0.713535	6
Sample 2	0.3	1274	2974	4248	19	0.733378	6
Sample 2	0.3	1274	2974	4248	20	0.683063	6
Sample 2	0.3	1274	2974	4248	21	0.693676	6
Sample 2	0.3	1274	2974	4248	22	0.700532	6
Sample 2	0.3	1274	2974	4248	23	0.677031	6
Sample 2	0.3	1274	2974	4248	24	0.700096	6
Sample 2	0.3	1274	2974	4248	25	0.70004	6
Sample 2	0.3	1274	2974	4248	26	0.682741	6
Sample 2	0.3	1274	2974	4248	27	0.659693	6
Sample 2	0.3	1274	2974	4248	28	0.69297	6
Sample 2	0.3	1274	2974	4248	29	0.709592	6
Sample 2	0.3	1274	2974	4248	30	0.709048	6
Sample 2	0.3	1274	2974	4248	31	0.684003	6
Sample 2	0.3	1274	2974	4248	32	0.720297	6
Sample 2	0.3	1274	2974	4248	33	0.692788	6
Sample 2	0.3	1274	2974	4248	34	0.696219	6
Sample 2	0.3	1274	2974	4248	35	0.663122	6
Sample 2	0.3	1274	2974	4248	36	0.686437	6
Sample 2	0.3	1274	2974	4248	37	0.649698	6
Sample 2	0.3	1274	2974	4248	38	0.672624	6
Sample 2	0.3	1274	2974	4248	39	0.685047	6
Sample 2	0.3	1274	2974	4248	40	0.681901	6
Sample 2	0.3	1274	2974	4248	41	0.680297	6
Sample 2	0.3	1274	2974	4248	42	0.708665	6
Sample 2	0.3	1274	2974	4248	43	0.67053	6
Sample 2	0.3	1274	2974	4248	44	0.684127	6
Sample 2	0.3	1274	2974	4248	45	0.688344	6
Sample 2	0.3	1274	2974	4248	46	0.69939	6
Sample 2	0.3	1274	2974	4248	47	0.698589	6
Sample 2	0.3	1274	2974	4248	48	0.67233	6
Sample 2	0.3	1274	2974	4248	49	0.675534	6
Sample 2	0.35	1601	2974	4575	0	0.619698	6
Sample 2	0.35	1601	2974	4575	1	0.695435	6
Sample 2	0.35	1601	2974	4575	2	0.676445	6
Sample 2	0.35	1601	2974	4575	3	0.697551	6
Sample 2	0.35	1601	2974	4575	4	0.676655	6
Sample 2	0.35	1601	2974	4575	5	0.685783	6
Sample 2	0.35	1601	2974	4575	6	0.707107	6
Sample 2	0.35	1601	2974	4575	7	0.664663	6
Sample 2	0.35	1601	2974	4575	8	0.657005	6
Sample 2	0.35	1601	2974	4575	9	0.660381	6
Sample 2	0.35	1601	2974	4575	10	0.674192	6
Sample 2	0.35	1601	2974	4575	11	0.660671	6
Sample 2	0.35	1601	2974	4575	12	0.66042	6
Sample 2	0.35	1601	2974	4575	13	0.674338	6
Sample 2	0.35	1601	2974	4575	14	0.690338	6
Sample 2	0.35	1601	2974	4575	15	0.702259	6
Sample 2	0.35	1601	2974	4575	16	0.667053	6
Sample 2	0.35	1601	2974	4575	17	0.678679	6
Sample 2	0.35	1601	2974	4575	18	0.662616	6
Sample 2	0.35	1601	2974	4575	19	0.680112	6
Sample 2	0.35	1601	2974	4575	20	0.673507	6
Sample 2	0.35	1601	2974	4575	21	0.69722	6
Sample 2	0.35	1601	2974	4575	22	0.697176	6
Sample 2	0.35	1601	2974	4575	23	0.640061	6
Sample 2	0.35	1601	2974	4575	24	0.671149	6
Sample 2	0.35	1601	2974	4575	25	0.648886	6
Sample 2	0.35	1601	2974	4575	26	0.654036	6
Sample 2	0.35	1601	2974	4575	27	0.650104	6
Sample 2	0.35	1601	2974	4575	28	0.67933	6
Sample 2	0.35	1601	2974	4575	29	0.670023	6
Sample 2	0.35	1601	2974	4575	30	0.698831	6
Sample 2	0.35	1601	2974	4575	31	0.681412	6
Sample 2	0.35	1601	2974	4575	32	0.673196	6
Sample 2	0.35	1601	2974	4575	33	0.669297	6
Sample 2	0.35	1601	2974	4575	34	0.676597	6
Sample 2	0.35	1601	2974	4575	35	0.674345	6
Sample 2	0.35	1601	2974	4575	36	0.662144	6
Sample 2	0.35	1601	2974	4575	37	0.678804	6
Sample 2	0.35	1601	2974	4575	38	0.671594	6
Sample 2	0.35	1601	2974	4575	39	0.643551	6
Sample 2	0.35	1601	2974	4575	40	0.672365	6
Sample 2	0.35	1601	2974	4575	41	0.703078	6
Sample 2	0.35	1601	2974	4575	42	0.671227	6
Sample 2	0.35	1601	2974	4575	43	0.66247	6
Sample 2	0.35	1601	2974	4575	44	0.679894	6
Sample 2	0.35	1601	2974	4575	45	0.664397	6
Sample 2	0.35	1601	2974	4575	46	0.672755	6
Sample 2	0.35	1601	2974	4575	47	0.659618	6
Sample 2	0.35	1601	2974	4575	48	0.708593	6
Sample 2	0.35	1601	2974	4575	49	0.661415	6
Sample 2	0.4	1982	2974	4956	0	0.678347	6
Sample 2	0.4	1982	2974	4956	1	0.69562	6
Sample 2	0.4	1982	2974	4956	2	0.669696	6
Sample 2	0.4	1982	2974	4956	3	0.665501	6
Sample 2	0.4	1982	2974	4956	4	0.677224	6
Sample 2	0.4	1982	2974	4956	5	0.676038	6
Sample 2	0.4	1982	2974	4956	6	0.67659	6
Sample 2	0.4	1982	2974	4956	7	0.722457	6
Sample 2	0.4	1982	2974	4956	8	0.686348	6
Sample 2	0.4	1982	2974	4956	9	0.695609	6
Sample 2	0.4	1982	2974	4956	10	0.64092	6
Sample 2	0.4	1982	2974	4956	11	0.667266	6
Sample 2	0.4	1982	2974	4956	12	0.678233	6
Sample 2	0.4	1982	2974	4956	13	0.680103	6
Sample 2	0.4	1982	2974	4956	14	0.692046	6
Sample 2	0.4	1982	2974	4956	15	0.698069	6
Sample 2	0.4	1982	2974	4956	16	0.672024	6
Sample 2	0.4	1982	2974	4956	17	0.694533	6
Sample 2	0.4	1982	2974	4956	18	0.688101	6
Sample 2	0.4	1982	2974	4956	19	0.711405	6
Sample 2	0.4	1982	2974	4956	20	0.679245	6
Sample 2	0.4	1982	2974	4956	21	0.715661	6
Sample 2	0.4	1982	2974	4956	22	0.674295	6
Sample 2	0.4	1982	2974	4956	23	0.663053	6
Sample 2	0.4	1982	2974	4956	24	0.6842	6
Sample 2	0.4	1982	2974	4956	25	0.708065	6
Sample 2	0.4	1982	2974	4956	26	0.685438	6
Sample 2	0.4	1982	2974	4956	27	0.703616	6
Sample 2	0.4	1982	2974	4956	28	0.669617	6
Sample 2	0.4	1982	2974	4956	29	0.659136	6
Sample 2	0.4	1982	2974	4956	30	0.700245	6
Sample 2	0.4	1982	2974	4956	31	0.717783	6
Sample 2	0.4	1982	2974	4956	32	0.685968	6
Sample 2	0.4	1982	2974	4956	33	0.694083	6
Sample 2	0.4	1982	2974	4956	34	0.66573	6
Sample 2	0.4	1982	2974	4956	35	0.69808	6
Sample 2	0.4	1982	2974	4956	36	0.683661	6
Sample 2	0.4	1982	2974	4956	37	0.694116	6
Sample 2	0.4	1982	2974	4956	38	0.663913	6
Sample 2	0.4	1982	2974	4956	39	0.680343	6
Sample 2	0.4	1982	2974	4956	40	0.698443	6
Sample 2	0.4	1982	2974	4956	41	0.681862	6
Sample 2	0.4	1982	2974	4956	42	0.681076	6
Sample 2	0.4	1982	2974	4956	43	0.693303	6
Sample 2	0.4	1982	2974	4956	44	0.698596	6
Sample 2	0.4	1982	2974	4956	45	0.702692	6
Sample 2	0.4	1982	2974	4956	46	0.71044	6
Sample 2	0.4	1982	2974	4956	47	0.692715	6
Sample 2	0.4	1982	2974	4956	48	0.693625	6
Sample 2	0.4	1982	2974	4956	49	0.677776	6
Sample 2	0.45	2368	2896	5264	0	0.71604	6
Sample 2	0.45	2368	2896	5264	1	0.702733	6
Sample 2	0.45	2368	2896	5264	2	0.71118	6
Sample 2	0.45	2368	2896	5264	3	0.709738	6
Sample 2	0.45	2368	2896	5264	4	0.68373	6
Sample 2	0.45	2368	2896	5264	5	0.674094	6
Sample 2	0.45	2368	2896	5264	6	0.692766	6
Sample 2	0.45	2368	2896	5264	7	0.694785	6
Sample 2	0.45	2368	2896	5264	8	0.697344	6
Sample 2	0.45	2368	2896	5264	9	0.707415	6
Sample 2	0.45	2368	2896	5264	10	0.691242	6
Sample 2	0.45	2368	2896	5264	11	0.7312	6
Sample 2	0.45	2368	2896	5264	12	0.696532	6
Sample 2	0.45	2368	2896	5264	13	0.713351	6
Sample 2	0.45	2368	2896	5264	14	0.723213	6
Sample 2	0.45	2368	2896	5264	15	0.694436	6
Sample 2	0.45	2368	2896	5264	16	0.705908	6
Sample 2	0.45	2368	2896	5264	17	0.710715	6
Sample 2	0.45	2368	2896	5264	18	0.719043	6
Sample 2	0.45	2368	2896	5264	19	0.69532	6
Sample 2	0.45	2368	2896	5264	20	0.72293	6
Sample 2	0.45	2368	2896	5264	21	0.682378	6
Sample 2	0.45	2368	2896	5264	22	0.719303	6
Sample 2	0.45	2368	2896	5264	23	0.666153	6
Sample 2	0.45	2368	2896	5264	24	0.684762	6
Sample 2	0.45	2368	2896	5264	25	0.704105	6
Sample 2	0.45	2368	2896	5264	26	0.729937	6
Sample 2	0.45	2368	2896	5264	27	0.711276	6
Sample 2	0.45	2368	2896	5264	28	0.675842	6
Sample 2	0.45	2368	2896	5264	29	0.694308	6
Sample 2	0.45	2368	2896	5264	30	0.694097	6
Sample 2	0.45	2368	2896	5264	31	0.690656	6
Sample 2	0.45	2368	2896	5264	32	0.720347	6
Sample 2	0.45	2368	2896	5264	33	0.703102	6
Sample 2	0.45	2368	2896	5264	34	0.704019	6
Sample 2	0.45	2368	2896	5264	35	0.710366	6
Sample 2	0.45	2368	2896	5264	36	0.723092	6
Sample 2	0.45	2368	2896	5264	37	0.666814	6
Sample 2	0.45	2368	2896	5264	38	0.719914	6
Sample 2	0.45	2368	2896	5264	39	0.667551	6
Sample 2	0.45	2368	2896	5264	40	0.723359	6
Sample 2	0.45	2368	2896	5264	41	0.715371	6
Sample 2	0.45	2368	2896	5264	42	0.700275	6
Sample 2	0.45	2368	2896	5264	43	0.693861	6
Sample 2	0.45	2368	2896	5264	44	0.698079	6
Sample 2	0.45	2368	2896	5264	45	0.693091	6
Sample 2	0.45	2368	2896	5264	46	0.665942	6
Sample 2	0.45	2368	2896	5264	47	0.693217	6
Sample 2	0.45	2368	2896	5264	48	0.70459	6
Sample 2	0.45	2368	2896	5264	49	0.696165	6
Sample 2	0.5	2369	2369	4738	0	0.655779	6
Sample 2	0.5	2369	2369	4738	1	0.68433	6
Sample 2	0.5	2369	2369	4738	2	0.693949	6
Sample 2	0.5	2369	2369	4738	3	0.672247	6
Sample 2	0.5	2369	2369	4738	4	0.695078	6
Sample 2	0.5	2369	2369	4738	5	0.698437	6
Sample 2	0.5	2369	2369	4738	6	0.672297	6
Sample 2	0.5	2369	2369	4738	7	0.685535	6
Sample 2	0.5	2369	2369	4738	8	0.702727	6
Sample 2	0.5	2369	2369	4738	9	0.700471	6
Sample 2	0.5	2369	2369	4738	10	0.684587	6
Sample 2	0.5	2369	2369	4738	11	0.719905	6
Sample 2	0.5	2369	2369	4738	12	0.66277	6
Sample 2	0.5	2369	2369	4738	13	0.658546	6
Sample 2	0.5	2369	2369	4738	14	0.674274	6
Sample 2	0.5	2369	2369	4738	15	0.673923	6
Sample 2	0.5	2369	2369	4738	16	0.709565	6
Sample 2	0.5	2369	2369	4738	17	0.707984	6
Sample 2	0.5	2369	2369	4738	18	0.683531	6
Sample 2	0.5	2369	2369	4738	19	0.683977	6
Sample 2	0.5	2369	2369	4738	20	0.682722	6
Sample 2	0.5	2369	2369	4738	21	0.707979	6
Sample 2	0.5	2369	2369	4738	22	0.695399	6
Sample 2	0.5	2369	2369	4738	23	0.681876	6
Sample 2	0.5	2369	2369	4738	24	0.704372	6
Sample 2	0.5	2369	2369	4738	25	0.660617	6
Sample 2	0.5	2369	2369	4738	26	0.706246	6
Sample 2	0.5	2369	2369	4738	27	0.671716	6
Sample 2	0.5	2369	2369	4738	28	0.70006	6
Sample 2	0.5	2369	2369	4738	29	0.674383	6
Sample 2	0.5	2369	2369	4738	30	0.681053	6
Sample 2	0.5	2369	2369	4738	31	0.659173	6
Sample 2	0.5	2369	2369	4738	32	0.653671	6
Sample 2	0.5	2369	2369	4738	33	0.678152	6
Sample 2	0.5	2369	2369	4738	34	0.679606	6
Sample 2	0.5	2369	2369	4738	35	0.705071	6
Sample 2	0.5	2369	2369	4738	36	0.720861	6
Sample 2	0.5	2369	2369	4738	37	0.677642	6
Sample 2	0.5	2369	2369	4738	38	0.716721	6
Sample 2	0.5	2369	2369	4738	39	0.668086	6
Sample 2	0.5	2369	2369	4738	40	0.688957	6
Sample 2	0.5	2369	2369	4738	41	0.705001	6
Sample 2	0.5	2369	2369	4738	42	0.685716	6
Sample 2	0.5	2369	2369	4738	43	0.665841	6
Sample 2	0.5	2369	2369	4738	44	0.632293	6
Sample 2	0.5	2369	2369	4738	45	0.698927	6
Sample 2	0.5	2369	2369	4738	46	0.686965	6
Sample 2	0.5	2369	2369	4738	47	0.697956	6
Sample 2	0.5	2369	2369	4738	48	0.682465	6
Sample 2	0.5	2369	2369	4738	49	0.655052	6
Sample 2	0.55	2368	1939	4307	0	0.717073	6
Sample 2	0.55	2368	1939	4307	1	0.702433	6
Sample 2	0.55	2368	1939	4307	2	0.716955	6
Sample 2	0.55	2368	1939	4307	3	0.697869	6
Sample 2	0.55	2368	1939	4307	4	0.679471	6
Sample 2	0.55	2368	1939	4307	5	0.688843	6
Sample 2	0.55	2368	1939	4307	6	0.702641	6
Sample 2	0.55	2368	1939	4307	7	0.709353	6
Sample 2	0.55	2368	1939	4307	8	0.716043	6
Sample 2	0.55	2368	1939	4307	9	0.730609	6
Sample 2	0.55	2368	1939	4307	10	0.712367	6
Sample 2	0.55	2368	1939	4307	11	0.703765	6
Sample 2	0.55	2368	1939	4307	12	0.695838	6
Sample 2	0.55	2368	1939	4307	13	0.704566	6
Sample 2	0.55	2368	1939	4307	14	0.704457	6
Sample 2	0.55	2368	1939	4307	15	0.72046	6
Sample 2	0.55	2368	1939	4307	16	0.726374	6
Sample 2	0.55	2368	1939	4307	17	0.700557	6
Sample 2	0.55	2368	1939	4307	18	0.689045	6
Sample 2	0.55	2368	1939	4307	19	0.695583	6
Sample 2	0.55	2368	1939	4307	20	0.673517	6
Sample 2	0.55	2368	1939	4307	21	0.732683	6
Sample 2	0.55	2368	1939	4307	22	0.70683	6
Sample 2	0.55	2368	1939	4307	23	0.703064	6
Sample 2	0.55	2368	1939	4307	24	0.71659	6
Sample 2	0.55	2368	1939	4307	25	0.678577	6
Sample 2	0.55	2368	1939	4307	26	0.700471	6
Sample 2	0.55	2368	1939	4307	27	0.713393	6
Sample 2	0.55	2368	1939	4307	28	0.691111	6
Sample 2	0.55	2368	1939	4307	29	0.718365	6
Sample 2	0.55	2368	1939	4307	30	0.705551	6
Sample 2	0.55	2368	1939	4307	31	0.70345	6
Sample 2	0.55	2368	1939	4307	32	0.714709	6
Sample 2	0.55	2368	1939	4307	33	0.673435	6
Sample 2	0.55	2368	1939	4307	34	0.698689	6
Sample 2	0.55	2368	1939	4307	35	0.727638	6
Sample 2	0.55	2368	1939	4307	36	0.697172	6
Sample 2	0.55	2368	1939	4307	37	0.714972	6
Sample 2	0.55	2368	1939	4307	38	0.708554	6
Sample 2	0.55	2368	1939	4307	39	0.704205	6
Sample 2	0.55	2368	1939	4307	40	0.693465	6
Sample 2	0.55	2368	1939	4307	41	0.698677	6
Sample 2	0.55	2368	1939	4307	42	0.725529	6
Sample 2	0.55	2368	1939	4307	43	0.70786	6
Sample 2	0.55	2368	1939	4307	44	0.723912	6
Sample 2	0.55	2368	1939	4307	45	0.690964	6
Sample 2	0.55	2368	1939	4307	46	0.676392	6
Sample 2	0.55	2368	1939	4307	47	0.715864	6
Sample 2	0.55	2368	1939	4307	48	0.719593	6
Sample 2	0.55	2368	1939	4307	49	0.699237	6
Sample 2	0.6	2368	1580	3948	0	0.691623	6
Sample 2	0.6	2368	1580	3948	1	0.667965	6
Sample 2	0.6	2368	1580	3948	2	0.687912	6
Sample 2	0.6	2368	1580	3948	3	0.700923	6
Sample 2	0.6	2368	1580	3948	4	0.699928	6
Sample 2	0.6	2368	1580	3948	5	0.693232	6
Sample 2	0.6	2368	1580	3948	6	0.698286	6
Sample 2	0.6	2368	1580	3948	7	0.666987	6
Sample 2	0.6	2368	1580	3948	8	0.689507	6
Sample 2	0.6	2368	1580	3948	9	0.720706	6
Sample 2	0.6	2368	1580	3948	10	0.727729	6
Sample 2	0.6	2368	1580	3948	11	0.714871	6
Sample 2	0.6	2368	1580	3948	12	0.691402	6
Sample 2	0.6	2368	1580	3948	13	0.697545	6
Sample 2	0.6	2368	1580	3948	14	0.682785	6
Sample 2	0.6	2368	1580	3948	15	0.712453	6
Sample 2	0.6	2368	1580	3948	16	0.695951	6
Sample 2	0.6	2368	1580	3948	17	0.715133	6
Sample 2	0.6	2368	1580	3948	18	0.714111	6
Sample 2	0.6	2368	1580	3948	19	0.699728	6
Sample 2	0.6	2368	1580	3948	20	0.69083	6
Sample 2	0.6	2368	1580	3948	21	0.724812	6
Sample 2	0.6	2368	1580	3948	22	0.698277	6
Sample 2	0.6	2368	1580	3948	23	0.685995	6
Sample 2	0.6	2368	1580	3948	24	0.690116	6
Sample 2	0.6	2368	1580	3948	25	0.680857	6
Sample 2	0.6	2368	1580	3948	26	0.692564	6
Sample 2	0.6	2368	1580	3948	27	0.676605	6
Sample 2	0.6	2368	1580	3948	28	0.659272	6
Sample 2	0.6	2368	1580	3948	29	0.706337	6
Sample 2	0.6	2368	1580	3948	30	0.702823	6
Sample 2	0.6	2368	1580	3948	31	0.707488	6
Sample 2	0.6	2368	1580	3948	32	0.701031	6
Sample 2	0.6	2368	1580	3948	33	0.675938	6
Sample 2	0.6	2368	1580	3948	34	0.683228	6
Sample 2	0.6	2368	1580	3948	35	0.680622	6
Sample 2	0.6	2368	1580	3948	36	0.717474	6
Sample 2	0.6	2368	1580	3948	37	0.711678	6
Sample 2	0.6	2368	1580	3948	38	0.715763	6
Sample 2	0.6	2368	1580	3948	39	0.692109	6
Sample 2	0.6	2368	1580	3948	40	0.701288	6
Sample 2	0.6	2368	1580	3948	41	0.709491	6
Sample 2	0.6	2368	1580	3948	42	0.719757	6
Sample 2	0.6	2368	1580	3948	43	0.693417	6
Sample 2	0.6	2368	1580	3948	44	0.704146	6
Sample 2	0.6	2368	1580	3948	45	0.703696	6
Sample 2	0.6	2368	1580	3948	46	0.683975	6
Sample 2	0.6	2368	1580	3948	47	0.677678	6
Sample 2	0.6	2368	1580	3948	48	0.704619	6
Sample 2	0.6	2368	1580	3948	49	0.747844	6
Sample 2	0.65	2368	1276	3644	0	0.703143	6
Sample 2	0.65	2368	1276	3644	1	0.745993	6
Sample 2	0.65	2368	1276	3644	2	0.736258	6
Sample 2	0.65	2368	1276	3644	3	0.723146	6
Sample 2	0.65	2368	1276	3644	4	0.736375	6
Sample 2	0.65	2368	1276	3644	5	0.743478	6
Sample 2	0.65	2368	1276	3644	6	0.718232	6
Sample 2	0.65	2368	1276	3644	7	0.744782	6
Sample 2	0.65	2368	1276	3644	8	0.728427	6
Sample 2	0.65	2368	1276	3644	9	0.73744	6
Sample 2	0.65	2368	1276	3644	10	0.75152	6
Sample 2	0.65	2368	1276	3644	11	0.715559	6
Sample 2	0.65	2368	1276	3644	12	0.737028	6
Sample 2	0.65	2368	1276	3644	13	0.730722	6
Sample 2	0.65	2368	1276	3644	14	0.731063	6
Sample 2	0.65	2368	1276	3644	15	0.704724	6
Sample 2	0.65	2368	1276	3644	16	0.72634	6
Sample 2	0.65	2368	1276	3644	17	0.733694	6
Sample 2	0.65	2368	1276	3644	18	0.724752	6
Sample 2	0.65	2368	1276	3644	19	0.746995	6
Sample 2	0.65	2368	1276	3644	20	0.749404	6
Sample 2	0.65	2368	1276	3644	21	0.73775	6
Sample 2	0.65	2368	1276	3644	22	0.744373	6
Sample 2	0.65	2368	1276	3644	23	0.710474	6
Sample 2	0.65	2368	1276	3644	24	0.745546	6
Sample 2	0.65	2368	1276	3644	25	0.755522	6
Sample 2	0.65	2368	1276	3644	26	0.702032	6
Sample 2	0.65	2368	1276	3644	27	0.719804	6
Sample 2	0.65	2368	1276	3644	28	0.741179	6
Sample 2	0.65	2368	1276	3644	29	0.749047	6
Sample 2	0.65	2368	1276	3644	30	0.736358	6
Sample 2	0.65	2368	1276	3644	31	0.70253	6
Sample 2	0.65	2368	1276	3644	32	0.742991	6
Sample 2	0.65	2368	1276	3644	33	0.724075	6
Sample 2	0.65	2368	1276	3644	34	0.735169	6
Sample 2	0.65	2368	1276	3644	35	0.743431	6
Sample 2	0.65	2368	1276	3644	36	0.732199	6
Sample 2	0.65	2368	1276	3644	37	0.725779	6
Sample 2	0.65	2368	1276	3644	38	0.71454	6
Sample 2	0.65	2368	1276	3644	39	0.73132	6
Sample 2	0.65	2368	1276	3644	40	0.781025	6
Sample 2	0.65	2368	1276	3644	41	0.716665	6
Sample 2	0.65	2368	1276	3644	42	0.726811	6
Sample 2	0.65	2368	1276	3644	43	0.726198	6
Sample 2	0.65	2368	1276	3644	44	0.725721	6
Sample 2	0.65	2368	1276	3644	45	0.733387	6
Sample 2	0.65	2368	1276	3644	46	0.716695	6
Sample 2	0.65	2368	1276	3644	47	0.736179	6
Sample 2	0.65	2368	1276	3644	48	0.696293	6
Sample 2	0.65	2368	1276	3644	49	0.738843	6
Sample 2	0.7	2368	1016	3384	0	0.703684	6
Sample 2	0.7	2368	1016	3384	1	0.670191	6
Sample 2	0.7	2368	1016	3384	2	0.714896	6
Sample 2	0.7	2368	1016	3384	3	0.703766	6
Sample 2	0.7	2368	1016	3384	4	0.716684	6
Sample 2	0.7	2368	1016	3384	5	0.720659	6
Sample 2	0.7	2368	1016	3384	6	0.730538	6
Sample 2	0.7	2368	1016	3384	7	0.726378	6
Sample 2	0.7	2368	1016	3384	8	0.677901	6
Sample 2	0.7	2368	1016	3384	9	0.726795	6
Sample 2	0.7	2368	1016	3384	10	0.711048	6
Sample 2	0.7	2368	1016	3384	11	0.728273	6
Sample 2	0.7	2368	1016	3384	12	0.703952	6
Sample 2	0.7	2368	1016	3384	13	0.684643	6
Sample 2	0.7	2368	1016	3384	14	0.671735	6
Sample 2	0.7	2368	1016	3384	15	0.726027	6
Sample 2	0.7	2368	1016	3384	16	0.704444	6
Sample 2	0.7	2368	1016	3384	17	0.720279	6
Sample 2	0.7	2368	1016	3384	18	0.708483	6
Sample 2	0.7	2368	1016	3384	19	0.697639	6
Sample 2	0.7	2368	1016	3384	20	0.705865	6
Sample 2	0.7	2368	1016	3384	21	0.710957	6
Sample 2	0.7	2368	1016	3384	22	0.698565	6
Sample 2	0.7	2368	1016	3384	23	0.735791	6
Sample 2	0.7	2368	1016	3384	24	0.707141	6
Sample 2	0.7	2368	1016	3384	25	0.702692	6
Sample 2	0.7	2368	1016	3384	26	0.723122	6
Sample 2	0.7	2368	1016	3384	27	0.720206	6
Sample 2	0.7	2368	1016	3384	28	0.725932	6
Sample 2	0.7	2368	1016	3384	29	0.710526	6
Sample 2	0.7	2368	1016	3384	30	0.739751	6
Sample 2	0.7	2368	1016	3384	31	0.737451	6
Sample 2	0.7	2368	1016	3384	32	0.703757	6
Sample 2	0.7	2368	1016	3384	33	0.733947	6
Sample 2	0.7	2368	1016	3384	34	0.718904	6
Sample 2	0.7	2368	1016	3384	35	0.71471	6
Sample 2	0.7	2368	1016	3384	36	0.696416	6
Sample 2	0.7	2368	1016	3384	37	0.710234	6
Sample 2	0.7	2368	1016	3384	38	0.744259	6
Sample 2	0.7	2368	1016	3384	39	0.710212	6
Sample 2	0.7	2368	1016	3384	40	0.710722	6
Sample 2	0.7	2368	1016	3384	41	0.72871	6
Sample 2	0.7	2368	1016	3384	42	0.705835	6
Sample 2	0.7	2368	1016	3384	43	0.733254	6
Sample 2	0.7	2368	1016	3384	44	0.720013	6
Sample 2	0.7	2368	1016	3384	45	0.714614	6
Sample 2	0.7	2368	1016	3384	46	0.70327	6
Sample 2	0.7	2368	1016	3384	47	0.702651	6
Sample 2	0.7	2368	1016	3384	48	0.736291	6
Sample 2	0.7	2368	1016	3384	49	0.682829	6
Sample 2	0.75	2368	790	3158	0	0.724848	6
Sample 2	0.75	2368	790	3158	1	0.70213	6
Sample 2	0.75	2368	790	3158	2	0.719952	6
Sample 2	0.75	2368	790	3158	3	0.721575	6
Sample 2	0.75	2368	790	3158	4	0.71	6
Sample 2	0.75	2368	790	3158	5	0.711738	6
Sample 2	0.75	2368	790	3158	6	0.705653	6
Sample 2	0.75	2368	790	3158	7	0.731319	6
Sample 2	0.75	2368	790	3158	8	0.740418	6
Sample 2	0.75	2368	790	3158	9	0.72956	6
Sample 2	0.75	2368	790	3158	10	0.744902	6
Sample 2	0.75	2368	790	3158	11	0.72981	6
Sample 2	0.75	2368	790	3158	12	0.716256	6
Sample 2	0.75	2368	790	3158	13	0.707127	6
Sample 2	0.75	2368	790	3158	14	0.705151	6
Sample 2	0.75	2368	790	3158	15	0.730746	6
Sample 2	0.75	2368	790	3158	16	0.718652	6
Sample 2	0.75	2368	790	3158	17	0.69834	6
Sample 2	0.75	2368	790	3158	18	0.730548	6
Sample 2	0.75	2368	790	3158	19	0.721078	6
Sample 2	0.75	2368	790	3158	20	0.696246	6
Sample 2	0.75	2368	790	3158	21	0.718007	6
Sample 2	0.75	2368	790	3158	22	0.675656	6
Sample 2	0.75	2368	790	3158	23	0.728674	6
Sample 2	0.75	2368	790	3158	24	0.69979	6
Sample 2	0.75	2368	790	3158	25	0.691293	6
Sample 2	0.75	2368	790	3158	26	0.730968	6
Sample 2	0.75	2368	790	3158	27	0.726303	6
Sample 2	0.75	2368	790	3158	28	0.735522	6
Sample 2	0.75	2368	790	3158	29	0.70583	6
Sample 2	0.75	2368	790	3158	30	0.705598	6
Sample 2	0.75	2368	790	3158	31	0.710225	6
Sample 2	0.75	2368	790	3158	32	0.733751	6
Sample 2	0.75	2368	790	3158	33	0.726872	6
Sample 2	0.75	2368	790	3158	34	0.739669	6
Sample 2	0.75	2368	790	3158	35	0.728779	6
Sample 2	0.75	2368	790	3158	36	0.708981	6
Sample 2	0.75	2368	790	3158	37	0.731868	6
Sample 2	0.75	2368	790	3158	38	0.735531	6
Sample 2	0.75	2368	790	3158	39	0.677069	6
Sample 2	0.75	2368	790	3158	40	0.731102	6
Sample 2	0.75	2368	790	3158	41	0.741588	6
Sample 2	0.75	2368	790	3158	42	0.739386	6
Sample 2	0.75	2368	790	3158	43	0.752028	6
Sample 2	0.75	2368	790	3158	44	0.733505	6
Sample 2	0.75	2368	790	3158	45	0.723307	6
Sample 2	0.75	2368	790	3158	46	0.707789	6
Sample 2	0.75	2368	790	3158	47	0.73613	6
Sample 2	0.75	2368	790	3158	48	0.726457	6
Sample 2	0.75	2368	790	3158	49	0.722648	6
Sample 2	0.8	2368	593	2961	0	0.741792	6
Sample 2	0.8	2368	593	2961	1	0.716794	6
Sample 2	0.8	2368	593	2961	2	0.70287	6
Sample 2	0.8	2368	593	2961	3	0.699818	6
Sample 2	0.8	2368	593	2961	4	0.693424	6
Sample 2	0.8	2368	593	2961	5	0.735516	6
Sample 2	0.8	2368	593	2961	6	0.717672	6
Sample 2	0.8	2368	593	2961	7	0.690514	6
Sample 2	0.8	2368	593	2961	8	0.728881	6
Sample 2	0.8	2368	593	2961	9	0.71186	6
Sample 2	0.8	2368	593	2961	10	0.732014	6
Sample 2	0.8	2368	593	2961	11	0.72349	6
Sample 2	0.8	2368	593	2961	12	0.716191	6
Sample 2	0.8	2368	593	2961	13	0.734505	6
Sample 2	0.8	2368	593	2961	14	0.713736	6
Sample 2	0.8	2368	593	2961	15	0.724105	6
Sample 2	0.8	2368	593	2961	16	0.707903	6
Sample 2	0.8	2368	593	2961	17	0.714897	6
Sample 2	0.8	2368	593	2961	18	0.720851	6
Sample 2	0.8	2368	593	2961	19	0.713431	6
Sample 2	0.8	2368	593	2961	20	0.711997	6
Sample 2	0.8	2368	593	2961	21	0.715995	6
Sample 2	0.8	2368	593	2961	22	0.716469	6
Sample 2	0.8	2368	593	2961	23	0.696755	6
Sample 2	0.8	2368	593	2961	24	0.705763	6
Sample 2	0.8	2368	593	2961	25	0.723058	6
Sample 2	0.8	2368	593	2961	26	0.721814	6
Sample 2	0.8	2368	593	2961	27	0.74023	6
Sample 2	0.8	2368	593	2961	28	0.723904	6
Sample 2	0.8	2368	593	2961	29	0.722319	6
Sample 2	0.8	2368	593	2961	30	0.718726	6
Sample 2	0.8	2368	593	2961	31	0.734873	6
Sample 2	0.8	2368	593	2961	32	0.704616	6
Sample 2	0.8	2368	593	2961	33	0.734022	6
Sample 2	0.8	2368	593	2961	34	0.719069	6
Sample 2	0.8	2368	593	2961	35	0.725149	6
Sample 2	0.8	2368	593	2961	36	0.704806	6
Sample 2	0.8	2368	593	2961	37	0.740649	6
Sample 2	0.8	2368	593	2961	38	0.721628	6
Sample 2	0.8	2368	593	2961	39	0.735747	6
Sample 2	0.8	2368	593	2961	40	0.71046	6
Sample 2	0.8	2368	593	2961	41	0.729644	6
Sample 2	0.8	2368	593	2961	42	0.699178	6
Sample 2	0.8	2368	593	2961	43	0.705967	6
Sample 2	0.8	2368	593	2961	44	0.700366	6
Sample 2	0.8	2368	593	2961	45	0.710589	6
Sample 2	0.8	2368	593	2961	46	0.712558	6
Sample 2	0.8	2368	593	2961	47	0.728098	6
Sample 2	0.8	2368	593	2961	48	0.707885	6
Sample 2	0.8	2368	593	2961	49	0.714508	6
Sample 2	0.85	2368	419	2787	0	0.7492	6
Sample 2	0.85	2368	419	2787	1	0.751004	6
Sample 2	0.85	2368	419	2787	2	0.737327	6
Sample 2	0.85	2368	419	2787	3	0.738923	6
Sample 2	0.85	2368	419	2787	4	0.743724	6
Sample 2	0.85	2368	419	2787	5	0.731874	6
Sample 2	0.85	2368	419	2787	6	0.753951	6
Sample 2	0.85	2368	419	2787	7	0.742366	6
Sample 2	0.85	2368	419	2787	8	0.744433	6
Sample 2	0.85	2368	419	2787	9	0.740022	6
Sample 2	0.85	2368	419	2787	10	0.724363	6
Sample 2	0.85	2368	419	2787	11	0.760001	6
Sample 2	0.85	2368	419	2787	12	0.727758	6
Sample 2	0.85	2368	419	2787	13	0.726812	6
Sample 2	0.85	2368	419	2787	14	0.750536	6
Sample 2	0.85	2368	419	2787	15	0.746049	6
Sample 2	0.85	2368	419	2787	16	0.74639	6
Sample 2	0.85	2368	419	2787	17	0.704866	6
Sample 2	0.85	2368	419	2787	18	0.747019	6
Sample 2	0.85	2368	419	2787	19	0.755835	6
Sample 2	0.85	2368	419	2787	20	0.731707	6
Sample 2	0.85	2368	419	2787	21	0.748118	6
Sample 2	0.85	2368	419	2787	22	0.752415	6
Sample 2	0.85	2368	419	2787	23	0.737578	6
Sample 2	0.85	2368	419	2787	24	0.739692	6
Sample 2	0.85	2368	419	2787	25	0.729599	6
Sample 2	0.85	2368	419	2787	26	0.741048	6
Sample 2	0.85	2368	419	2787	27	0.737397	6
Sample 2	0.85	2368	419	2787	28	0.737413	6
Sample 2	0.85	2368	419	2787	29	0.759644	6
Sample 2	0.85	2368	419	2787	30	0.757387	6
Sample 2	0.85	2368	419	2787	31	0.736153	6
Sample 2	0.85	2368	419	2787	32	0.744274	6
Sample 2	0.85	2368	419	2787	33	0.734761	6
Sample 2	0.85	2368	419	2787	34	0.723934	6
Sample 2	0.85	2368	419	2787	35	0.738751	6
Sample 2	0.85	2368	419	2787	36	0.735882	6
Sample 2	0.85	2368	419	2787	37	0.731538	6
Sample 2	0.85	2368	419	2787	38	0.723166	6
Sample 2	0.85	2368	419	2787	39	0.755708	6
Sample 2	0.85	2368	419	2787	40	0.745529	6
Sample 2	0.85	2368	419	2787	41	0.751835	6
Sample 2	0.85	2368	419	2787	42	0.74981	6
Sample 2	0.85	2368	419	2787	43	0.723274	6
Sample 2	0.85	2368	419	2787	44	0.723998	6
Sample 2	0.85	2368	419	2787	45	0.75043	6
Sample 2	0.85	2368	419	2787	46	0.739892	6
Sample 2	0.85	2368	419	2787	47	0.733575	6
Sample 2	0.85	2368	419	2787	48	0.747977	6
Sample 2	0.85	2368	419	2787	49	0.764484	6
Sample 2	0.9	2368	264	2632	0	0.725455	6
Sample 2	0.9	2368	264	2632	1	0.707666	6
Sample 2	0.9	2368	264	2632	2	0.753365	6
Sample 2	0.9	2368	264	2632	3	0.724958	6
Sample 2	0.9	2368	264	2632	4	0.729597	6
Sample 2	0.9	2368	264	2632	5	0.722736	6
Sample 2	0.9	2368	264	2632	6	0.747544	6
Sample 2	0.9	2368	264	2632	7	0.725179	6
Sample 2	0.9	2368	264	2632	8	0.73079	6
Sample 2	0.9	2368	264	2632	9	0.720783	6
Sample 2	0.9	2368	264	2632	10	0.730257	6
Sample 2	0.9	2368	264	2632	11	0.731314	6
Sample 2	0.9	2368	264	2632	12	0.733931	6
Sample 2	0.9	2368	264	2632	13	0.742776	6
Sample 2	0.9	2368	264	2632	14	0.733784	6
Sample 2	0.9	2368	264	2632	15	0.733997	6
Sample 2	0.9	2368	264	2632	16	0.731901	6
Sample 2	0.9	2368	264	2632	17	0.732278	6
Sample 2	0.9	2368	264	2632	18	0.736286	6
Sample 2	0.9	2368	264	2632	19	0.723753	6
Sample 2	0.9	2368	264	2632	20	0.73479	6
Sample 2	0.9	2368	264	2632	21	0.716432	6
Sample 2	0.9	2368	264	2632	22	0.738947	6
Sample 2	0.9	2368	264	2632	23	0.731114	6
Sample 2	0.9	2368	264	2632	24	0.730272	6
Sample 2	0.9	2368	264	2632	25	0.73741	6
Sample 2	0.9	2368	264	2632	26	0.712718	6
Sample 2	0.9	2368	264	2632	27	0.747299	6
Sample 2	0.9	2368	264	2632	28	0.737353	6
Sample 2	0.9	2368	264	2632	29	0.713536	6
Sample 2	0.9	2368	264	2632	30	0.760357	6
Sample 2	0.9	2368	264	2632	31	0.733059	6
Sample 2	0.9	2368	264	2632	32	0.737815	6
Sample 2	0.9	2368	264	2632	33	0.744311	6
Sample 2	0.9	2368	264	2632	34	0.723248	6
Sample 2	0.9	2368	264	2632	35	0.759439	6
Sample 2	0.9	2368	264	2632	36	0.732231	6
Sample 2	0.9	2368	264	2632	37	0.728368	6
Sample 2	0.9	2368	264	2632	38	0.718307	6
Sample 2	0.9	2368	264	2632	39	0.724094	6
Sample 2	0.9	2368	264	2632	40	0.721014	6
Sample 2	0.9	2368	264	2632	41	0.713607	6
Sample 2	0.9	2368	264	2632	42	0.729456	6
Sample 2	0.9	2368	264	2632	43	0.7452	6
Sample 2	0.9	2368	264	2632	44	0.735964	6
Sample 2	0.9	2368	264	2632	45	0.726151	6
Sample 2	0.9	2368	264	2632	46	0.716153	6
Sample 2	0.9	2368	264	2632	47	0.733242	6
Sample 2	0.9	2368	264	2632	48	0.736702	6
Sample 2	0.9	2368	264	2632	49	0.718366	6
Sample 2	0.95	2368	125	2493	0	0.734218	6
Sample 2	0.95	2368	125	2493	1	0.741838	6
Sample 2	0.95	2368	125	2493	2	0.744472	6
Sample 2	0.95	2368	125	2493	3	0.732832	6
Sample 2	0.95	2368	125	2493	4	0.744604	6
Sample 2	0.95	2368	125	2493	5	0.734862	6
Sample 2	0.95	2368	125	2493	6	0.718496	6
Sample 2	0.95	2368	125	2493	7	0.749676	6
Sample 2	0.95	2368	125	2493	8	0.730799	6
Sample 2	0.95	2368	125	2493	9	0.737293	6
Sample 2	0.95	2368	125	2493	10	0.728282	6
Sample 2	0.95	2368	125	2493	11	0.715184	6
Sample 2	0.95	2368	125	2493	12	0.736848	6
Sample 2	0.95	2368	125	2493	13	0.735719	6
Sample 2	0.95	2368	125	2493	14	0.723524	6
Sample 2	0.95	2368	125	2493	15	0.725688	6
Sample 2	0.95	2368	125	2493	16	0.722551	6
Sample 2	0.95	2368	125	2493	17	0.741318	6
Sample 2	0.95	2368	125	2493	18	0.709674	6
Sample 2	0.95	2368	125	2493	19	0.739719	6
Sample 2	0.95	2368	125	2493	20	0.750966	6
Sample 2	0.95	2368	125	2493	21	0.717811	6
Sample 2	0.95	2368	125	2493	22	0.731976	6
Sample 2	0.95	2368	125	2493	23	0.719808	6
Sample 2	0.95	2368	125	2493	24	0.713742	6
Sample 2	0.95	2368	125	2493	25	0.724355	6
Sample 2	0.95	2368	125	2493	26	0.718555	6
Sample 2	0.95	2368	125	2493	27	0.716808	6
Sample 2	0.95	2368	125	2493	28	0.732774	6
Sample 2	0.95	2368	125	2493	29	0.706742	6
Sample 2	0.95	2368	125	2493	30	0.734647	6
Sample 2	0.95	2368	125	2493	31	0.728542	6
Sample 2	0.95	2368	125	2493	32	0.751931	6
Sample 2	0.95	2368	125	2493	33	0.718742	6
Sample 2	0.95	2368	125	2493	34	0.734303	6
Sample 2	0.95	2368	125	2493	35	0.730688	6
Sample 2	0.95	2368	125	2493	36	0.74248	6
Sample 2	0.95	2368	125	2493	37	0.713827	6
Sample 2	0.95	2368	125	2493	38	0.708723	6
Sample 2	0.95	2368	125	2493	39	0.753712	6
Sample 2	0.95	2368	125	2493	40	0.754919	6
Sample 2	0.95	2368	125	2493	41	0.723549	6
Sample 2	0.95	2368	125	2493	42	0.726636	6
Sample 2	0.95	2368	125	2493	43	0.71251	6
Sample 2	0.95	2368	125	2493	44	0.727147	6
Sample 2	0.95	2368	125	2493	45	0.733526	6
Sample 2	0.95	2368	125	2493	46	0.723907	6
Sample 2	0.95	2368	125	2493	47	0.735177	6
Sample 2	0.95	2368	125	2493	48	0.734892	6
Sample 2	0.95	2368	125	2493	49	0.70178	6
Sample 3	0.05	248	4713	4961	0	0.645723	0
Sample 3	0.05	248	4713	4961	1	0.597002	0
Sample 3	0.05	248	4713	4961	2	0.529705	0
Sample 3	0.05	248	4713	4961	3	0.652017	0
Sample 3	0.05	248	4713	4961	4	0.634182	0
Sample 3	0.05	248	4713	4961	5	0.64733	0
Sample 3	0.05	248	4713	4961	6	0.677963	0
Sample 3	0.05	248	4713	4961	7	0.66141	0
Sample 3	0.05	248	4713	4961	8	0.577633	0
Sample 3	0.05	248	4713	4961	9	0.690938	0
Sample 3	0.05	248	4713	4961	10	0.702764	0
Sample 3	0.05	248	4713	4961	11	0.640426	0
Sample 3	0.05	248	4713	4961	12	0.5845	0
Sample 3	0.05	248	4713	4961	13	0.611989	0
Sample 3	0.05	248	4713	4961	14	0.612207	0
Sample 3	0.05	248	4713	4961	15	0.659309	0
Sample 3	0.05	248	4713	4961	16	0.650391	0
Sample 3	0.05	248	4713	4961	17	0.649384	0
Sample 3	0.05	248	4713	4961	18	0.688927	0
Sample 3	0.05	248	4713	4961	19	0.663657	0
Sample 3	0.05	248	4713	4961	20	0.622827	0
Sample 3	0.05	248	4713	4961	21	0.704363	0
Sample 3	0.05	248	4713	4961	22	0.698402	0
Sample 3	0.05	248	4713	4961	23	0.6156	0
Sample 3	0.05	248	4713	4961	24	0.696319	0
Sample 3	0.05	248	4713	4961	25	0.739956	0
Sample 3	0.05	248	4713	4961	26	0.64556	0
Sample 3	0.05	248	4713	4961	27	0.646162	0
Sample 3	0.05	248	4713	4961	28	0.661813	0
Sample 3	0.05	248	4713	4961	29	0.649052	0
Sample 3	0.05	248	4713	4961	30	0.691048	0
Sample 3	0.05	248	4713	4961	31	0.681088	0
Sample 3	0.05	248	4713	4961	32	0.584034	0
Sample 3	0.05	248	4713	4961	33	0.583784	0
Sample 3	0.05	248	4713	4961	34	0.603067	0
Sample 3	0.05	248	4713	4961	35	0.726421	0
Sample 3	0.05	248	4713	4961	36	0.687222	0
Sample 3	0.05	248	4713	4961	37	0.599692	0
Sample 3	0.05	248	4713	4961	38	0.626552	0
Sample 3	0.05	248	4713	4961	39	0.611837	0
Sample 3	0.05	248	4713	4961	40	0.648085	0
Sample 3	0.05	248	4713	4961	41	0.693097	0
Sample 3	0.05	248	4713	4961	42	0.663304	0
Sample 3	0.05	248	4713	4961	43	0.603425	0
Sample 3	0.05	248	4713	4961	44	0.644268	0
Sample 3	0.05	248	4713	4961	45	0.589886	0
Sample 3	0.05	248	4713	4961	46	0.701085	0
Sample 3	0.05	248	4713	4961	47	0.65084	0
Sample 3	0.05	248	4713	4961	48	0.74914	0
Sample 3	0.05	248	4713	4961	49	0.612354	0
Sample 3	0.1	523	4713	5236	0	0.691591	0
Sample 3	0.1	523	4713	5236	1	0.669202	0
Sample 3	0.1	523	4713	5236	2	0.641629	0
Sample 3	0.1	523	4713	5236	3	0.667214	0
Sample 3	0.1	523	4713	5236	4	0.634293	0
Sample 3	0.1	523	4713	5236	5	0.661125	0
Sample 3	0.1	523	4713	5236	6	0.676855	0
Sample 3	0.1	523	4713	5236	7	0.629583	0
Sample 3	0.1	523	4713	5236	8	0.665756	0
Sample 3	0.1	523	4713	5236	9	0.691673	0
Sample 3	0.1	523	4713	5236	10	0.645314	0
Sample 3	0.1	523	4713	5236	11	0.692135	0
Sample 3	0.1	523	4713	5236	12	0.658781	0
Sample 3	0.1	523	4713	5236	13	0.725221	0
Sample 3	0.1	523	4713	5236	14	0.681082	0
Sample 3	0.1	523	4713	5236	15	0.668141	0
Sample 3	0.1	523	4713	5236	16	0.641929	0
Sample 3	0.1	523	4713	5236	17	0.719565	0
Sample 3	0.1	523	4713	5236	18	0.60269	0
Sample 3	0.1	523	4713	5236	19	0.669917	0
Sample 3	0.1	523	4713	5236	20	0.675654	0
Sample 3	0.1	523	4713	5236	21	0.584179	0
Sample 3	0.1	523	4713	5236	22	0.685588	0
Sample 3	0.1	523	4713	5236	23	0.661092	0
Sample 3	0.1	523	4713	5236	24	0.661669	0
Sample 3	0.1	523	4713	5236	25	0.624092	0
Sample 3	0.1	523	4713	5236	26	0.685094	0
Sample 3	0.1	523	4713	5236	27	0.623951	0
Sample 3	0.1	523	4713	5236	28	0.730067	0
Sample 3	0.1	523	4713	5236	29	0.671208	0
Sample 3	0.1	523	4713	5236	30	0.672788	0
Sample 3	0.1	523	4713	5236	31	0.594523	0
Sample 3	0.1	523	4713	5236	32	0.649199	0
Sample 3	0.1	523	4713	5236	33	0.752757	0
Sample 3	0.1	523	4713	5236	34	0.681936	0
Sample 3	0.1	523	4713	5236	35	0.605192	0
Sample 3	0.1	523	4713	5236	36	0.691388	0
Sample 3	0.1	523	4713	5236	37	0.66833	0
Sample 3	0.1	523	4713	5236	38	0.625777	0
Sample 3	0.1	523	4713	5236	39	0.640285	0
Sample 3	0.1	523	4713	5236	40	0.691664	0
Sample 3	0.1	523	4713	5236	41	0.709551	0
Sample 3	0.1	523	4713	5236	42	0.66083	0
Sample 3	0.1	523	4713	5236	43	0.660601	0
Sample 3	0.1	523	4713	5236	44	0.649488	0
Sample 3	0.1	523	4713	5236	45	0.706213	0
Sample 3	0.1	523	4713	5236	46	0.745306	0
Sample 3	0.1	523	4713	5236	47	0.662541	0
Sample 3	0.1	523	4713	5236	48	0.699099	0
[truncated: 5,601 more rows]
