# Supplementary material for: Hetairos is a histology-based artificial intelligence model for predicting central nervous system tumor methylation subtypes
Source: Nat Cancer. 2026 Jun 10;7(6):884–98. doi: 10.1038/s43018-026-01186-3 (PMC13309283; doi:10.1038/s43018-026-01186-3)
Supplement: Supplementary file 18 — Statistical source data. [file 43018_2026_1186_MOESM18_ESM.xlsx]

## Sheet: Extended_Fig_10a
Sampling rate (%)	Fold0	Fold1	Fold2	Fold3	Fold4
5	0.468548	0.480433	0.511092	0.497405	0.511384
10	0.545968	0.518734	0.569113	0.540657	0.573555
15	0.592742	0.550375	0.611775	0.588235	0.613835
20	0.605645	0.592839	0.631399	0.608131	0.623468
25	0.640323	0.602831	0.640785	0.637543	0.646235
30	0.652419	0.620316	0.661263	0.650519	0.669877
35	0.643548	0.621982	0.663823	0.656574	0.682137
40	0.657258	0.631973	0.674061	0.677336	0.666375
45	0.670161	0.654455	0.681741	0.694637	0.690018
50	0.679032	0.651124	0.680034	0.687716	0.692644
55	0.680645	0.656953	0.697099	0.705017	0.702277
60	0.687097	0.671107	0.699659	0.714533	0.711909
65	0.685484	0.677769	0.692833	0.710208	0.710158
70	0.689516	0.681932	0.699659	0.704152	0.725919
75	0.690323	0.688593	0.716724	0.699827	0.724168
80	0.707258	0.685262	0.721843	0.718858	0.721541
85	0.696774	0.699417	0.730375	0.724913	0.722417
90	0.707258	0.705246	0.726109	0.728374	0.744308
95	0.712903	0.711074	0.722696	0.717128	0.742557
100	0.702479	0.717818	0.737747	0.72612	0.745577

## Sheet: Extended_Fig_10b
Sampling rate (%)	Fold0	Fold1	Fold2	Fold3	Fold4
5	2.53397	2.44095	2.28335	2.33706	2.24858
10	2.07633	2.15357	1.96026	2.04626	1.95867
15	1.90074	2.01331	1.81396	1.82665	1.75891
20	1.72401	1.79935	1.64029	1.79771	1.67796
25	1.61791	1.74588	1.60682	1.60675	1.55486
30	1.54737	1.67357	1.53269	1.53873	1.47286
35	1.55124	1.59652	1.48872	1.50443	1.40798
40	1.49979	1.54706	1.44715	1.42679	1.41798
45	1.41702	1.50003	1.35992	1.34584	1.35243
50	1.45642	1.45425	1.38939	1.31004	1.33526
55	1.36103	1.50039	1.33293	1.31915	1.28937
60	1.34083	1.43331	1.27347	1.25492	1.24956
65	1.3372	1.40044	1.29995	1.27482	1.20138
70	1.34149	1.34378	1.25294	1.26503	1.16863
75	1.32943	1.28753	1.22997	1.26226	1.16455
80	1.23011	1.30066	1.22544	1.20297	1.17889
85	1.27556	1.30913	1.19049	1.19551	1.13132
90	1.25493	1.31415	1.17572	1.17553	1.0699
95	1.24643	1.26169	1.18206	1.20249	1.08385
100	1.27148	1.22776	1.13698	1.1945	1.06144
